# Supplementary material for: Comparative Proteomics Reveals Differences in Host-Pathogen Interaction between Infectious and Commensal Relationship with Campylobacter jejuni
Source: Front Cell Infect Microbiol. 2017 Apr 26;7:145. doi: 10.3389/fcimb.2017.00145 (PMC5405767; doi:10.3389/fcimb.2017.00145)
Supplement: Table S1 — Differentially expressed proteins in both cell lines. [file Table1.XLSX]

## Sheet: INT-407 3h
Row	ID	Peak Name	Group	GOs	t-value	p-value	Mean 1	Mean 2	Median 1	Median 2	Sigma 1	Sigma 2	Delta	Log (FC)	2^(-logFC) [Ratio]	FC IE vs CE
621	P39019	sp|P39019|RS19_HUMAN	40S ribosomal protein S19 OS=Homo sapiens GN=RPS19 PE=1 SV=2	C:nucleolus; C:focal adhesion; C:membrane; C:cytosolic small ribosomal subunit; C:extracellular exosome; F:structural constituent of ribosome; F:fibroblast growth factor binding; F:protein kinase binding; F:protein homodimerization activity; F:poly(A) RNA binding; P:ribosomal small subunit assembly; P:nuclear-transcribed mRNA catabolic process, nonsense-mediated decay; P:maturation of SSU-rRNA fr…	-91.1206	8.6963e-08	38203.4	117987	37761.2	117655	1334.14	721.138	-79784	1.62686	3.0884	3.0884
94	P53396	sp|P53396|ACLY_HUMAN	ATP-citrate synthase OS=Homo sapiens GN=ACLY PE=1 SV=3	C:nucleoplasm; C:mitochondrion; C:cytosol; C:plasma membrane; C:citrate lyase complex; C:extracellular exosome; F:ATP citrate synthase activity; F:protein binding; F:ATP binding; F:metal ion binding; F:cofactor binding; P:acetyl-CoA metabolic process; P:citrate metabolic process; P:energy reserve metabolic process; P:fatty acid biosynthetic process; P:coenzyme A metabolic process; P:triglyceride …	-80.0013	1.4632e-07	147666	475292	150970	475378	5817.87	4057.81	-327626	1.68647	3.21869	3.21869
337	P62424	sp|P62424|RL7A_HUMAN	60S ribosomal protein L7a OS=Homo sapiens GN=RPL7A PE=1 SV=2	C:nucleolus; C:focal adhesion; C:membrane; C:cytosolic large ribosomal subunit; C:polysomal ribosome; C:extracellular exosome; F:structural constituent of ribosome; F:protein binding; F:poly(A) RNA binding; P:nuclear-transcribed mRNA catabolic process, nonsense-mediated decay; P:translational initiation; P:translational elongation; P:translational termination; P:SRP-dependent cotranslational prot…	-33.1832	4.9188e-06	189169	253962	188129	253939	3264.02	885.314	-64792.6	0.424935	1.34251	1.34251
1214	Q71DI3	sp|Q71DI3|H32_HUMAN	Histone H3.2 OS=Homo sapiens GN=HIST2H3A PE=1 SV=3	C:nucleosome; C:nucleoplasm; C:extracellular exosome; F:DNA binding; F:histone binding; F:protein heterodimerization activity; P:chromatin silencing at rDNA; P:nucleosome assembly; P:small GTPase mediated signal transduction; P:blood coagulation; P:gene expression; P:DNA methylation on cytosine; P:cellular response to stress	-23.5013	1.9434e-05	151905	255410	153097	251338	2303.5	7272.22	-103505	0.749644	1.68138	1.68138
54	P38646	sp|P38646|GRP75_HUMAN	Stress-70 protein, mitochondrial OS=Homo sapiens GN=HSPA9 PE=1 SV=2	C:nucleolus; C:focal adhesion; C:mitochondrial nucleoid; C:myelin sheath; C:extracellular exosome; F:ATP binding; F:fibroblast growth factor binding; F:heat shock protein binding; F:ubiquitin protein ligase binding; F:poly(A) RNA binding; F:unfolded protein binding; P:protein folding; P:protein export from nucleus; P:protein targeting to mitochondrion; P:response to toxic substance; P:negative re…	21.5333	2.751e-05	1.60527e+06	1.42176e+06	1.60813e+06	1.41537e+06	5324.87	13767.4	183516	-0.175144	0.885679	-1.12908
75	O00410	sp|O00410|IPO5_HUMAN	Importin-5 OS=Homo sapiens GN=IPO5 PE=1 SV=4	C:nuclear pore; C:nucleoplasm; C:nucleolus; C:Golgi apparatus; C:nuclear membrane; F:GTPase inhibitor activity; F:Ran GTPase binding; F:protein transporter activity; F:poly(A) RNA binding; P:NLS-bearing protein import into nucleus; P:ribosomal protein import into nucleus; P:viral process; P:negative regulation of GTPase activity; P:positive regulation of protein import into nucleus; P:cellular re…	-19.7586	3.8703e-05	261499	292397	261814	292650	2580.73	822.295	-30898.4	0.161125	1.11816	1.11816
135	P05556	sp|P05556|ITB1_HUMAN	Integrin beta-1 OS=Homo sapiens GN=ITGB1 PE=1 SV=2	C:focal adhesion; C:external side of plasma membrane; C:intercalated disc; C:lamellipodium; C:filopodium; C:neuromuscular junction; C:cleavage furrow; C:ruffle membrane; C:integrin alpha1-beta1 complex; C:integrin alpha2-beta1 complex; C:integrin alpha3-beta1 complex; C:integrin alpha7-beta1 complex; C:integrin alpha8-beta1 complex; C:integrin alpha10-beta1 complex; C:integrin alpha11-beta1 compl…	-19.6357	3.9673e-05	354983	472522	357708	471428	9623.53	3857.93	-117539	0.412632	1.33111	1.33111
674	P62851	sp|P62851|RS25_HUMAN	40S ribosomal protein S25 OS=Homo sapiens GN=RPS25 PE=1 SV=1	C:nucleolus; C:cytosolic small ribosomal subunit; C:extracellular exosome; F:protein binding; F:poly(A) RNA binding; P:nuclear-transcribed mRNA catabolic process, nonsense-mediated decay; P:translational initiation; P:translational elongation; P:translational termination; P:SRP-dependent cotranslational protein targeting to membrane; P:viral transcription	-18.9445	4.5729e-05	104728	175960	103356	174549	5881.15	2797.36	-71231.8	0.748597	1.68016	1.68016
182	P18124	sp|P18124|RL7_HUMAN	60S ribosomal protein L7 OS=Homo sapiens GN=RPL7 PE=1 SV=1	C:nucleolus; C:polysome; C:focal adhesion; C:membrane; C:cytosolic large ribosomal subunit; C:extracellular exosome; F:DNA binding; F:mRNA binding; F:structural constituent of ribosome; F:protein homodimerization activity; P:nuclear-transcribed mRNA catabolic process, nonsense-mediated decay; P:maturation of LSU-rRNA from tricistronic rRNA transcript (SSU-rRNA, 5.8S rRNA, LSU-rRNA); P:cytoplasmic…	-18.929	4.5878e-05	354232	423668	354927	421279	2248.7	5942.31	-69436	0.258239	1.19602	1.19602
630	O43390	sp|O43390|HNRPR_HUMAN	Heterogeneous nuclear ribonucleoprotein R OS=Homo sapiens GN=HNRNPR PE=1 SV=1	C:nucleoplasm; C:nucleolus; C:cytoplasm; C:viral nucleocapsid; C:catalytic step 2 spliceosome; F:nucleotide binding; F:protein binding; F:poly(A) RNA binding; P:mRNA splicing, via spliceosome	-18.8165	4.6975e-05	37265.5	45876.2	37222.9	46063.7	159.466	776.408	-8610.72	0.299906	1.23106	1.23106
409	Q02878	sp|Q02878|RL6_HUMAN	60S ribosomal protein L6 OS=Homo sapiens GN=RPL6 PE=1 SV=3	C:nucleus; C:focal adhesion; C:membrane; C:cytosolic large ribosomal subunit; C:cytoplasmic ribonucleoprotein granule; F:DNA binding; F:structural constituent of ribosome; F:poly(A) RNA binding; P:ribosomal large subunit assembly; P:nuclear-transcribed mRNA catabolic process, nonsense-mediated decay; P:cytoplasmic translation; P:regulation of transcription, DNA-templated; P:translational initiati…	-18.0612	5.5251e-05	192720	281214	194336	277468	4289.88	7322.38	-88494.2	0.545163	1.45919	1.45919
441	Q9HB71	sp|Q9HB71|CYBP_HUMAN	Calcyclin-binding protein OS=Homo sapiens GN=CACYBP PE=1 SV=2	C:nuclear envelope lumen; C:nucleoplasm; C:beta-catenin destruction complex; C:neuron projection; C:cell body; C:extracellular exosome; F:protein homodimerization activity; P:aging; P:positive regulation of DNA replication; P:cardiac muscle cell differentiation; P:response to growth hormone; P:negative regulation of cell death; P:cellular response to calcium ion	17.5951	6.1276e-05	209314	135150	210838	138044	4704.51	5582.78	74164.2	-0.63111	0.645679	-1.54876
757	P62805	sp|P62805|H4_HUMAN	Histone H4 OS=Homo sapiens GN=HIST1H4A PE=1 SV=2	C:nuclear chromosome, telomeric region; C:nucleosome; C:nucleoplasm; C:membrane; C:extracellular exosome; F:DNA binding; F:histone demethylase activity (H4-K20 specific); F:histone binding; F:poly(A) RNA binding; F:protein heterodimerization activity; P:cell cycle checkpoint; P:mitotic prophase; P:chromatin silencing at rDNA; P:mitotic cell cycle; P:telomere maintenance; P:DNA replication-depende…	-17.4591	6.3186e-05	138450	204408	138507	206708	1206.41	6431.17	-65957.2	0.56208	1.4764	1.4764
448	P62701	sp|P62701|RS4X_HUMAN	40S ribosomal protein S4, X isoform OS=Homo sapiens GN=RPS4X PE=1 SV=2	C:polysome; C:focal adhesion; C:membrane; C:cytosolic small ribosomal subunit; C:cytoplasmic ribonucleoprotein granule; C:extracellular exosome; F:structural constituent of ribosome; F:rRNA binding; F:poly(A) RNA binding; P:nuclear-transcribed mRNA catabolic process, nonsense-mediated decay; P:translational initiation; P:translational elongation; P:translational termination; P:SRP-dependent cotra…	-17.2791	6.5831e-05	85725.2	107847	85591.8	106921	1292.44	1801.92	-22122	0.331198	1.25806	1.25806
1100	P35268	sp|P35268|RL22_HUMAN	60S ribosomal protein L22 OS=Homo sapiens GN=RPL22 PE=1 SV=2	C:nucleus; C:focal adhesion; C:cytosolic large ribosomal subunit; C:extracellular exosome; F:structural constituent of ribosome; F:protein binding; F:heparin binding; F:poly(A) RNA binding; P:nuclear-transcribed mRNA catabolic process, nonsense-mediated decay; P:cytoplasmic translation; P:translational initiation; P:translational elongation; P:translational termination; P:SRP-dependent cotranslat…	-17.1936	6.7135e-05	58184.5	76061.2	58231.5	76929.9	222.137	1787.1	-17876.7	0.386525	1.30724	1.30724
539	H0YA96	tr|H0YA96|H0YA96_HUMAN	Heterogeneous nuclear ribonucleoprotein D0 (Fragment) OS=Homo sapiens GN=HNRNPD PE=1 SV=1	C:viral nucleocapsid; C:ribonucleoprotein complex; F:nucleotide binding; F:nucleic acid binding	-17.1665	6.7556e-05	73579.4	105239	72456.9	105006	3158	480.25	-31659.1	0.516289	1.43027	1.43027
895	Q9BTM1	sp|Q9BTM1|H2AJ_HUMAN	Histone H2A.J OS=Homo sapiens GN=H2AFJ PE=1 SV=1	C:nucleosome; C:nucleus; C:extracellular exosome; F:DNA binding; F:protein heterodimerization activity	-16.685	7.5599e-05	21780.8	35821.3	21645.2	36235.8	1045.71	1015.32	-14040.4	0.717757	1.64462	1.64462
632	P62269	sp|P62269|RS18_HUMAN	40S ribosomal protein S18 OS=Homo sapiens GN=RPS18 PE=1 SV=3	C:nucleus; C:focal adhesion; C:membrane; C:cytosolic small ribosomal subunit; C:extracellular exosome; F:structural constituent of ribosome; F:protein binding; F:rRNA binding; F:poly(A) RNA binding; P:nuclear-transcribed mRNA catabolic process, nonsense-mediated decay; P:translational initiation; P:translational elongation; P:translational termination; P:SRP-dependent cotranslational protein targ…	-16.4087	8.0757e-05	160663	220642	159876	218386	2544.43	5797.41	-59978.9	0.457668	1.37332	1.37332
222	P41252	sp|P41252|SYIC_HUMAN	Isoleucine--tRNA ligase, cytoplasmic OS=Homo sapiens GN=IARS PE=1 SV=2	C:nucleoplasm; C:cytosol; C:membrane; C:extracellular exosome; F:aminoacyl-tRNA editing activity; F:isoleucine-tRNA ligase activity; F:ATP binding; F:GTPase binding; P:osteoblast differentiation; P:isoleucyl-tRNA aminoacylation; P:regulation of translational fidelity	-16.3807	8.1304e-05	139420	170168	140794	170772	2815.31	1626.13	-30747.8	0.287521	1.22054	1.22054
1151	P08621	sp|P08621|RU17_HUMAN	U1 small nuclear ribonucleoprotein 70 kDa OS=Homo sapiens GN=SNRNP70 PE=1 SV=2	C:spliceosomal complex; C:U1 snRNP; C:nuclear speck; F:nucleotide binding; F:protein binding; F:poly(A) RNA binding; P:mRNA splicing, via spliceosome; P:positive regulation of mRNA splicing, via spliceosome	-15.3026	0.00011	25392.5	33805	25590.8	33817.2	750.985	585.375	-8412.46	0.412832	1.3313	1.3313
791	P62917	sp|P62917|RL8_HUMAN	60S ribosomal protein L8 OS=Homo sapiens GN=RPL8 PE=1 SV=2	C:nucleolus; C:focal adhesion; C:membrane; C:cytosolic large ribosomal subunit; F:structural constituent of ribosome; F:rRNA binding; F:poly(A) RNA binding; P:nuclear-transcribed mRNA catabolic process, nonsense-mediated decay; P:cytoplasmic translation; P:translational initiation; P:translational elongation; P:translational termination; P:SRP-dependent cotranslational protein targeting to membra…	-14.7735	0.00012	98630.7	145580	98872	147981	2151.64	5066.35	-46949	0.5617	1.47601	1.47601
145	P41091	sp|P41091|IF2G_HUMAN	Eukaryotic translation initiation factor 2 subunit 3 OS=Homo sapiens GN=EIF2S3 PE=1 SV=3	C:nucleus; C:cytosol; C:extracellular exosome; F:translation initiation factor activity; F:GTPase activity; F:protein binding; F:GTP binding; P:formation of translation preinitiation complex; P:transmembrane transport	13.7835	0.00016	254870	227554	255009	228438	1559.25	3057.98	27316	-0.163552	0.892824	-1.12004
709	D6RD18	tr|D6RD18|D6RD18_HUMAN	Heterogeneous nuclear ribonucleoprotein A/B OS=Homo sapiens GN=HNRNPAB PE=1 SV=1	C:nucleoplasm; F:nucleotide binding; F:nucleic acid binding	-13.8586	0.00016	180976	266209	179864	263132	5519.96	9110.7	-85233.2	0.556763	1.47097	1.47097
1047	Q8NE71	sp|Q8NE71|ABCF1_HUMAN	ATP-binding cassette sub-family F member 1 OS=Homo sapiens GN=ABCF1 PE=1 SV=2	C:nuclear envelope; C:nucleoplasm; C:cytosol; C:membrane; C:polysomal ribosome; F:protein binding; F:ATP binding; F:translation factor activity, RNA binding; F:translation activator activity; F:ATPase activity; F:ribosome binding; F:poly(A) RNA binding; P:translational initiation; P:inflammatory response; P:ribosome biogenesis; P:positive regulation of translation; P:transmembrane transport	-13.7452	0.00016	23575.9	30758.4	23373.4	30619.3	836.153	346.427	-7182.52	0.383669	1.30466	1.30466
398	A0A087WZH7	tr|A0A087WZH7|A0A087WZH7_HUMAN	Myristoylated alanine-rich C-kinase substrate OS=Homo sapiens GN=MARCKS PE=1 SV=1	F:calmodulin binding	13.6146	0.00017	98974.1	87697.1	98915.4	88237.9	554.724	1323.08	11277	-0.174522	0.886061	-1.12859
380	P09429	sp|P09429|HMGB1_HUMAN	High mobility group protein B1 OS=Homo sapiens GN=HMGB1 PE=1 SV=3	C:condensed chromosome; C:extracellular space; C:nucleoplasm; C:cell surface; C:transcriptional repressor complex; F:four-way junction DNA binding; F:bubble DNA binding; F:lipopolysaccharide binding; F:chromatin binding; F:damaged DNA binding; F:double-stranded DNA binding; F:single-stranded DNA binding; F:transcription factor activity, sequence-specific DNA binding; F:cytokine activity; F:DNA bi…	-12.8852	0.00021	255262	320448	254203	315625	2323.07	8448.74	-65185.4	0.328108	1.25537	1.25537
754	Q07021	sp|Q07021|C1QBP_HUMAN	Complement component 1 Q subcomponent-binding protein, mitochondrial OS=Homo sapiens GN=C1QBP PE=1 SV=1	C:extracellular space; C:nucleolus; C:mitochondrial matrix; C:cytosol; C:plasma membrane; C:cell surface; F:complement component C1q binding; F:transcription corepressor activity; F:mRNA binding; F:protein kinase C binding; F:hyaluronic acid binding; F:transcription factor binding; F:kininogen binding; F:adrenergic receptor binding; F:mitochondrial ribosome binding; P:negative regulation of trans…	-12.1445	0.00026	197810	220494	197904	221522	2483.59	2073.27	-22684.1	0.156625	1.11468	1.11468
900	E9PLL6	tr|E9PLL6|E9PLL6_HUMAN	60S ribosomal protein L27a OS=Homo sapiens GN=RPL27A PE=1 SV=1	C:ribosome	-12.1795	0.00026	124448	134226	124490	133588	595.181	1256.72	-9778.05	0.109121	1.07857	1.07857
166	P12268	sp|P12268|IMDH2_HUMAN	Inosine-5'-monophosphate dehydrogenase 2 OS=Homo sapiens GN=IMPDH2 PE=1 SV=2	C:nucleus; C:peroxisomal membrane; C:cytosol; C:extracellular exosome; F:nucleotide binding; F:DNA binding; F:RNA binding; F:IMP dehydrogenase activity; F:protein binding; F:metal ion binding; P:purine nucleobase metabolic process; P:GMP biosynthetic process; P:lymphocyte proliferation; P:protein homotetramerization; P:oxidation-reduction process; P:retina development in camera-type eye; P:cellul…	12.0069	0.00028	423363	364158	423664	367768	1516.65	8404.87	59205.1	-0.217331	0.860155	-1.16258
283	Q16658	sp|Q16658|FSCN1_HUMAN	Fascin OS=Homo sapiens GN=FSCN1 PE=1 SV=3	C:stress fiber; C:ruffle; C:podosome; C:cytosol; C:microvillus; C:cell-cell junction; C:lamellipodium; C:filopodium; C:growth cone; C:cell projection membrane; C:myelin sheath; C:microspike; C:extracellular exosome; C:invadopodium; F:drug binding; F:protein binding, bridging; F:poly(A) RNA binding; F:actin filament binding; P:cell-cell junction assembly; P:cell proliferation; P:positive regulatio…	11.871	0.00029	185631	123890	187459	124840	8537.3	2874.91	61740.9	-0.583379	0.667399	-1.49835
345	Q15942	sp|Q15942|ZYX_HUMAN	Zyxin OS=Homo sapiens GN=ZYX PE=1 SV=1	C:stress fiber; C:nucleus; C:cytoplasm; C:integral component of plasma membrane; C:cell-cell adherens junction; C:focal adhesion; F:protein binding; F:zinc ion binding; F:poly(A) RNA binding; P:cell-matrix adhesion; P:transforming growth factor beta receptor signaling pathway; P:integrin-mediated signaling pathway; P:cell-cell signaling; P:viral process; P:stress fiber assembly; P:regulation of i…	11.7588	0.0003	157238	121837	158909	122572	4416.54	2772.34	35401.3	-0.368	0.774856	-1.29056
143	P04264	sp|P04264|K2C1_HUMAN	Keratin, type II cytoskeletal 1 OS=Homo sapiens GN=KRT1 PE=1 SV=6	C:nucleus; C:plasma membrane; C:extracellular matrix; C:keratin filament; C:extracellular exosome; C:blood microparticle; F:receptor activity; F:structural molecule activity; F:protein binding; F:carbohydrate binding; P:complement activation, lectin pathway; P:retina homeostasis; P:response to oxidative stress; P:fibrinolysis; P:regulation of angiogenesis; P:negative regulation of inflammatory re…	-11.2996	0.00035	239428	304030	242702	307457	7866.01	6015.09	-64601.1	0.344617	1.26981	1.26981
1071	O75475	sp|O75475|PSIP1_HUMAN	PC4 and SFRS1-interacting protein OS=Homo sapiens GN=PSIP1 PE=1 SV=1	C:nucleoplasm; C:nuclear heterochromatin; C:nucleolus; C:cytosol; C:nuclear periphery; C:transcriptionally active chromatin; F:RNA polymerase II transcription coactivator activity; F:chromatin binding; F:activating transcription factor binding; F:poly(A) RNA binding; F:supercoiled DNA binding; P:mRNA 5'-splice site recognition; P:transcription, DNA-templated; P:response to oxidative stress; P:res…	-11.2347	0.00036	12098.4	22323.3	11999.7	22534.4	752.817	1384.99	-10224.9	0.883729	1.84514	1.84514
1125	Q9BVC6	sp|Q9BVC6|TM109_HUMAN	Transmembrane protein 109 OS=Homo sapiens GN=TMEM109 PE=1 SV=1	C:nuclear outer membrane; C:integral component of membrane; C:sarcoplasmic reticulum membrane; C:extracellular exosome; P:intrinsic apoptotic signaling pathway in response to DNA damage by p53 class mediator; P:negative regulation of cell death; P:cellular response to gamma radiation	10.8616	0.00041	119180	105739	118633	105536	1641.36	1378.29	13440.6	-0.17263	0.887224	-1.12711
686	P20618	sp|P20618|PSB1_HUMAN	Proteasome subunit beta type-1 OS=Homo sapiens GN=PSMB1 PE=1 SV=2	C:nucleoplasm; C:cytosol; C:proteasome core complex; C:extracellular exosome; F:threonine-type endopeptidase activity; F:protein binding; P:G1/S transition of mitotic cell cycle; P:mitotic S phase; P:mitotic anaphase; P:MAPK cascade; P:activation of MAPKK activity; P:protein polyubiquitination; P:stimulatory C-type lectin receptor signaling pathway; P:antigen processing and presentation of exogen…	-10.5079	0.00046	4579.71	50104.6	5997.48	46956.6	3207.57	6783.94	-45524.9	3.45162	10.9406	10.9406
80	P34932	sp|P34932|HSP74_HUMAN	Heat shock 70 kDa protein 4 OS=Homo sapiens GN=HSPA4 PE=1 SV=4	C:cytosol; C:extracellular exosome; F:protein binding; F:ATP binding; P:response to unfolded protein; P:protein import into mitochondrial outer membrane; P:chaperone-mediated protein complex assembly	-10.3473	0.00049	315350	369263	314361	371094	3103.39	8474.06	-53912.2	0.227692	1.17096	1.17096
604	A0A087X0X3	tr|A0A087X0X3|A0A087X0X3_HUMAN	Heterogeneous nuclear ribonucleoprotein M OS=Homo sapiens GN=HNRNPM PE=1 SV=1	F:nucleotide binding; F:RNA binding; P:mRNA splicing, via spliceosome	-10.2911	0.0005	19904.3	26998.5	19482.6	27418.6	802.968	883.681	-7094.26	0.439803	1.35642	1.35642
716	Q04917	sp|Q04917|1433F_HUMAN	14-3-3 protein eta OS=Homo sapiens GN=YWHAH PE=1 SV=4	C:cytosol; C:plasma membrane; C:intercalated disc; C:cytoplasmic vesicle membrane; C:extracellular exosome; F:actin binding; F:insulin-like growth factor receptor binding; F:sodium channel regulator activity; F:enzyme binding; F:protein domain specific binding; F:glucocorticoid receptor binding; F:ion channel binding; F:protein heterodimerization activity; P:cell cycle checkpoint; P:transcription…	10.2337	0.00051	74906.6	67372.8	75125.2	67364.8	1064.53	701.859	7533.72	-0.152925	0.899425	-1.11182
190	Q00839	sp|Q00839|HNRPU_HUMAN	Heterogeneous nuclear ribonucleoprotein U OS=Homo sapiens GN=HNRNPU PE=1 SV=6	C:nucleoplasm; C:cell surface; C:membrane; C:cytoplasmic ribonucleoprotein granule; C:CRD-mediated mRNA stability complex; C:catalytic step 2 spliceosome; F:core promoter binding; F:protein binding; F:ATP binding; F:poly(A) RNA binding; P:mRNA splicing, via spliceosome; P:osteoblast differentiation; P:circadian regulation of gene expression; P:CRD-mediated mRNA stabilization	-10.1517	0.00053	126160	174095	125538	177365	5487.52	6064.17	-47934.5	0.464615	1.37995	1.37995
235	O95373	sp|O95373|IPO7_HUMAN	Importin-7 OS=Homo sapiens GN=IPO7 PE=1 SV=1	C:nuclear pore; C:nucleoplasm; C:cytoplasm; C:membrane; F:transporter activity; F:Ran GTPase binding; F:GTPase regulator activity; F:histone binding; P:protein import into nucleus; P:signal transduction; P:viral process; P:innate immune response; P:regulation of catalytic activity	-10.1435	0.00053	142329	166604	143200	168430	1539.78	3848.47	-24275	0.227194	1.17056	1.17056
551	P62241	sp|P62241|RS8_HUMAN	40S ribosomal protein S8 OS=Homo sapiens GN=RPS8 PE=1 SV=2	C:nucleus; C:focal adhesion; C:membrane; C:cytosolic small ribosomal subunit; C:extracellular exosome; F:structural constituent of ribosome; F:poly(A) RNA binding; P:nuclear-transcribed mRNA catabolic process, nonsense-mediated decay; P:maturation of SSU-rRNA from tricistronic rRNA transcript (SSU-rRNA, 5.8S rRNA, LSU-rRNA); P:translational initiation; P:translational elongation; P:translational …	-10.1037	0.00054	112205	159954	114012	157768	7222.07	3852.48	-47748.2	0.511511	1.42554	1.42554
355	Q15393	sp|Q15393|SF3B3_HUMAN	Splicing factor 3B subunit 3 OS=Homo sapiens GN=SF3B3 PE=1 SV=4	C:nucleoplasm; C:U12-type spliceosomal complex; C:small nuclear ribonucleoprotein complex; C:catalytic step 2 spliceosome; F:RNA binding; F:protein binding; P:mRNA splicing, via spliceosome; P:protein complex assembly; P:negative regulation of protein catabolic process	-10.0299	0.00056	58188.9	77798.4	57555.3	77110.2	1267.19	3140.29	-19609.5	0.418995	1.337	1.337
28	P29401	sp|P29401|TKT_HUMAN	Transketolase OS=Homo sapiens GN=TKT PE=1 SV=3	C:nucleoplasm; C:peroxisome; C:cytosol; C:myelin sheath; C:extracellular exosome; F:transketolase activity; F:protein homodimerization activity; F:metal ion binding; F:cofactor binding; P:xylulose biosynthetic process; P:energy reserve metabolic process; P:pentose-phosphate shunt, non-oxidative branch; P:regulation of growth; P:glyceraldehyde-3-phosphate biosynthetic process	9.86416	0.00059	1.85585e+06	1.78199e+06	1.85636e+06	1.7877e+06	5959.36	11518.1	73856.2	-0.0585878	0.960204	-1.04145
5	P78527	sp|P78527|PRKDC_HUMAN	DNA-dependent protein kinase catalytic subunit OS=Homo sapiens GN=PRKDC PE=1 SV=3	C:nuclear chromosome, telomeric region; C:nucleoplasm; C:transcription factor complex; C:nucleolus; C:cytosol; C:DNA-dependent protein kinase-DNA ligase 4 complex; C:membrane; F:double-stranded DNA binding; F:DNA-dependent protein kinase activity; F:ATP binding; F:transcription factor binding; F:enzyme binding; F:poly(A) RNA binding; P:telomere maintenance; P:double-strand break repair via homolo…	-9.59246	0.00066	310274	405150	310355	400701	1043.95	17099.4	-94876.5	0.384915	1.30578	1.30578
141	J3KTA4	tr|J3KTA4|J3KTA4_HUMAN	Probable ATP-dependent RNA helicase DDX5 OS=Homo sapiens GN=DDX5 PE=1 SV=1	C:nucleoplasm; F:nucleic acid binding; F:transcription cofactor activity; F:ATP-dependent RNA helicase activity; F:ATP binding; P:RNA secondary structure unwinding; P:regulation of nucleic acid-templated transcription	-9.60606	0.00066	118446	138465	119014	136982	2291.04	2789.34	-20019.1	0.225292	1.16901	1.16901
139	P36578	sp|P36578|RL4_HUMAN	60S ribosomal protein L4 OS=Homo sapiens GN=RPL4 PE=1 SV=5	C:nucleolus; C:focal adhesion; C:membrane; C:cytosolic large ribosomal subunit; C:extracellular exosome; F:structural constituent of ribosome; F:protein binding; F:poly(A) RNA binding; P:nuclear-transcribed mRNA catabolic process, nonsense-mediated decay; P:cytoplasmic translation; P:translational initiation; P:translational elongation; P:translational termination; P:SRP-dependent cotranslational…	-9.4417	0.0007	334226	407157	332227	402869	7597.2	11012.6	-72930.7	0.28476	1.21821	1.21821
358	P62280	sp|P62280|RS11_HUMAN	40S ribosomal protein S11 OS=Homo sapiens GN=RPS11 PE=1 SV=3	C:nucleolus; C:focal adhesion; C:membrane; C:cytosolic small ribosomal subunit; C:extracellular exosome; F:structural constituent of ribosome; F:protein binding; F:rRNA binding; F:poly(A) RNA binding; P:nuclear-transcribed mRNA catabolic process, nonsense-mediated decay; P:osteoblast differentiation; P:translational initiation; P:translational elongation; P:translational termination; P:SRP-depend…	-9.45083	0.0007	145261	183808	146666	183409	3708.89	6012.6	-38547	0.339552	1.26536	1.26536
1364	O15479	sp|O15479|MAGB2_HUMAN	Melanoma-associated antigen B2 OS=Homo sapiens GN=MAGEB2 PE=1 SV=3	F:protein binding	-9.4088	0.00071	4181.85	6390.91	4214.75	6308.36	66.6672	401.16	-2209.06	0.61188	1.52825	1.52825
378	M0QXS5	tr|M0QXS5|M0QXS5_HUMAN	Heterogeneous nuclear ribonucleoprotein L (Fragment) OS=Homo sapiens GN=HNRNPL PE=1 SV=1	C:nucleus; F:nucleotide binding; F:RNA binding; P:mRNA processing	-9.36012	0.00073	87554.2	105185	89020.3	104801	2851.33	1585.53	-17630.8	0.264681	1.20137	1.20137
665	F8W914	tr|F8W914|F8W914_HUMAN	Reticulon OS=Homo sapiens GN=RTN4 PE=1 SV=1	C:endoplasmic reticulum membrane; C:integral component of membrane; P:axonogenesis; P:axonal fasciculation	9.32977	0.00073	181084	155150	183428	155345	4489.81	1738.56	25934.4	-0.222999	0.856783	-1.16716
218	P22626	sp|P22626|ROA2_HUMAN	Heterogeneous nuclear ribonucleoproteins A2/B1 OS=Homo sapiens GN=HNRNPA2B1 PE=1 SV=2	C:nucleoplasm; C:cytoplasm; C:membrane; C:catalytic step 2 spliceosome; F:nucleotide binding; F:protein binding; F:single-stranded telomeric DNA binding; F:poly(A) RNA binding; F:pre-mRNA intronic binding; P:negative regulation of transcription from RNA polymerase II promoter; P:mRNA splicing, via spliceosome; P:negative regulation of mRNA splicing, via spliceosome; P:RNA transport	-9.31162	0.00074	527877	631514	521264	628741	16088.4	10619.9	-103637	0.258612	1.19633	1.19633
613	H0YIV4	tr|H0YIV4|H0YIV4_HUMAN	Nucleosome assembly protein 1-like 1 (Fragment) OS=Homo sapiens GN=NAP1L1 PE=1 SV=1	C:nucleus; P:nucleosome assembly	-9.20155	0.00077	159353	177330	158084	178060	2274.96	2505.08	-17977.1	0.154211	1.11281	1.11281
207	E7EX17	tr|E7EX17|E7EX17_HUMAN	Eukaryotic translation initiation factor 4B OS=Homo sapiens GN=EIF4B PE=1 SV=1	F:nucleotide binding; F:nucleic acid binding	9.14532	0.00079	150453	130133	150320	128936	1449.93	3564.72	20319.3	-0.209319	0.864946	-1.15614
328	O43143	sp|O43143|DHX15_HUMAN	Pre-mRNA-splicing factor ATP-dependent RNA helicase DHX15 OS=Homo sapiens GN=DHX15 PE=1 SV=2	C:nucleoplasm; C:U12-type spliceosomal complex; C:nucleolus; C:cytoplasm; C:U2-type post-mRNA release spliceosomal complex; F:double-stranded RNA binding; F:ATP-dependent RNA helicase activity; F:protein binding; F:ATP binding; F:poly(A) RNA binding; P:mRNA processing; P:RNA splicing	-9.15483	0.00079	103383	115205	103682	114272	1251.45	1853.88	-11822.4	0.156209	1.11436	1.11436
625	P11279	sp|P11279|LAMP1_HUMAN	Lysosome-associated membrane glycoprotein 1 OS=Homo sapiens GN=LAMP1 PE=1 SV=3	C:late endosome; C:multivesicular body; C:integral component of plasma membrane; C:synaptic vesicle; C:external side of plasma membrane; C:endosome membrane; C:dendrite; C:sarcolemma; C:melanosome; C:neuronal cell body; C:cytolytic granule; C:perinuclear region of cytoplasm; C:phagolysosome membrane; C:extracellular exosome; C:alveolar lamellar body; F:enzyme binding; F:protein domain specific bi…	-9.14379	0.00079	87473.4	102663	87037.3	102286	2447.85	1512.35	-15190	0.231006	1.17365	1.17365
1102	P14174	sp|P14174|MIF_HUMAN	Macrophage migration inhibitory factor OS=Homo sapiens GN=MIF PE=1 SV=4	C:extracellular space; C:nucleoplasm; C:cytoplasm; C:cell surface; C:myelin sheath; C:extracellular exosome; F:dopachrome isomerase activity; F:cytokine activity; F:cytokine receptor binding; F:chemoattractant activity; F:phenylpyruvate tautomerase activity; P:prostaglandin biosynthetic process; P:negative regulation of mature B cell apoptotic process; P:inflammatory response; P:cell surface rece…	-9.10058	0.00081	361424	418011	359369	417744	9403.3	5250.62	-56587.5	0.209851	1.15657	1.15657
353	G8JLB6	tr|G8JLB6|G8JLB6_HUMAN	Heterogeneous nuclear ribonucleoprotein H OS=Homo sapiens GN=HNRNPH1 PE=1 SV=1	F:nucleotide binding; F:nucleic acid binding	-8.99161	0.00085	195803	212760	196681	211893	1841.03	2698.08	-16956.6	0.119822	1.0866	1.0866
510	P06748	sp|P06748|NPM_HUMAN	Nucleophosmin OS=Homo sapiens GN=NPM1 PE=1 SV=2	C:nucleoplasm; C:nucleolus; C:cytosol; C:focal adhesion; C:membrane; C:ribonucleoprotein complex; C:spindle pole centrosome; F:transcription coactivator activity; F:protein kinase inhibitor activity; F:protein kinase binding; F:Tat protein binding; F:histone binding; F:protein homodimerization activity; F:ribosomal large subunit binding; F:ribosomal small subunit binding; F:poly(A) RNA binding; F…	-8.96846	0.00086	209434	246618	210313	246891	7093.51	1118.34	-37183.5	0.235779	1.17754	1.17754
332	Q96AG4	sp|Q96AG4|LRC59_HUMAN	Leucine-rich repeat-containing protein 59 OS=Homo sapiens GN=LRRC59 PE=1 SV=1	C:nuclear envelope; C:endoplasmic reticulum membrane; C:integral component of membrane; C:mitochondrial nucleoid; F:poly(A) RNA binding	-8.92808	0.00087	217233	268075	217237	269818	8006.77	5759.99	-50841.9	0.303394	1.23404	1.23404
733	P53701	sp|P53701|CCHL_HUMAN	Cytochrome c-type heme lyase OS=Homo sapiens GN=HCCS PE=1 SV=1	C:mitochondrial inner membrane; F:holocytochrome-c synthase activity; F:metal ion binding; P:organ morphogenesis; P:oxidation-reduction process	8.92902	0.00087	58244.2	23270.7	58155.9	20532	544.878	6762.23	34973.4	-1.3236	0.399538	-2.50289
17	P42704	sp|P42704|LPPRC_HUMAN	Leucine-rich PPR motif-containing protein, mitochondrial OS=Homo sapiens GN=LRPPRC PE=1 SV=3	C:condensed nuclear chromosome; C:nuclear inner membrane; C:nuclear outer membrane; C:nucleoplasm; C:microtubule; C:ribonucleoprotein complex; C:mitochondrial nucleoid; C:perinuclear region of cytoplasm; F:single-stranded DNA binding; F:microtubule binding; F:ubiquitin protein ligase binding; F:poly(A) RNA binding; F:beta-tubulin binding; F:actin filament binding; P:negative regulation of mitocho…	-8.87742	0.00089	345080	391065	346365	388130	5702.45	6926.58	-45984.5	0.180476	1.13326	1.13326
928	P35659	sp|P35659|DEK_HUMAN	Protein DEK OS=Homo sapiens GN=DEK PE=1 SV=1	C:nucleus; C:contractile fiber; F:DNA binding; F:histone binding; F:poly(A) RNA binding; P:regulation of transcription from RNA polymerase II promoter; P:transcription from RNA polymerase II promoter; P:signal transduction; P:chromatin modification; P:viral genome replication; P:regulation of double-strand break repair via nonhomologous end joining	-8.82447	0.00091	48612.1	69018.7	47023.5	69318.5	3651.66	1645.74	-20406.7	0.505674	1.41979	1.41979
170	Q8NC51	sp|Q8NC51|PAIRB_HUMAN	Plasminogen activator inhibitor 1 RNA-binding protein OS=Homo sapiens GN=SERBP1 PE=1 SV=2	C:nucleus; C:plasma membrane; C:perinuclear region of cytoplasm; C:extracellular exosome; F:mRNA 3'-UTR binding; F:protein binding; P:regulation of apoptotic process; P:regulation of mRNA stability	-8.63799	0.00099	212379	237654	212414	235281	1753.32	4755.02	-25274.7	0.16222	1.11901	1.11901
1124	P40222	sp|P40222|TXLNA_HUMAN	Alpha-taxilin OS=Homo sapiens GN=TXLNA PE=1 SV=3	C:extracellular region; C:cytoplasm; C:membrane; F:cytokine activity; F:syntaxin binding; F:high molecular weight B cell growth factor receptor binding; P:exocytosis; P:cell proliferation; P:B cell activation; P:mitophagy in response to mitochondrial depolarization	8.62785	0.00099	13099.3	8335.73	13175.8	8248.75	716.061	633.845	4763.59	-0.652112	0.636348	-1.57147
227	P04040	sp|P04040|CATA_HUMAN	Catalase OS=Homo sapiens GN=CAT PE=1 SV=3	C:extracellular space; C:mitochondrial intermembrane space; C:lysosome; C:peroxisomal membrane; C:peroxisomal matrix; C:endoplasmic reticulum; C:Golgi apparatus; C:cytosol; C:plasma membrane; C:focal adhesion; C:extracellular exosome; F:aminoacylase activity; F:catalase activity; F:receptor binding; F:enzyme binding; F:heme binding; F:protein homodimerization activity; F:metal ion binding; F:NADP…	8.55509	0.00102	115837	105585	115829	105163	250.92	2060.5	10252.6	-0.133699	0.911492	-1.0971
512	P67809	sp|P67809|YBOX1_HUMAN	Nuclease-sensitive element-binding protein 1 OS=Homo sapiens GN=YBX1 PE=1 SV=3	C:nucleoplasm; C:U12-type spliceosomal complex; C:cytoplasmic stress granule; C:nuclear membrane; C:extracellular exosome; C:CRD-mediated mRNA stability complex; C:histone pre-mRNA 3'end processing complex; F:RNA polymerase II core promoter proximal region sequence-specific DNA binding; F:transcriptional activator activity, RNA polymerase II core promoter proximal region sequence-specific binding…	-8.56864	0.00102	145646	168380	143665	168575	4478.11	1032.1	-22734.5	0.209259	1.15609	1.15609
1	P21333	sp|P21333|FLNA_HUMAN	Filamin-A OS=Homo sapiens GN=FLNA PE=1 SV=4	C:nucleolus; C:trans-Golgi network; C:cytosol; C:actin filament; C:plasma membrane; C:focal adhesion; C:cortical cytoskeleton; C:Myb complex; C:actin filament bundle; C:neuronal cell body; C:dendritic shaft; C:perinuclear region of cytoplasm; C:extracellular exosome; C:apical dendrite; F:glycoprotein binding; F:signal transducer activity; F:protein kinase C binding; F:transcription factor binding…	-8.46446	0.00107	806833	898061	809898	903777	8928.76	16393.8	-91227.9	0.154543	1.11307	1.11307
120	P19338	sp|P19338|NUCL_HUMAN	Nucleolin OS=Homo sapiens GN=NCL PE=1 SV=3	C:fibrillar center; C:dense fibrillar component; C:nucleoplasm; C:cell cortex; C:cell surface; C:membrane; C:cytoplasmic ribonucleoprotein granule; C:extracellular exosome; F:nucleotide binding; F:single-stranded DNA binding; F:calcium ion binding; F:protein C-terminus binding; F:selenocysteine insertion sequence binding; F:rRNA primary transcript binding; F:telomeric DNA binding; F:histone bindi…	-8.46779	0.00107	408941	614866	407617	615462	18758.8	37713.3	-205925	0.588379	1.50356	1.50356
797	P40429	sp|P40429|RL13A_HUMAN	60S ribosomal protein L13a OS=Homo sapiens GN=RPL13A PE=1 SV=2	C:nucleolus; C:focal adhesion; C:membrane; C:cytosolic large ribosomal subunit; C:GAIT complex; F:mRNA binding; F:structural constituent of ribosome; P:nuclear-transcribed mRNA catabolic process, nonsense-mediated decay; P:translational initiation; P:translational elongation; P:translational termination; P:SRP-dependent cotranslational protein targeting to membrane; P:viral transcription; P:cellu…	-8.40691	0.0011	102916	136458	101989	139735	2114.22	6579.05	-33541.3	0.406981	1.32591	1.32591
30	Q14697	sp|Q14697|GANAB_HUMAN	Neutral alpha-glucosidase AB OS=Homo sapiens GN=GANAB PE=1 SV=3	C:endoplasmic reticulum lumen; C:Golgi apparatus; C:membrane; C:glucosidase II complex; C:melanosome; C:extracellular exosome; F:carbohydrate binding; F:glucan 1,3-alpha-glucosidase activity; F:poly(A) RNA binding; P:protein folding; P:protein N-linked glycosylation via asparagine; P:post-translational protein modification	-8.32552	0.00114	542175	591394	540360	590776	4432.09	9230.6	-49218.6	0.12536	1.09078	1.09078
746	P37108	sp|P37108|SRP14_HUMAN	Signal recognition particle 14 kDa protein OS=Homo sapiens GN=SRP14 PE=1 SV=2	C:nucleolus; C:signal recognition particle, endoplasmic reticulum targeting; C:cytosol; C:intercellular bridge; C:extracellular exosome; F:protein binding; F:7S RNA binding; F:endoplasmic reticulum signal peptide binding; F:poly(A) RNA binding; P:translation; P:SRP-dependent cotranslational protein targeting to membrane; P:response to drug	-8.24545	0.00118	66959.3	92910	65994.2	94575.5	3883.68	3825.32	-25950.7	0.472549	1.38756	1.38756
646	P46783	sp|P46783|RS10_HUMAN	40S ribosomal protein S10 OS=Homo sapiens GN=RPS10 PE=1 SV=1	C:nucleolus; C:focal adhesion; C:membrane; C:cytosolic small ribosomal subunit; C:extracellular exosome; F:structural constituent of ribosome; F:protein binding; F:poly(A) RNA binding; P:ribosomal small subunit assembly; P:nuclear-transcribed mRNA catabolic process, nonsense-mediated decay; P:translational initiation; P:translational elongation; P:translational termination; P:SRP-dependent cotran…	-8.1939	0.00121	124561	151269	122778	150907	4831.89	2920.24	-26708.8	0.280273	1.21442	1.21442
248	Q8TEX9	sp|Q8TEX9|IPO4_HUMAN	Importin-4 OS=Homo sapiens GN=IPO4 PE=1 SV=2	C:nuclear chromatin; C:nuclear pore; C:cytoplasm; C:membrane; C:protein complex; F:Ran GTPase binding; P:DNA replication-dependent nucleosome assembly; P:DNA replication-independent nucleosome assembly; P:intracellular protein transport	-8.17148	0.00122	92744.8	119364	92563.1	119800	2651.35	4980.45	-26618.9	0.364025	1.28701	1.28701
174	O95202	sp|O95202|LETM1_HUMAN	LETM1 and EF-hand domain-containing protein 1, mitochondrial OS=Homo sapiens GN=LETM1 PE=1 SV=1	C:mitochondrial inner membrane; C:integral component of membrane; F:calcium ion binding; F:protein binding; P:cristae formation	8.12616	0.00125	101548	91913.7	101872	92698.4	1506.29	1395.73	9634.4	-0.143811	0.905125	-1.10482
52	P00966	sp|P00966|ASSY_HUMAN	Argininosuccinate synthase OS=Homo sapiens GN=ASS1 PE=1 SV=2	C:nucleus; C:mitochondrial outer membrane; C:lysosome; C:endoplasmic reticulum; C:cytosol; C:perikaryon; C:extracellular exosome; C:cell body fiber; F:argininosuccinate synthase activity; F:ATP binding; F:toxic substance binding; F:amino acid binding; F:identical protein binding; F:poly(A) RNA binding; P:urea cycle; P:citrulline metabolic process; P:argininosuccinate metabolic process; P:kidney d…	-7.98463	0.00133	1.74469e+06	1.94981e+06	1.73426e+06	1.97247e+06	18219.7	40595.5	-205126	0.160368	1.11757	1.11757
420	P62906	sp|P62906|RL10A_HUMAN	60S ribosomal protein L10a OS=Homo sapiens GN=RPL10A PE=1 SV=2	C:nucleolus; C:mitochondrion; C:focal adhesion; C:membrane; C:cytosolic large ribosomal subunit; C:extracellular exosome; F:structural constituent of ribosome; F:protein binding; F:poly(A) RNA binding; P:nuclear-transcribed mRNA catabolic process, nonsense-mediated decay; P:translational initiation; P:translational elongation; P:translational termination; P:SRP-dependent cotranslational protein t…	-7.985	0.00133	61932.1	76275.6	62195.2	77385.8	1862.61	2492.15	-14343.5	0.300534	1.2316	1.2316
591	P10515	sp|P10515|ODP2_HUMAN	Dihydrolipoyllysine-residue acetyltransferase component of pyruvate dehydrogenase complex, mitochondrial OS=Homo sapiens GN=DLAT PE=1 SV=3	C:mitochondrial pyruvate dehydrogenase complex; C:myelin sheath; F:dihydrolipoyllysine-residue acetyltransferase activity; F:protein binding; P:glucose metabolic process; P:acetyl-CoA biosynthetic process from pyruvate; P:tricarboxylic acid cycle; P:regulation of acetyl-CoA biosynthetic process from pyruvate; P:sleep	7.99711	0.00133	44142.5	32640.8	43899.2	32189.4	1212.93	2175.86	11501.7	-0.435494	0.739441	-1.35237
1119	P84103	sp|P84103|SRSF3_HUMAN	Serine/arginine-rich splicing factor 3 OS=Homo sapiens GN=SRSF3 PE=1 SV=1	C:cytoplasm; C:nuclear speck; F:nucleotide binding; F:phospholipase binding; F:poly(A) RNA binding; P:mRNA splicing, via spliceosome; P:termination of RNA polymerase II transcription; P:mRNA export from nucleus; P:mRNA 3'-end processing	-7.98825	0.00133	73164.1	94094.4	71960.2	94962.6	4189.43	1744.72	-20930.3	0.362973	1.28607	1.28607
61	P04083	sp|P04083|ANXA1_HUMAN	Annexin A1 OS=Homo sapiens GN=ANXA1 PE=1 SV=2	C:cornified envelope; C:extracellular space; C:nucleus; C:endosome; C:focal adhesion; C:cilium; C:cell surface; C:basolateral plasma membrane; C:mitochondrial membrane; C:sarcolemma; C:mast cell granule; C:protein complex; C:extracellular exosome; F:single-stranded DNA binding; F:single-stranded RNA binding; F:helicase activity; F:receptor binding; F:structural molecule activity; F:calcium ion bi…	7.94902	0.00136	1.10708e+06	1.02254e+06	1.11063e+06	1.02196e+06	10304.6	15267.7	84535	-0.114595	0.923641	-1.08267
463	Q15366	sp|Q15366|PCBP2_HUMAN	Poly(rC)-binding protein 2 OS=Homo sapiens GN=PCBP2 PE=1 SV=1	C:nucleoplasm; C:cytosol; C:focal adhesion; C:membrane; C:ribonucleoprotein complex; C:extracellular exosome; F:DNA binding; F:ubiquitin protein ligase binding; F:poly(A) RNA binding; P:mRNA splicing, via spliceosome; P:negative regulation of type I interferon production; P:proteasome-mediated ubiquitin-dependent protein catabolic process; P:innate immune response; P:negative regulation of defens…	7.83179	0.00144	350775	325921	349056	325575	5238.95	1663.54	24854.5	-0.106025	0.929144	-1.07626
144	P31040	sp|P31040|SDHA_HUMAN	Succinate dehydrogenase [ubiquinone] flavoprotein subunit, mitochondrial OS=Homo sapiens GN=SDHA PE=1 SV=2	C:mitochondrial respiratory chain complex II, succinate dehydrogenase complex (ubiquinone); C:myelin sheath; F:protein binding; F:succinate dehydrogenase (ubiquinone) activity; F:flavin adenine dinucleotide binding; P:tricarboxylic acid cycle; P:succinate metabolic process; P:nervous system development; P:respiratory electron transport chain	-7.78584	0.00147	120290	152171	118101	152985	6728.28	2243.55	-31881.8	0.339185	1.26504	1.26504
548	P30050	sp|P30050|RL12_HUMAN	60S ribosomal protein L12 OS=Homo sapiens GN=RPL12 PE=1 SV=1	C:focal adhesion; C:membrane; C:cytosolic large ribosomal subunit; C:extracellular exosome; F:structural constituent of ribosome; F:protein binding; F:rRNA binding; F:poly(A) RNA binding; P:ribosomal large subunit assembly; P:nuclear-transcribed mRNA catabolic process, nonsense-mediated decay; P:translational initiation; P:translational elongation; P:translational termination; P:SRP-dependent cot…	-7.72501	0.00151	282924	377534	281044	378553	17358.6	12192.9	-94610.6	0.416195	1.3344	1.3344
567	P39023	sp|P39023|RL3_HUMAN	60S ribosomal protein L3 OS=Homo sapiens GN=RPL3 PE=1 SV=2	C:nucleoplasm; C:nucleolus; C:focal adhesion; C:cytosolic large ribosomal subunit; C:extracellular exosome; F:structural constituent of ribosome; F:poly(A) RNA binding; P:ribosomal large subunit assembly; P:nuclear-transcribed mRNA catabolic process, nonsense-mediated decay; P:translational initiation; P:translational elongation; P:translational termination; P:SRP-dependent cotranslational protei…	-7.69833	0.00153	57213.5	75383.8	58085.3	75888.5	3869.52	1319	-18170.3	0.397899	1.31759	1.31759
818	B3KS98	tr|B3KS98|B3KS98_HUMAN	Eukaryotic translation initiation factor 3 subunit H OS=Homo sapiens GN=EIF3H PE=1 SV=1	C:eukaryotic translation initiation factor 3 complex; C:eukaryotic 43S preinitiation complex; C:eukaryotic 48S preinitiation complex; F:translation initiation factor activity; P:formation of translation preinitiation complex	7.545	0.00165	3436.68	2356.04	3443.98	2466.75	146.823	199.959	1080.64	-0.544651	0.685557	-1.45867
876	P50914	sp|P50914|RL14_HUMAN	60S ribosomal protein L14 OS=Homo sapiens GN=RPL14 PE=1 SV=4	C:membrane; C:cytosolic large ribosomal subunit; C:extracellular exosome; F:structural constituent of ribosome; F:protein binding; F:poly(A) RNA binding; P:nuclear-transcribed mRNA catabolic process, nonsense-mediated decay; P:rRNA processing; P:translational initiation; P:translational elongation; P:translational termination; P:SRP-dependent cotranslational protein targeting to membrane; P:viral…	-7.51924	0.00167	65525.7	82873	64874	84481.7	1180.24	3817.67	-17347.3	0.338842	1.26474	1.26474
38	P35579	sp|P35579|MYH9_HUMAN	Myosin-9 OS=Homo sapiens GN=MYH9 PE=1 SV=4	C:stress fiber; C:ruffle; C:immunological synapse; C:uropod; C:spindle; C:actomyosin contractile ring; C:cytosol; C:brush border; C:cell-cell adherens junction; C:focal adhesion; C:COP9 signalosome; C:integrin complex; C:myosin II complex; C:neuromuscular junction; C:cleavage furrow; C:extracellular exosome; C:myosin II filament; F:microfilament motor activity; F:calmodulin binding; F:ATP binding…	-7.5098	0.00168	204404	250659	205736	248297	6272.73	8629.35	-46255.5	0.294306	1.2263	1.2263
640	P00441	sp|P00441|SODC_HUMAN	Superoxide dismutase [Cu-Zn] OS=Homo sapiens GN=SOD1 PE=1 SV=2	C:extracellular space; C:nucleoplasm; C:mitochondrial intermembrane space; C:mitochondrial matrix; C:lysosome; C:peroxisome; C:cytosol; C:plasma membrane; C:extracellular matrix; C:dense core granule; C:dendrite cytoplasm; C:neuronal cell body; C:myelin sheath; C:protein complex; C:extracellular exosome; F:superoxide dismutase activity; F:copper ion binding; F:zinc ion binding; F:protein phosphat…	-7.43233	0.00175	141340	162290	142420	161766	3268.14	3626.99	-20949.8	0.199402	1.14822	1.14822
842	C9JXA5	tr|C9JXA5|C9JXA5_HUMAN	Guanine nucleotide-binding protein G(I)/G(S)/G(T) subunit beta-2 (Fragment) OS=Homo sapiens GN=GNB2 PE=1 SV=1	-	-7.42993	0.00175	23855.8	29203	24352.2	28946.6	1146.38	489.511	-5347.14	0.291773	1.22414	1.22414
70	A0A0A0MTS2	tr|A0A0A0MTS2|A0A0A0MTS2_HUMAN	Glucose-6-phosphate isomerase (Fragment) OS=Homo sapiens GN=GPI PE=1 SV=1	F:glucose-6-phosphate isomerase activity; P:gluconeogenesis; P:glycolytic process	7.39733	0.00178	715948	660584	720317	661455	12552.8	3236.26	55364.1	-0.116113	0.92267	-1.08381
654	C9JXB8	tr|C9JXB8|C9JXB8_HUMAN	60S ribosomal protein L24 OS=Homo sapiens GN=RPL24 PE=1 SV=1	-	-7.37909	0.0018	36194.2	49653.4	36239.7	49652.6	1907.42	2518.41	-13459.3	0.456136	1.37186	1.37186
18	P10809	sp|P10809|CH60_HUMAN	60 kDa heat shock protein, mitochondrial OS=Homo sapiens GN=HSPD1 PE=1 SV=2	C:extracellular space; C:mitochondrial matrix; C:early endosome; C:rough endoplasmic reticulum; C:Golgi apparatus; C:cytosol; C:plasma membrane; C:coated pit; C:cell surface; C:cyclin-dependent protein kinase activating kinase holoenzyme complex; C:mitochondrial crista; C:coated vesicle; C:zymogen granule; C:myelin sheath; C:membrane raft; C:lipopolysaccharide receptor complex; C:extracellular ex…	7.24554	0.00193	3.21883e+06	2.92121e+06	3.23587e+06	2.95422e+06	31469.5	63806.7	297615	-0.139968	0.907539	-1.10188
290	B2R5W2	tr|B2R5W2|B2R5W2_HUMAN	Heterogeneous nuclear ribonucleoproteins C1/C2 OS=Homo sapiens GN=HNRNPC PE=1 SV=1	C:viral nucleocapsid; C:ribonucleoprotein complex; F:nucleotide binding; F:nucleic acid binding	-7.227	0.00194	392648	514885	403501	519162	24372	16255.7	-122237	0.391014	1.31132	1.31132
300	P30086	sp|P30086|PEBP1_HUMAN	Phosphatidylethanolamine-binding protein 1 OS=Homo sapiens GN=PEBP1 PE=1 SV=3	C:nucleus; C:cytosol; C:extracellular exosome; F:serine-type endopeptidase inhibitor activity; F:ATP binding; F:phosphatidylethanolamine binding; F:protein kinase binding; F:poly(A) RNA binding; P:MAPK cascade; P:activation of MAPKK activity; P:epidermal growth factor receptor signaling pathway; P:Ras protein signal transduction; P:axon guidance; P:insulin receptor signaling pathway; P:fibroblast…	7.19114	0.00198	609826	573988	607831	571073	4616.82	7293.41	35837.8	-0.0873765	0.941233	-1.06244
360	Q9NR30	sp|Q9NR30|DDX21_HUMAN	Nucleolar RNA helicase 2 OS=Homo sapiens GN=DDX21 PE=1 SV=5	C:nucleoplasm; C:nucleolus; C:membrane; F:double-stranded RNA binding; F:ATP-dependent RNA helicase activity; F:protein binding; F:ATP binding; F:rRNA binding; F:snoRNA binding; F:poly(A) RNA binding; F:7SK snRNA binding; P:osteoblast differentiation; P:rRNA processing; P:transcription from RNA polymerase II promoter; P:response to virus; P:RNA secondary structure unwinding; P:response to exogeno…	-7.04254	0.00214	97111.6	129761	96606.4	132015	7014.98	3907.44	-32649.4	0.418141	1.3362	1.3362
898	P62314	sp|P62314|SMD1_HUMAN	Small nuclear ribonucleoprotein Sm D1 OS=Homo sapiens GN=SNRPD1 PE=1 SV=1	C:commitment complex; C:nucleoplasm; C:U5 snRNP; C:U1 snRNP; C:U2 snRNP; C:U4 snRNP; C:U12-type spliceosomal complex; C:cytosol; C:viral nucleocapsid; C:methylosome; C:pICln-Sm protein complex; C:SMN-Sm protein complex; C:U4/U6 x U5 tri-snRNP complex; C:extracellular exosome; C:prespliceosome; C:precatalytic spliceosome; C:catalytic step 2 spliceosome; F:protein binding; F:poly(A) RNA binding; P:…	-7.04915	0.00214	26193.4	30562.1	25844.2	30156.6	734.986	782.342	-4368.7	0.222541	1.16679	1.16679
1260	E5RJH3	tr|E5RJH3|E5RJH3_HUMAN	60S ribosomal protein L30 OS=Homo sapiens GN=RPL30 PE=1 SV=1	C:ribosome; F:structural constituent of ribosome; P:translation	-7.04507	0.00214	24596.4	42404.9	24562	40899.2	1621.59	4066.91	-17808.5	0.785786	1.72403	1.72403
333	P23246	sp|P23246|SFPQ_HUMAN	Splicing factor, proline- and glutamine-rich OS=Homo sapiens GN=SFPQ PE=1 SV=2	C:chromatin; C:cytoplasm; C:nuclear matrix; C:paraspeckles; C:RNA polymerase II transcription factor complex; F:nucleotide binding; F:RNA polymerase II distal enhancer sequence-specific DNA binding; F:core promoter binding; F:chromatin binding; F:histone deacetylase binding; F:poly(A) RNA binding; P:negative regulation of transcription from RNA polymerase II promoter; P:alternative mRNA splicing,…	-7.01995	0.00217	131090	209454	139998	205696	17828.5	7482.46	-78364.3	0.67608	1.59779	1.59779
915	Q92542	sp|Q92542|NICA_HUMAN	Nicastrin OS=Homo sapiens GN=NCSTN PE=1 SV=2	C:lysosomal membrane; C:endoplasmic reticulum; C:Golgi apparatus; C:integral component of plasma membrane; C:focal adhesion; C:melanosome; C:extracellular exosome; F:endopeptidase activity; F:protein binding; P:myeloid cell homeostasis; P:membrane protein ectodomain proteolysis; P:Notch signaling pathway; P:Notch receptor processing; P:axon guidance; P:protein processing; P:extracellular matrix d…	-7.0231	0.00217	36603.6	43149.3	36530.9	43171.5	1499.83	597.038	-6545.63	0.237349	1.17882	1.17882
1041	E7EQB2	tr|E7EQB2|E7EQB2_HUMAN	Lactotransferrin (Fragment) OS=Homo sapiens GN=LTF PE=1 SV=1	C:extracellular space; F:serine-type endopeptidase activity; F:iron ion binding; P:regulation of cytokine production; P:proteolysis; P:antibacterial humoral response; P:antifungal humoral response	-6.93738	0.00227	1.27058e+06	1.35312e+06	1.27463e+06	1.35889e+06	16713.1	12058.5	-82545.7	0.0908089	1.06497	1.06497
26	P55072	sp|P55072|TERA_HUMAN	Transitional endoplasmic reticulum ATPase OS=Homo sapiens GN=VCP PE=1 SV=4	C:proteasome complex; C:nucleoplasm; C:lipid particle; C:cytosol; C:VCP-NPL4-UFD1 AAA ATPase complex; C:site of double-strand break; C:Derlin-1 retrotranslocation complex; C:myelin sheath; C:perinuclear region of cytoplasm; C:extracellular exosome; C:VCP-NSFL1C complex; F:receptor binding; F:ATP binding; F:lipid binding; F:ATPase activity; F:protein phosphatase binding; F:protein domain specific …	6.89015	0.00233	966379	903623	970119	903763	8005.42	13593.5	62755.7	-0.0968677	0.935061	-1.06945
443	Q15691	sp|Q15691|MARE1_HUMAN	Microtubule-associated protein RP/EB family member 1 OS=Homo sapiens GN=MAPRE1 PE=1 SV=3	C:Golgi apparatus; C:centrosome; C:spindle; C:cytosol; C:cytoplasmic microtubule; C:cortical microtubule cytoskeleton; C:cell projection membrane; C:microtubule plus-end; F:protein C-terminus binding; F:poly(A) RNA binding; F:microtubule plus-end binding; P:G2/M transition of mitotic cell cycle; P:mitotic anaphase; P:mitotic prometaphase; P:mitotic nuclear division; P:small GTPase mediated signal…	6.85267	0.00237	121792	106883	123271	107330	3555.89	1247.24	14908.8	-0.188384	0.877588	-1.13949
457	P25398	sp|P25398|RS12_HUMAN	40S ribosomal protein S12 OS=Homo sapiens GN=RPS12 PE=1 SV=3	C:membrane; C:cytosolic small ribosomal subunit; F:structural constituent of ribosome; F:poly(A) RNA binding; P:nuclear-transcribed mRNA catabolic process, nonsense-mediated decay; P:translational initiation; P:translational elongation; P:translational termination; P:SRP-dependent cotranslational protein targeting to membrane; P:viral transcription	-6.82558	0.00241	140284	160130	142131	159671	4101.29	2922.45	-19845.6	0.19089	1.14147	1.14147
508	P62249	sp|P62249|RS16_HUMAN	40S ribosomal protein S16 OS=Homo sapiens GN=RPS16 PE=1 SV=2	C:focal adhesion; C:membrane; C:cytosolic small ribosomal subunit; C:extracellular exosome; F:structural constituent of ribosome; F:protein binding; F:poly(A) RNA binding; P:nuclear-transcribed mRNA catabolic process, nonsense-mediated decay; P:maturation of SSU-rRNA from tricistronic rRNA transcript (SSU-rRNA, 5.8S rRNA, LSU-rRNA); P:translational initiation; P:translational elongation; P:transl…	-6.81402	0.00242	172326	216548	172733	214860	1264.1	11169.5	-44222.2	0.329549	1.25662	1.25662
24	P22314	sp|P22314|UBA1_HUMAN	Ubiquitin-like modifier-activating enzyme 1 OS=Homo sapiens GN=UBA1 PE=1 SV=3	C:heterochromatin; C:nucleus; C:mitochondrion; C:lysosomal membrane; C:cytosol; C:endosome membrane; C:desmosome; C:rough endoplasmic reticulum membrane; C:extracellular exosome; F:ubiquitin activating enzyme activity; F:ubiquitin-protein transferase activity; F:protein binding; F:ATP binding; F:poly(A) RNA binding; P:cellular response to DNA damage stimulus; P:protein ubiquitination; P:modificat…	-6.78604	0.00246	462673	514668	458440	514938	11616.7	6416.54	-51994.8	0.153649	1.11238	1.11238
314	P43246	sp|P43246|MSH2_HUMAN	DNA mismatch repair protein Msh2 OS=Homo sapiens GN=MSH2 PE=1 SV=1	C:nuclear chromosome, telomeric region; C:nucleoplasm; C:membrane; C:MutSalpha complex; C:MutSbeta complex; F:magnesium ion binding; F:four-way junction DNA binding; F:Y-form DNA binding; F:heteroduplex DNA loop binding; F:double-strand/single-strand DNA junction binding; F:single-stranded DNA binding; F:ATP binding; F:protein C-terminus binding; F:DNA-dependent ATPase activity; F:centromeric DNA…	-6.76997	0.00248	51808.6	55463.6	51900.2	55643	823.284	443.428	-3655	0.0983497	1.07055	1.07055
1294	Q969U7	sp|Q969U7|PSMG2_HUMAN	Proteasome assembly chaperone 2 OS=Homo sapiens GN=PSMG2 PE=1 SV=1	C:nucleus; F:protein binding; P:mitotic spindle assembly checkpoint; P:negative regulation of apoptotic process; P:proteasome assembly	-6.75882	0.0025	8173.94	11552.1	8278.11	11471.8	492.807	711.74	-3378.13	0.499048	1.41328	1.41328
416	O75821	sp|O75821|EIF3G_HUMAN	Eukaryotic translation initiation factor 3 subunit G OS=Homo sapiens GN=EIF3G PE=1 SV=2	C:nucleus; C:cytosol; C:eukaryotic translation initiation factor 3 complex; C:eukaryotic 43S preinitiation complex; C:eukaryotic 48S preinitiation complex; C:perinuclear region of cytoplasm; F:nucleotide binding; F:translation initiation factor activity; F:protein binding; F:poly(A) RNA binding; P:formation of translation preinitiation complex; P:regulation of translational initiation	6.7208	0.00255	159163	144452	157524	145456	2930.34	2405.62	14711.2	-0.139917	0.907572	-1.10184
25	P04075	sp|P04075|ALDOA_HUMAN	Fructose-bisphosphate aldolase A OS=Homo sapiens GN=ALDOA PE=1 SV=2	C:extracellular space; C:nucleus; C:cytosol; C:actin cytoskeleton; C:membrane; C:platelet alpha granule lumen; C:M band; C:I band; C:extracellular exosome; F:actin binding; F:fructose-bisphosphate aldolase activity; F:tubulin binding; F:identical protein binding; F:poly(A) RNA binding; F:fructose binding; P:platelet degranulation; P:fructose metabolic process; P:gluconeogenesis; P:ATP biosyntheti…	6.67747	0.00261	4.27245e+06	3.83258e+06	4.21407e+06	3.82938e+06	113081	15188.9	439869	-0.156747	0.897045	-1.11477
213	P26599	sp|P26599|PTBP1_HUMAN	Polypyrimidine tract-binding protein 1 OS=Homo sapiens GN=PTBP1 PE=1 SV=1	C:nucleoplasm; C:nucleolus; C:membrane; C:extracellular exosome; F:nucleotide binding; F:protein binding; F:poly-pyrimidine tract binding; F:pre-mRNA binding; F:poly(A) RNA binding; P:alternative mRNA splicing, via spliceosome; P:regulation of alternative mRNA splicing, via spliceosome; P:positive regulation of transcription from RNA polymerase II promoter; P:negative regulation of mRNA splicing,…	-6.63377	0.00268	248553	309520	243906	311919	15230.1	4629.61	-60967.1	0.316479	1.24529	1.24529
270	P31930	sp|P31930|QCR1_HUMAN	Cytochrome b-c1 complex subunit 1, mitochondrial OS=Homo sapiens GN=UQCRC1 PE=1 SV=3	C:mitochondrial respiratory chain complex III; C:myelin sheath; F:metalloendopeptidase activity; F:ubiquinol-cytochrome-c reductase activity; F:zinc ion binding; F:ubiquitin protein ligase binding; F:protein complex binding; P:mitochondrial electron transport, ubiquinol to cytochrome c; P:aerobic respiration; P:response to activity; P:protein processing; P:response to alkaloid; P:hydrogen ion tra…	6.62563	0.00269	302554	225789	303214	234276	10665.5	16998.8	76764.9	-0.422217	0.746277	-1.33999
335	Q01105	sp|Q01105|SET_HUMAN	Protein SET OS=Homo sapiens GN=SET PE=1 SV=3	C:nucleoplasm; C:endoplasmic reticulum; C:cytosol; C:protein complex; C:perinuclear region of cytoplasm; F:DNA binding; F:protein phosphatase inhibitor activity; F:protein phosphatase type 2A regulator activity; F:histone binding; P:mitotic prophase; P:mitotic cell cycle; P:DNA replication; P:nucleosome assembly; P:nucleosome disassembly; P:nucleocytoplasmic transport; P:gene expression; P:viral …	-6.53061	0.00284	716943	741387	719703	741190	6321.84	1435.88	-24443.3	0.0483669	1.03409	1.03409
475	O43396	sp|O43396|TXNL1_HUMAN	Thioredoxin-like protein 1 OS=Homo sapiens GN=TXNL1 PE=1 SV=3	C:proteasome complex; C:nucleus; C:cytoplasm; C:extracellular exosome; F:protein disulfide oxidoreductase activity; F:oxidoreductase activity, acting on a sulfur group of donors, disulfide as acceptor; P:sulfate assimilation; P:protein folding; P:glycerol ether metabolic process; P:cellular response to oxidative stress; P:cell redox homeostasis; P:oxidation-reduction process	6.50431	0.00288	97173.1	77248.1	95725.4	76492.1	3410.46	4064.63	19925	-0.331058	0.794953	-1.25794
1109	P05386	sp|P05386|RLA1_HUMAN	60S acidic ribosomal protein P1 OS=Homo sapiens GN=RPLP1 PE=1 SV=1	C:focal adhesion; C:cytosolic large ribosomal subunit; C:extracellular exosome; F:RNA binding; F:structural constituent of ribosome; F:protein binding; P:nuclear-transcribed mRNA catabolic process, nonsense-mediated decay; P:translational initiation; P:translational elongation; P:translational termination; P:SRP-dependent cotranslational protein targeting to membrane; P:viral transcription	-6.5065	0.00288	54699.2	65016.9	54508.3	65044.1	2276.85	1536.16	-10317.7	0.249295	1.18863	1.18863
532	K7ENG2	tr|K7ENG2|K7ENG2_HUMAN	Splicing factor U2AF 65 kDa subunit OS=Homo sapiens GN=U2AF2 PE=1 SV=1	C:nucleus; F:nucleotide binding; F:RNA binding; P:mRNA processing	-6.48421	0.00292	178578	204162	178000	205842	1519.81	6663.03	-25584.8	0.193166	1.14327	1.14327
980	E7EX53	tr|E7EX53|E7EX53_HUMAN	Ribosomal protein L15 (Fragment) OS=Homo sapiens GN=RPL15 PE=1 SV=1	C:ribosome; F:structural constituent of ribosome; P:translation	-6.47267	0.00294	45201.3	55620.5	46365.1	55574.5	2268.37	1621.13	-10419.2	0.299251	1.23051	1.23051
682	P42285	sp|P42285|SK2L2_HUMAN	Superkiller viralicidic activity 2-like 2 OS=Homo sapiens GN=SKIV2L2 PE=1 SV=3	C:exosome (RNase complex); C:nucleoplasm; C:nucleolus; C:catalytic step 2 spliceosome; F:RNA helicase activity; F:protein binding; F:ATP binding; F:poly(A) RNA binding; P:mRNA splicing, via spliceosome; P:maturation of 5.8S rRNA; P:RNA catabolic process	-6.46368	0.00295	18082.1	24490.1	18074.3	24796.8	1106.2	1313.34	-6407.98	0.437635	1.35438	1.35438
1139	P61353	sp|P61353|RL27_HUMAN	60S ribosomal protein L27 OS=Homo sapiens GN=RPL27 PE=1 SV=2	C:nucleus; C:focal adhesion; C:membrane; C:cytosolic large ribosomal subunit; C:extracellular exosome; F:structural constituent of ribosome; F:poly(A) RNA binding; P:nuclear-transcribed mRNA catabolic process, nonsense-mediated decay; P:translational initiation; P:translational elongation; P:translational termination; P:SRP-dependent cotranslational protein targeting to membrane; P:viral transcri…	-6.46552	0.00295	43481.2	63407.3	43306.9	62904	4854.07	2220.91	-19926.1	0.544258	1.45827	1.45827
403	A0A024R4M0	tr|A0A024R4M0|A0A024R4M0_HUMAN	40S ribosomal protein S9 OS=Homo sapiens GN=RPS9 PE=1 SV=1	C:small ribosomal subunit; F:structural constituent of ribosome; F:rRNA binding; P:translation	-6.45742	0.00296	130018	152641	128123	152737	3541.51	4927.19	-22622.3	0.231424	1.17399	1.17399
982	Q7L0Y3	sp|Q7L0Y3|MRRP1_HUMAN	Mitochondrial ribonuclease P protein 1 OS=Homo sapiens GN=TRMT10C PE=1 SV=2	C:nucleoplasm; C:mitochondrial nucleoid; F:protein binding; F:methyltransferase activity; F:poly(A) RNA binding; P:mitochondrial RNA 5'-end processing; P:tRNA processing; P:methylation	-6.45292	0.00297	16034.3	24424.7	15934.8	24344.8	1490.69	1688.11	-8390.36	0.607176	1.52327	1.52327
273	B5MDF5	tr|B5MDF5|B5MDF5_HUMAN	GTP-binding nuclear protein Ran OS=Homo sapiens GN=RAN PE=1 SV=1	C:intracellular; F:GTPase activity; F:GTP binding; P:protein import into nucleus; P:small GTPase mediated signal transduction; P:metabolic process	-6.34357	0.00316	561368	597819	563099	594542	7567.2	6464.83	-36451.4	0.0907629	1.06493	1.06493
1292	A0A0C4DFX9	tr|A0A0C4DFX9|A0A0C4DFX9_HUMAN	Negative elongation factor A OS=Homo sapiens GN=NELFA PE=1 SV=1	C:NELF complex; P:negative regulation of transcription elongation from RNA polymerase II promoter	-6.33019	0.00319	4794.23	6934.15	4889.85	6976.12	240.445	533.87	-2139.91	0.532418	1.44635	1.44635
566	P08574	sp|P08574|CY1_HUMAN	Cytochrome c1, heme protein, mitochondrial OS=Homo sapiens GN=CYC1 PE=1 SV=3	C:nucleus; C:mitochondrial inner membrane; C:integral component of membrane; C:respiratory chain; F:heme binding; F:electron transporter, transferring electrons from CoQH2-cytochrome c reductase complex and cytochrome c oxidase complex activity; F:metal ion binding; P:respiratory electron transport chain; P:response to glucagon; P:small molecule metabolic process	-6.26693	0.00331	168970	204021	170461	203316	9476.01	2012.25	-35050.8	0.271949	1.20744	1.20744
1443	P47914	sp|P47914|RL29_HUMAN	60S ribosomal protein L29 OS=Homo sapiens GN=RPL29 PE=1 SV=2	C:membrane; C:cytosolic large ribosomal subunit; F:structural constituent of ribosome; F:heparin binding; F:poly(A) RNA binding; P:nuclear-transcribed mRNA catabolic process, nonsense-mediated decay; P:cytoplasmic translation; P:translational initiation; P:translational elongation; P:translational termination; P:SRP-dependent cotranslational protein targeting to membrane; P:embryo implantation; P…	-6.22845	0.00338	4769.3	9659.62	4755.28	10116.9	647.478	1195.91	-4890.32	1.01819	2.02538	2.02538
389	Q12905	sp|Q12905|ILF2_HUMAN	Interleukin enhancer-binding factor 2 OS=Homo sapiens GN=ILF2 PE=1 SV=2	C:nucleoplasm; C:nucleolus; C:cytoplasm; C:membrane; C:ribonucleoprotein complex; F:DNA binding; F:double-stranded RNA binding; F:protein binding; F:ATP binding; F:transferase activity; F:poly(A) RNA binding; P:transcription, DNA-templated; P:immune response; P:positive regulation of transcription, DNA-templated	-6.21032	0.00342	460611	488136	460876	486470	979.716	7613.94	-27525.1	0.0837345	1.05976	1.05976
497	Q12906	sp|Q12906|ILF3_HUMAN	Interleukin enhancer-binding factor 3 OS=Homo sapiens GN=ILF3 PE=1 SV=3	C:nucleoplasm; C:nucleolus; C:mitochondrion; C:membrane; C:ribonucleoprotein complex; F:DNA binding; F:double-stranded RNA binding; F:protein binding; F:poly(A) RNA binding; P:transcription, DNA-templated; P:protein phosphorylation; P:negative regulation of translation; P:negative regulation of viral genome replication; P:negative regulation of transcription, DNA-templated; P:positive regulation …	-6.2105	0.00342	42808.6	66042.9	42709.5	69045.4	1715.54	6248.59	-23234.2	0.625501	1.54275	1.54275
1446	P04222	sp|P04222|1C03_HUMAN	HLA class I histocompatibility antigen, Cw-3 alpha chain OS=Homo sapiens GN=HLA-C PE=1 SV=2	C:Golgi membrane; C:cell surface; C:ER to Golgi transport vesicle membrane; C:phagocytic vesicle membrane; C:early endosome membrane; C:MHC class I protein complex; C:integral component of lumenal side of endoplasmic reticulum membrane; F:peptide antigen binding; F:TAP binding; P:antigen processing and presentation of exogenous peptide antigen via MHC class I, TAP-dependent; P:antigen processing …	6.11804	0.00361	17487.1	10710.5	16915.6	10708.1	1894.59	302.014	6776.65	-0.707272	0.612477	-1.63271
849	P60866	sp|P60866|RS20_HUMAN	40S ribosomal protein S20 OS=Homo sapiens GN=RPS20 PE=1 SV=1	C:membrane; C:cytosolic small ribosomal subunit; C:extracellular exosome; F:structural constituent of ribosome; F:protein binding; F:poly(A) RNA binding; P:nuclear-transcribed mRNA catabolic process, nonsense-mediated decay; P:translational initiation; P:translational elongation; P:translational termination; P:SRP-dependent cotranslational protein targeting to membrane; P:viral transcription	-6.11783	0.00362	165127	187337	165474	189177	3044.74	5501.44	-22209.3	0.182054	1.1345	1.1345
209	P50454	sp|P50454|SERPH_HUMAN	Serpin H1 OS=Homo sapiens GN=SERPINH1 PE=1 SV=2	C:extracellular space; C:endoplasmic reticulum lumen; C:endoplasmic reticulum-Golgi intermediate compartment; C:membrane raft; C:extracellular exosome; F:serine-type endopeptidase inhibitor activity; F:collagen binding; F:poly(A) RNA binding; F:unfolded protein binding; P:chondrocyte development involved in endochondral bone morphogenesis; P:response to unfolded protein; P:negative regulation of …	-6.07662	0.00371	336968	356756	339234	356033	4070.44	3904.38	-19788	0.0823259	1.05872	1.05872
254	P00505	sp|P00505|AATM_HUMAN	Aspartate aminotransferase, mitochondrial OS=Homo sapiens GN=GOT2 PE=1 SV=3	C:mitochondrial inner membrane; C:mitochondrial matrix; C:plasma membrane; C:cell surface; C:perikaryon; C:myelin sheath; C:protein complex; C:extracellular exosome; F:L-aspartate:2-oxoglutarate aminotransferase activity; F:phospholipid binding; F:kynurenine-oxoglutarate transaminase activity; F:amino acid binding; F:enzyme binding; F:pyridoxal phosphate binding; F:protein homodimerization activi…	-6.01697	0.00384	440262	469954	439596	468357	7523.64	4055.83	-29692.2	0.0941577	1.06744	1.06744
6	P46940	sp|P46940|IQGA1_HUMAN	Ras GTPase-activating-like protein IQGAP1 OS=Homo sapiens GN=IQGAP1 PE=1 SV=1	C:ruffle; C:nucleoplasm; C:cytosol; C:microtubule; C:actin filament; C:focal adhesion; C:lateral plasma membrane; C:axon; C:growth cone; C:midbody; C:extrinsic component of cytoplasmic side of plasma membrane; C:slit diaphragm; C:cytoplasmic ribonucleoprotein granule; C:extracellular exosome; F:GTPase inhibitor activity; F:GTPase activator activity; F:calcium ion binding; F:calmodulin binding; F:…	-6.00588	0.00387	505318	548084	506898	550421	9832.07	7446.17	-42766.3	0.117206	1.08463	1.08463
680	Q15233	sp|Q15233|NONO_HUMAN	Non-POU domain-containing octamer-binding protein OS=Homo sapiens GN=NONO PE=1 SV=4	C:nucleolus; C:membrane; C:nuclear matrix; C:nuclear speck; C:paraspeckles; C:RNA polymerase II transcription factor complex; F:nucleotide binding; F:RNA polymerase II distal enhancer sequence-specific DNA binding; F:core promoter binding; F:chromatin binding; F:identical protein binding; F:poly(A) RNA binding; P:DNA repair; P:DNA recombination; P:transcription, DNA-templated; P:mRNA processing; …	-6.00081	0.00388	24026.3	29871.1	24265.6	29083.9	550.541	1594.66	-5844.81	0.314137	1.24327	1.24327
188	Q08211	sp|Q08211|DHX9_HUMAN	ATP-dependent RNA helicase A OS=Homo sapiens GN=DHX9 PE=1 SV=4	C:nucleoplasm; C:nucleolus; C:centrosome; C:cytosol; C:membrane; C:cytoplasmic ribonucleoprotein granule; C:CRD-mediated mRNA stability complex; F:RNA polymerase II transcription factor binding; F:DNA binding; F:ATP-dependent DNA helicase activity; F:ATP-dependent RNA helicase activity; F:ATP binding; F:poly(A) RNA binding; P:mRNA splicing, via spliceosome; P:osteoblast differentiation; P:circadi…	-5.93624	0.00404	56845.7	71806.8	58596.1	71082.4	4162.67	1314.52	-14961.1	0.33707	1.26319	1.26319
7	Q13813	sp|Q13813|SPTN1_HUMAN	Spectrin alpha chain, non-erythrocytic 1 OS=Homo sapiens GN=SPTAN1 PE=1 SV=3	C:cytosol; C:fascia adherens; C:spectrin; C:microtubule cytoskeleton; C:lateral plasma membrane; C:Z disc; C:cuticular plate; C:intracellular membrane-bounded organelle; C:extracellular exosome; F:actin binding; F:structural constituent of cytoskeleton; F:calcium ion binding; F:calmodulin binding; F:spectrin binding; F:protein heterodimerization activity; P:MAPK cascade; P:activation of MAPKK act…	-5.92834	0.00406	219969	248153	219197	247833	4486.43	6904.84	-28184	0.17393	1.12813	1.12813
482	A8MXP9	tr|A8MXP9|A8MXP9_HUMAN	Matrin-3 OS=Homo sapiens GN=MATR3 PE=1 SV=1	C:nucleoplasm; F:nucleotide binding; F:nucleic acid binding; F:zinc ion binding	-5.91128	0.0041	19822.1	25227.8	19334.5	25188.7	1386.19	766.332	-5405.72	0.347906	1.27271	1.27271
1062	A0A087WUT6	tr|A0A087WUT6|A0A087WUT6_HUMAN	Eukaryotic translation initiation factor 5B OS=Homo sapiens GN=EIF5B PE=1 SV=1	F:GTPase activity; F:GTP binding; P:metabolic process	-5.85366	0.00425	21704.6	31322.2	21261.4	31695.6	1377.79	2490.02	-9617.64	0.529187	1.44312	1.44312
127	P40926	sp|P40926|MDHM_HUMAN	Malate dehydrogenase, mitochondrial OS=Homo sapiens GN=MDH2 PE=1 SV=3	C:nucleoplasm; C:mitochondrial inner membrane; C:mitochondrial matrix; C:plasma membrane; C:myelin sheath; C:extracellular exosome; F:L-malate dehydrogenase activity; F:protein self-association; F:poly(A) RNA binding; F:malate dehydrogenase (NADP+) activity; P:gluconeogenesis; P:tricarboxylic acid cycle; P:oxaloacetate metabolic process; P:malate metabolic process; P:internal protein amino acid a…	5.69349	0.0047	1.56325e+06	1.43156e+06	1.56323e+06	1.417e+06	9954.45	38805.7	131690	-0.12696	0.915759	-1.09199
1442	P62266	sp|P62266|RS23_HUMAN	40S ribosomal protein S23 OS=Homo sapiens GN=RPS23 PE=1 SV=3	C:nucleolus; C:membrane; C:cytosolic small ribosomal subunit; F:structural constituent of ribosome; F:protein binding; F:poly(A) RNA binding; P:nuclear-transcribed mRNA catabolic process, nonsense-mediated decay; P:translational initiation; P:translational elongation; P:translational termination; P:SRP-dependent cotranslational protein targeting to membrane; P:viral transcription	-5.6375	0.00487	18592.6	26549.5	18661	25709.2	580.031	2374.85	-7956.89	0.513956	1.42796	1.42796
51	P49588	sp|P49588|SYAC_HUMAN	Alanine--tRNA ligase, cytoplasmic OS=Homo sapiens GN=AARS PE=1 SV=2	C:cytosol; C:membrane; C:extracellular exosome; F:tRNA binding; F:aminoacyl-tRNA editing activity; F:alanine-tRNA ligase activity; F:ATP binding; F:zinc ion binding; P:hair follicle development; P:tRNA modification; P:alanyl-tRNA aminoacylation; P:regulation of translational fidelity; P:protein folding; P:cerebellar Purkinje cell layer development; P:endoplasmic reticulum unfolded protein respons…	-5.62121	0.00492	433771	466621	435766	463739	3760.04	9397.77	-32850.2	0.105318	1.07573	1.07573
125	Q9P2J5	sp|Q9P2J5|SYLC_HUMAN	Leucine--tRNA ligase, cytoplasmic OS=Homo sapiens GN=LARS PE=1 SV=2	C:nucleus; C:cytosol; F:aminoacyl-tRNA editing activity; F:leucine-tRNA ligase activity; F:methionine-tRNA ligase activity; F:protein binding; F:ATP binding; P:leucyl-tRNA aminoacylation; P:methionyl-tRNA aminoacylation; P:regulation of translational fidelity	-5.62211	0.00492	155990	183559	157336	182651	7201.81	4502.46	-27569	0.23479	1.17674	1.17674
21	P07814	sp|P07814|SYEP_HUMAN	Bifunctional glutamate/proline--tRNA ligase OS=Homo sapiens GN=EPRS PE=1 SV=5	C:cytosol; C:membrane; C:aminoacyl-tRNA synthetase multienzyme complex; C:ribonucleoprotein complex; C:GAIT complex; F:glutamate-tRNA ligase activity; F:proline-tRNA ligase activity; F:ATP binding; F:RNA stem-loop binding; F:GTPase binding; P:glutamyl-tRNA aminoacylation; P:prolyl-tRNA aminoacylation; P:protein complex assembly; P:negative regulation of translation; P:cellular response to interfe…	-5.53953	0.00519	168451	199023	167144	199215	6029.16	7418.09	-30572.8	0.240613	1.18149	1.18149
41	P78371	sp|P78371|TCPB_HUMAN	T-complex protein 1 subunit beta OS=Homo sapiens GN=CCT2 PE=1 SV=4	C:zona pellucida receptor complex; C:chaperonin-containing T-complex; C:microtubule; C:myelin sheath; C:cell body; C:extracellular exosome; F:ATP binding; F:ubiquitin protein ligase binding; F:unfolded protein binding; P:binding of sperm to zona pellucida; P:'de novo' posttranslational protein folding; P:chaperone-mediated protein complex assembly; P:toxin transport	5.50123	0.00532	588563	551656	591053	556528	7897.14	8524.37	36907.5	-0.0934291	0.937292	-1.0669
1324	Q9HD15	sp|Q9HD15|SRA1_HUMAN	Steroid receptor RNA activator 1 OS=Homo sapiens GN=SRA1 PE=1 SV=1	C:nucleoplasm; C:cytoplasm; C:plasma membrane; C:microtubule cytoskeleton; C:ribonucleoprotein complex; C:intercellular bridge; F:RNA binding; F:ligand-dependent nuclear receptor binding; F:protein domain specific binding; F:ligand-dependent nuclear receptor transcription coactivator activity; P:regulation of transcription, DNA-templated; P:transcription from RNA polymerase II promoter; P:mRNA pr…	5.49303	0.00535	6639.47	4824.49	6665.26	4727.69	489.87	295.888	1814.98	-0.460692	0.726637	-1.3762
326	P15880	sp|P15880|RS2_HUMAN	40S ribosomal protein S2 OS=Homo sapiens GN=RPS2 PE=1 SV=2	C:nucleoplasm; C:nucleolus; C:focal adhesion; C:membrane; C:cytosolic small ribosomal subunit; C:extracellular exosome; F:mRNA binding; F:structural constituent of ribosome; F:fibroblast growth factor binding; F:enzyme binding; P:nuclear-transcribed mRNA catabolic process, nonsense-mediated decay; P:translational initiation; P:translational elongation; P:translational termination; P:SRP-dependent…	-5.49211	0.00536	325201	357309	323256	357850	5853.43	8262.77	-32108.3	0.135842	1.09873	1.09873
311	P09661	sp|P09661|RU2A_HUMAN	U2 small nuclear ribonucleoprotein A' OS=Homo sapiens GN=SNRPA1 PE=1 SV=2	C:nucleoplasm; C:U2 snRNP; C:catalytic step 2 spliceosome; F:protein binding; F:U2 snRNA binding; F:poly(A) RNA binding; P:mRNA splicing, via spliceosome	-5.4844	0.00538	138315	154183	136986	152203	3140.91	3905.14	-15868.6	0.156692	1.11473	1.11473
1237	A8MT02	tr|A8MT02|A8MT02_HUMAN	Small nuclear ribonucleoprotein-associated proteins B and B' OS=Homo sapiens GN=SNRPB PE=1 SV=3	C:U5 snRNP; C:U2 snRNP; C:cytoplasm; C:U4/U6 x U5 tri-snRNP complex; C:U2-type prespliceosome; P:mRNA splicing, via spliceosome	-5.47841	0.0054	58793.1	76149.2	57348.5	75132.1	4541.37	3080.03	-17356.2	0.373184	1.29521	1.29521
1360	Q13425	sp|Q13425|SNTB2_HUMAN	Beta-2-syntrophin OS=Homo sapiens GN=SNTB2 PE=1 SV=1	C:microtubule; C:focal adhesion; C:dystrophin-associated glycoprotein complex; C:transport vesicle membrane; C:synapse; C:extracellular exosome; F:actin binding; F:structural molecule activity; F:calmodulin binding; F:poly(A) RNA binding	-5.43967	0.00554	119372	137251	117341	137597	5519.83	1392.89	-17879	0.201352	1.14978	1.14978
126	P49915	sp|P49915|GUAA_HUMAN	GMP synthase [glutamine-hydrolyzing] OS=Homo sapiens GN=GMPS PE=1 SV=1	C:cytosol; F:GMP synthase activity; F:GMP synthase (glutamine-hydrolyzing) activity; F:ATP binding; F:pyrophosphatase activity; P:GMP biosynthetic process; P:glutamine metabolic process; P:purine nucleobase biosynthetic process	5.42688	0.00559	328706	309336	327902	306198	2565.81	5624.64	19370.2	-0.087624	0.941071	-1.06262
275	Q15365	sp|Q15365|PCBP1_HUMAN	Poly(rC)-binding protein 1 OS=Homo sapiens GN=PCBP1 PE=1 SV=2	C:nucleoplasm; C:cytoplasm; C:membrane; C:ribonucleoprotein complex; C:extracellular exosome; F:single-stranded DNA binding; F:mRNA binding; F:protein binding; P:mRNA splicing, via spliceosome	5.4224	0.00561	589480	559701	589606	560559	9124.81	2686.69	29778.9	-0.0747863	0.949483	-1.05321
1245	H3BS72	tr|H3BS72|H3BS72_HUMAN	Very-long-chain (3R)-3-hydroxyacyl-CoA dehydratase 3 OS=Homo sapiens GN=HACD3 PE=1 SV=1	-	-5.39482	0.00571	36176.9	45447.9	37391.4	45042.5	2125.94	2083.3	-9271.01	0.329145	1.25627	1.25627
162	P28838	sp|P28838|AMPL_HUMAN	Cytosol aminopeptidase OS=Homo sapiens GN=LAP3 PE=1 SV=3	C:nucleoplasm; C:mitochondrion; C:trans-Golgi network; C:focal adhesion; C:extracellular exosome; F:aminopeptidase activity; F:metalloexopeptidase activity; F:manganese ion binding; P:proteolysis	5.38656	0.00574	222681	200290	223469	196557	3021.4	6535.14	22390.9	-0.152887	0.899449	-1.11179
1014	G3XAN4	tr|G3XAN4|G3XAN4_HUMAN	Translocating chain-associated membrane protein 1 OS=Homo sapiens GN=TRAM1 PE=1 SV=1	C:integral component of membrane	-5.38608	0.00575	33498.8	38562.5	33384.4	39016.7	573.772	1523.95	-5063.72	0.20309	1.15116	1.15116
47	P11142	sp|P11142|HSP7C_HUMAN	Heat shock cognate 71 kDa protein OS=Homo sapiens GN=HSPA8 PE=1 SV=1	C:ubiquitin ligase complex; C:Prp19 complex; C:nucleoplasm; C:spliceosomal complex; C:nucleolus; C:cytosol; C:plasma membrane; C:focal adhesion; C:melanosome; C:myelin sheath; C:clathrin-sculpted gamma-aminobutyric acid transport vesicle membrane; C:extracellular exosome; C:blood microparticle; F:G-protein coupled receptor binding; F:ATP binding; F:MHC class II protein complex binding; F:heat sho…	5.38319	0.00576	3.22349e+06	2.99947e+06	3.21393e+06	2.97174e+06	39126.2	60536.6	224024	-0.103918	0.930503	-1.07469
884	Q9BX68	sp|Q9BX68|HINT2_HUMAN	Histidine triad nucleotide-binding protein 2, mitochondrial OS=Homo sapiens GN=HINT2 PE=1 SV=1	C:nucleolus; C:mitochondrion; F:nucleotide binding; F:hydrolase activity; P:steroid biosynthetic process; P:apoptotic process	5.35368	0.00587	5518.39	4358.33	5664.2	4403.15	332.907	173.295	1160.06	-0.340473	0.789782	-1.26617
79	P25205	sp|P25205|MCM3_HUMAN	DNA replication licensing factor MCM3 OS=Homo sapiens GN=MCM3 PE=1 SV=3	C:nuclear chromosome, telomeric region; C:nucleoplasm; C:alpha DNA polymerase:primase complex; C:centrosome; C:membrane; C:MCM complex; C:perinuclear region of cytoplasm; F:DNA binding; F:DNA helicase activity; F:protein binding; F:ATP binding; P:cell cycle checkpoint; P:G1/S transition of mitotic cell cycle; P:mitotic S phase; P:DNA replication initiation; P:DNA strand elongation involved in DNA…	-5.32988	0.00597	261963	300564	262996	295815	2714.96	12246.8	-38600.9	0.198309	1.14735	1.14735
176	Q99497	sp|Q99497|PARK7_HUMAN	Protein deglycase DJ-1 OS=Homo sapiens GN=PARK7 PE=1 SV=2	C:chromatin; C:mitochondrial respiratory chain complex I; C:mitochondrial intermembrane space; C:mitochondrial matrix; C:endoplasmic reticulum; C:cytosol; C:plasma membrane; C:PML body; C:axon; C:cell body; C:membrane raft; C:extracellular exosome; F:core promoter binding; F:double-stranded DNA binding; F:single-stranded DNA binding; F:transcription coactivator activity; F:mRNA binding; F:peptida…	5.28896	0.00613	265289	251721	263587	251653	4438.49	204.893	13567.7	-0.0757378	0.948857	-1.0539
701	P09874	sp|P09874|PARP1_HUMAN	Poly [ADP-ribose] polymerase 1 OS=Homo sapiens GN=PARP1 PE=1 SV=4	C:nuclear chromosome, telomeric region; C:nuclear envelope; C:nucleoplasm; C:transcription factor complex; C:nucleolus; C:mitochondrion; C:membrane; F:DNA binding; F:chromatin binding; F:NAD+ ADP-ribosyltransferase activity; F:transcription factor binding; F:zinc ion binding; F:protein kinase binding; F:identical protein binding; F:poly(A) RNA binding; F:protein N-terminus binding; F:NAD binding;…	-5.28767	0.00614	48524.3	62680.4	49642.8	62452.6	4600.59	579.975	-14156	0.369305	1.29173	1.29173
468	P62081	sp|P62081|RS7_HUMAN	40S ribosomal protein S7 OS=Homo sapiens GN=RPS7 PE=1 SV=1	C:nucleolus; C:microtubule organizing center; C:focal adhesion; C:membrane; C:cytosolic small ribosomal subunit; C:90S preribosome; C:small-subunit processome; C:extracellular exosome; F:structural constituent of ribosome; F:protein binding; F:poly(A) RNA binding; P:nuclear-transcribed mRNA catabolic process, nonsense-mediated decay; P:neural tube closure; P:rRNA processing; P:translational initi…	-5.24955	0.0063	51894.8	62381.3	53536.7	62828.8	3354.7	846.907	-10486.5	0.265524	1.20207	1.20207
859	P62277	sp|P62277|RS13_HUMAN	40S ribosomal protein S13 OS=Homo sapiens GN=RPS13 PE=1 SV=2	C:nucleolus; C:focal adhesion; C:membrane; C:cytosolic small ribosomal subunit; C:extracellular exosome; F:mRNA binding; F:structural constituent of ribosome; F:protein binding; F:small ribosomal subunit rRNA binding; P:nuclear-transcribed mRNA catabolic process, nonsense-mediated decay; P:translational initiation; P:translational elongation; P:translational termination; P:SRP-dependent cotransla…	-5.24431	0.00632	62629.2	75049.5	62923.4	74650.1	1904	3633.42	-12420.2	0.261006	1.19831	1.19831
16	P14618	sp|P14618|KPYM_HUMAN	Pyruvate kinase PKM OS=Homo sapiens GN=PKM PE=1 SV=4	C:nucleus; C:mitochondrion; C:cytosol; C:plasma membrane; C:cilium; C:extracellular matrix; C:myelin sheath; C:extracellular exosome; F:magnesium ion binding; F:pyruvate kinase activity; F:ATP binding; F:kinase activity; F:MHC class II protein complex binding; F:potassium ion binding; F:ADP binding; F:poly(A) RNA binding; P:response to hypoxia; P:liver development; P:ATP biosynthetic process; P:r…	-5.23957	0.00634	160622	177498	160496	179958	829.056	5516.97	-16876.6	0.144138	1.10507	1.10507
114	P35221	sp|P35221|CTNA1_HUMAN	Catenin alpha-1 OS=Homo sapiens GN=CTNNA1 PE=1 SV=1	C:acrosomal vesicle; C:cytosol; C:zonula adherens; C:focal adhesion; C:intercalated disc; C:actin cytoskeleton; C:catenin complex; C:lamellipodium; F:structural molecule activity; F:beta-catenin binding; F:vinculin binding; F:poly(A) RNA binding; F:gamma-catenin binding; F:cadherin binding; F:actin filament binding; P:ovarian follicle development; P:actin filament organization; P:establishment or…	5.23303	0.00637	97840.1	80856.2	97132.9	79427.6	3737.98	4198.52	16983.9	-0.275067	0.826412	-1.21005
408	P35613	sp|P35613|BASI_HUMAN	Basigin OS=Homo sapiens GN=BSG PE=1 SV=2	C:Golgi membrane; C:acrosomal membrane; C:mitochondrion; C:integral component of plasma membrane; C:focal adhesion; C:sarcolemma; C:melanosome; C:membrane raft; C:extracellular exosome; F:protein binding; F:mannose binding; P:pyruvate metabolic process; P:cell surface receptor signaling pathway; P:embryo implantation; P:blood coagulation; P:extracellular matrix disassembly; P:odontogenesis of den…	5.17929	0.00661	383827	367767	382110	368491	5135.87	1571.48	16060.5	-0.0616659	0.958157	-1.04367
305	Q13162	sp|Q13162|PRDX4_HUMAN	Peroxiredoxin-4 OS=Homo sapiens GN=PRDX4 PE=1 SV=1	C:extracellular space; C:nucleus; C:mitochondrion; C:smooth endoplasmic reticulum; C:cytosol; C:extracellular exosome; F:thioredoxin peroxidase activity; F:protein homodimerization activity; P:I-kappaB phosphorylation; P:spermatogenesis; P:male gonad development; P:4-hydroxyproline metabolic process; P:protein maturation by protein folding; P:extracellular matrix organization; P:cell redox homeos…	-5.11627	0.0069	283781	324241	282571	324154	5104.13	12710.7	-40460	0.192289	1.14258	1.14258
763	E9PES6	tr|E9PES6|E9PES6_HUMAN	High mobility group protein B3 (Fragment) OS=Homo sapiens GN=HMGB3 PE=1 SV=1	C:nucleus; F:DNA binding; F:chromatin binding; P:chromatin remodeling; P:regulation of transcription, DNA-templated; P:negative regulation of cell differentiation	-5.06842	0.00714	90390.4	107457	91987	106448	4165.14	4082.45	-17066.6	0.249517	1.18881	1.18881
20	Q14204	sp|Q14204|DYHC1_HUMAN	Cytoplasmic dynein 1 heavy chain 1 OS=Homo sapiens GN=DYNC1H1 PE=1 SV=5	C:centrosome; C:cytosol; C:cytoplasmic dynein complex; C:microtubule; C:membrane; C:filopodium; C:extracellular exosome; F:microtubule motor activity; F:ATP binding; F:ATPase activity; F:poly(A) RNA binding; F:dynein light intermediate chain binding; P:G2/M transition of mitotic cell cycle; P:transport; P:microtubule-based movement; P:mitotic spindle organization; P:metabolic process; P:antigen p…	-5.06355	0.00716	166657	185735	164316	185558	4481.34	4743.87	-19077.9	0.156363	1.11447	1.11447
490	Q53Z07	tr|Q53Z07|Q53Z07_HUMAN	60S ribosomal protein L9 OS=Homo sapiens GN=RPL9 PE=1 SV=1	C:nucleolus; C:ribosome; F:structural constituent of ribosome; F:rRNA binding; P:translation	-5.05116	0.00723	93618.3	115015	93964.5	115678	3175.96	6613.91	-21396.6	0.296958	1.22855	1.22855
579	P05387	sp|P05387|RLA2_HUMAN	60S acidic ribosomal protein P2 OS=Homo sapiens GN=RPLP2 PE=1 SV=1	C:focal adhesion; C:membrane; C:cytosolic large ribosomal subunit; C:extracellular exosome; F:RNA binding; F:structural constituent of ribosome; P:nuclear-transcribed mRNA catabolic process, nonsense-mediated decay; P:translational initiation; P:translational elongation; P:translational termination; P:SRP-dependent cotranslational protein targeting to membrane; P:viral transcription	-5.0342	0.00731	108763	121015	108829	122368	2814.54	3138.42	-12252.6	0.154006	1.11265	1.11265
1288	P46778	sp|P46778|RL21_HUMAN	60S ribosomal protein L21 OS=Homo sapiens GN=RPL21 PE=1 SV=2	C:nucleolus; C:membrane; C:cytosolic large ribosomal subunit; F:structural constituent of ribosome; F:poly(A) RNA binding; P:nuclear-transcribed mRNA catabolic process, nonsense-mediated decay; P:translational initiation; P:translational elongation; P:translational termination; P:SRP-dependent cotranslational protein targeting to membrane; P:viral transcription	-5.02041	0.00738	10970	14986.2	11203.2	15229.4	680.478	1206.99	-4016.21	0.450071	1.36611	1.36611
451	Q15637	sp|Q15637|SF01_HUMAN	Splicing factor 1 OS=Homo sapiens GN=SF1 PE=1 SV=4	C:nucleoplasm; C:spliceosomal complex; C:ribosome; F:transcription corepressor activity; F:protein binding; F:zinc ion binding; F:poly(A) RNA binding; F:pre-mRNA branch point binding; P:mRNA 3'-splice site recognition; P:transcription, DNA-templated; P:regulation of transcription, DNA-templated; P:male sex determination; P:Leydig cell differentiation; P:negative regulation of smooth muscle cell p…	5.00004	0.00749	124673	113845	125592	113733	3730.65	389.684	10828.1	-0.13108	0.913148	-1.09511
782	P35606	sp|P35606|COPB2_HUMAN	Coatomer subunit beta' OS=Homo sapiens GN=COPB2 PE=1 SV=2	C:cytosol; C:COPI vesicle coat; F:structural molecule activity; P:intracellular protein transport; P:ER to Golgi vesicle-mediated transport; P:retrograde vesicle-mediated transport, Golgi to ER; P:intra-Golgi vesicle-mediated transport; P:COPI coating of Golgi vesicle; P:toxin transport	-4.99861	0.0075	40185.5	47685.9	40531.3	47154.7	1297.41	2251.96	-7500.47	0.24689	1.18665	1.18665
453	Q9NSD9	sp|Q9NSD9|SYFB_HUMAN	Phenylalanine--tRNA ligase beta subunit OS=Homo sapiens GN=FARSB PE=1 SV=3	C:cytosol; C:phenylalanine-tRNA ligase complex; C:membrane; F:magnesium ion binding; F:RNA binding; F:phenylalanine-tRNA ligase activity; F:ATP binding; P:phenylalanyl-tRNA aminoacylation	4.96962	0.00765	83264.1	75638.2	82667.8	75809.7	2103.43	1624.68	7625.83	-0.138578	0.908414	-1.10082
1058	P34896	sp|P34896|GLYC_HUMAN	Serine hydroxymethyltransferase, cytosolic OS=Homo sapiens GN=SHMT1 PE=1 SV=1	C:nucleoplasm; C:mitochondrion; C:cytosol; C:extracellular exosome; F:glycine hydroxymethyltransferase activity; F:methyltransferase activity; F:omega peptidase activity; F:L-allo-threonine aldolase activity; F:pyridoxal phosphate binding; F:protein homodimerization activity; F:serine binding; P:proteolysis; P:L-serine catabolic process; P:purine nucleobase biosynthetic process; P:glycine biosynt…	-4.9597	0.00771	7335.75	11567.8	6699.69	11505.2	1409.01	446.074	-4232.04	0.657097	1.57691	1.57691
486	P17931	sp|P17931|LEG3_HUMAN	Galectin-3 OS=Homo sapiens GN=LGALS3 PE=1 SV=5	C:immunological synapse; C:proteinaceous extracellular matrix; C:extracellular space; C:spliceosomal complex; C:mitochondrial inner membrane; C:external side of plasma membrane; C:extracellular exosome; F:IgE binding; F:carbohydrate binding; F:chemoattractant activity; F:laminin binding; F:poly(A) RNA binding; P:skeletal system development; P:monocyte chemotaxis; P:mRNA processing; P:RNA splicing…	4.94817	0.00777	514293	481039	510738	479154	7769.24	8668.08	33254.4	-0.0964376	0.93534	-1.06913
122	Q14566	sp|Q14566|MCM6_HUMAN	DNA replication licensing factor MCM6 OS=Homo sapiens GN=MCM6 PE=1 SV=1	C:nuclear chromosome, telomeric region; C:nucleoplasm; C:MCM complex; F:single-stranded DNA binding; F:ATP-dependent DNA helicase activity; F:ATP binding; F:identical protein binding; P:cell cycle checkpoint; P:G1/S transition of mitotic cell cycle; P:mitotic S phase; P:DNA unwinding involved in DNA replication; P:DNA replication initiation; P:DNA strand elongation involved in DNA replication	-4.90272	0.00803	74723.6	81145.6	75309.5	81196.4	1513.99	1689.75	-6422.01	0.118949	1.08594	1.08594
834	J3QRS3	tr|J3QRS3|J3QRS3_HUMAN	Myosin regulatory light chain 12A OS=Homo sapiens GN=MYL12A PE=1 SV=1	F:calcium ion binding	-4.88629	0.00812	134526	152643	132832	150777	3413.3	5439.88	-18117.3	0.182279	1.13467	1.13467
106	Q06830	sp|Q06830|PRDX1_HUMAN	Peroxiredoxin-1 OS=Homo sapiens GN=PRDX1 PE=1 SV=1	C:extracellular space; C:nucleus; C:mitochondrion; C:cytosol; C:melanosome; C:myelin sheath; C:extracellular exosome; F:thioredoxin peroxidase activity; F:identical protein binding; F:poly(A) RNA binding; P:skeletal system development; P:retina homeostasis; P:transcription initiation from RNA polymerase II promoter; P:cell proliferation; P:removal of superoxide radicals; P:regulation of stress-ac…	4.86331	0.00826	1.67593e+06	1.59702e+06	1.6699e+06	1.59977e+06	15956.4	23132.8	78906.3	-0.0695762	0.952918	-1.04941
321	O14818	sp|O14818|PSA7_HUMAN	Proteasome subunit alpha type-7 OS=Homo sapiens GN=PSMA7 PE=1 SV=1	C:nucleoplasm; C:cytosol; C:proteasome core complex, alpha-subunit complex; C:extracellular exosome; F:threonine-type endopeptidase activity; F:identical protein binding; P:G1/S transition of mitotic cell cycle; P:mitotic S phase; P:mitotic anaphase; P:MAPK cascade; P:activation of MAPKK activity; P:protein polyubiquitination; P:stimulatory C-type lectin receptor signaling pathway; P:antigen proc…	-4.84331	0.00838	295576	321967	291892	324579	7500.07	5729.07	-26391	0.123384	1.08929	1.08929
23	P11021	sp|P11021|GRP78_HUMAN	78 kDa glucose-regulated protein OS=Homo sapiens GN=HSPA5 PE=1 SV=2	C:mitochondrion; C:endoplasmic reticulum lumen; C:smooth endoplasmic reticulum; C:endoplasmic reticulum-Golgi intermediate compartment; C:plasma membrane; C:focal adhesion; C:COP9 signalosome; C:cell surface; C:integral component of endoplasmic reticulum membrane; C:midbody; C:endoplasmic reticulum chaperone complex; C:melanosome; C:myelin sheath; C:extracellular exosome; F:glycoprotein binding; …	4.75953	0.00891	1.37077e+06	1.28784e+06	1.37055e+06	1.29231e+06	13598.9	26941.4	82929.3	-0.0900324	0.939502	-1.06439
1105	E7ER77	tr|E7ER77|E7ER77_HUMAN	Endoplasmic reticulum metallopeptidase 1 OS=Homo sapiens GN=ERMP1 PE=1 SV=1	F:metallopeptidase activity; P:proteolysis	-4.75865	0.00891	7724.81	10114.3	8028.61	9959.64	707.933	505.254	-2389.53	0.388831	1.30933	1.30933
623	P61224	sp|P61224|RAP1B_HUMAN	Ras-related protein Rap-1b OS=Homo sapiens GN=RAP1B PE=1 SV=1	C:lipid particle; C:cytosol; C:plasma membrane; C:cell-cell junction; C:membrane raft; C:extracellular exosome; F:GTPase activity; F:GTP binding; F:GDP binding; F:protein complex binding; P:cell proliferation; P:protein transport; P:microvillus assembly; P:platelet activation; P:Rap protein signal transduction; P:negative regulation of calcium ion-dependent exocytosis; P:establishment of endothel…	-4.74073	0.00903	105261	113643	104125	114298	2754.59	1338.77	-8382.77	0.110548	1.07964	1.07964
1057	P98179	sp|P98179|RBM3_HUMAN	RNA-binding protein 3 OS=Homo sapiens GN=RBM3 PE=1 SV=1	C:nucleus; C:large ribosomal subunit; C:dendrite; F:nucleotide binding; F:protein binding; F:ribosomal large subunit binding; F:poly(A) RNA binding; P:translation; P:response to cold; P:production of miRNAs involved in gene silencing by miRNA; P:positive regulation of translation	-4.74098	0.00903	19960.7	26371.1	19732	25784.7	1203.9	2008.8	-6410.35	0.401792	1.32115	1.32115
22	P00558	sp|P00558|PGK1_HUMAN	Phosphoglycerate kinase 1 OS=Homo sapiens GN=PGK1 PE=1 SV=3	C:cytosol; C:membrane raft; C:extracellular exosome; F:phosphoglycerate kinase activity; F:protein binding; F:ATP binding; P:gluconeogenesis; P:epithelial cell differentiation; P:canonical glycolysis	4.72689	0.00913	3.12323e+06	2.97963e+06	3.11327e+06	2.98936e+06	27880	44623.8	143596	-0.0679038	0.954023	-1.04819
149	Q16531	sp|Q16531|DDB1_HUMAN	DNA damage-binding protein 1 OS=Homo sapiens GN=DDB1 PE=1 SV=1	C:nuclear chromosome, telomeric region; C:extracellular space; C:nucleoplasm; C:cytoplasm; C:Cul4A-RING E3 ubiquitin ligase complex; C:Cul4B-RING E3 ubiquitin ligase complex; C:extracellular exosome; F:damaged DNA binding; F:protein binding; P:nucleotide-excision repair, DNA damage removal; P:viral process; P:Wnt signaling pathway; P:translesion synthesis; P:histone H2A monoubiquitination; P:DNA …	-4.70737	0.00926	119588	171367	118211	177222	3931.46	18641.6	-51778.7	0.519014	1.43298	1.43298
970	Q6NUQ4	sp|Q6NUQ4|TM214_HUMAN	Transmembrane protein 214 OS=Homo sapiens GN=TMEM214 PE=1 SV=2	C:endoplasmic reticulum membrane; C:Golgi apparatus; C:cytoplasmic microtubule; C:integral component of membrane; P:apoptotic process	-4.70303	0.00929	12534	17563.3	12077	17630	1263.33	1354.49	-5029.27	0.486713	1.40125	1.40125
109	P34897	sp|P34897|GLYM_HUMAN	Serine hydroxymethyltransferase, mitochondrial OS=Homo sapiens GN=SHMT2 PE=1 SV=3	C:nucleus; C:mitochondrial inner membrane; C:mitochondrial intermembrane space; C:microtubule cytoskeleton; C:mitochondrial nucleoid; C:extracellular exosome; F:chromatin binding; F:glycine hydroxymethyltransferase activity; F:L-allo-threonine aldolase activity; F:amino acid binding; F:pyridoxal phosphate binding; F:identical protein binding; P:L-serine biosynthetic process; P:positive regulation…	4.70105	0.0093	605124	562507	610758	564040	12515.1	9482.11	42616.4	-0.105358	0.929574	-1.07576
1326	P05543	sp|P05543|THBG_HUMAN	Thyroxine-binding globulin OS=Homo sapiens GN=SERPINA7 PE=1 SV=2	C:extracellular space; C:extracellular exosome; F:serine-type endopeptidase inhibitor activity; F:hormone binding; P:aging; P:post-embryonic development; P:negative regulation of endopeptidase activity; P:response to vitamin A; P:response to prostaglandin E; P:response to drug; P:response to peptide hormone; P:response to corticosterone; P:thyroid hormone transport	-4.65123	0.00965	13378.8	16471.4	13302.8	16149.4	956.136	641.912	-3092.57	0.300012	1.23115	1.23115
758	O14745	sp|O14745|NHRF1_HUMAN	Na(+)/H(+) exchange regulatory cofactor NHE-RF1 OS=Homo sapiens GN=SLC9A3R1 PE=1 SV=4	C:ruffle; C:nucleus; C:centrosome; C:endomembrane system; C:actin cytoskeleton; C:apical plasma membrane; C:filopodium; C:brush border membrane; C:microvillus membrane; C:stereocilium; C:stereocilium bundle tip; C:membrane raft; C:perinuclear region of cytoplasm; C:extracellular exosome; C:sperm midpiece; F:beta-catenin binding; F:chloride channel regulator activity; F:phosphatase binding; F:PDZ …	4.62436	0.00985	36377	31433.2	37071	30837.6	1451.41	1149.88	4943.83	-0.210739	0.864095	-1.15728
743	P35527	sp|P35527|K1C9_HUMAN	Keratin, type I cytoskeletal 9 OS=Homo sapiens GN=KRT9 PE=1 SV=3	C:extracellular space; C:nucleus; C:intermediate filament; C:membrane; C:extracellular exosome; F:structural constituent of cytoskeleton; P:spermatogenesis; P:epidermis development; P:skin development; P:intermediate filament organization	4.57055	0.01026	26957	24530.2	26948.3	25039.8	95.5305	914.7	2426.85	-0.136104	0.909973	-1.09893
215	P15328	sp|P15328|FOLR1_HUMAN	Folate receptor alpha OS=Homo sapiens GN=FOLR1 PE=1 SV=3	C:nucleus; C:endosome; C:integral component of plasma membrane; C:basolateral plasma membrane; C:apical plasma membrane; C:clathrin-coated vesicle; C:anchored component of external side of plasma membrane; C:extracellular exosome; F:receptor activity; F:folic acid binding; F:folic acid transporter activity; F:methotrexate binding; P:heart looping; P:neural crest cell migration involved in heart f…	-4.56651	0.01029	819408	870876	817168	862302	6853.14	18278.7	-51467.2	0.0878841	1.06281	1.06281
161	K7EKE6	tr|K7EKE6|K7EKE6_HUMAN	Lon protease homolog OS=Homo sapiens GN=LONP1 PE=1 SV=1	C:mitochondrial matrix; F:single-stranded DNA binding; F:ATP-dependent peptidase activity; F:serine-type endopeptidase activity; F:ATP binding; F:sequence-specific DNA binding; P:misfolded or incompletely synthesized protein catabolic process; P:cellular response to oxidative stress; P:chaperone-mediated protein complex assembly; P:oxidation-dependent protein catabolic process; P:regulation of mi…	-4.55745	0.01036	95827.8	104471	96118.7	105048	1003.3	3127.88	-8643.24	0.124587	1.0902	1.0902
787	O00273	sp|O00273|DFFA_HUMAN	DNA fragmentation factor subunit alpha OS=Homo sapiens GN=DFFA PE=1 SV=1	C:nuclear chromatin; C:nucleoplasm; C:lipid particle; C:cytosol; F:protein binding; P:apoptotic DNA fragmentation; P:signal transduction; P:positive regulation of apoptotic process; P:thymocyte apoptotic process; P:negative regulation of apoptotic DNA fragmentation	-4.52424	0.01062	48690.8	66906.8	44936	66927.5	6812.13	1492.87	-18216	0.458504	1.37412	1.37412
81	Q14974	sp|Q14974|IMB1_HUMAN	Importin subunit beta-1 OS=Homo sapiens GN=KPNB1 PE=1 SV=2	C:nuclear pore; C:nucleoplasm; C:cytosol; C:nuclear membrane; C:protein complex; C:extracellular exosome; C:endoplasmic reticulum tubular network; F:nuclear localization sequence binding; F:zinc ion binding; F:Ran GTPase binding; F:protein transporter activity; F:protein domain specific binding; F:poly(A) RNA binding; P:protein import into nucleus, translocation; P:apoptotic DNA fragmentation; P:…	4.52385	0.01063	409540	383867	404914	386348	8338.51	5204.01	25672.3	-0.0933952	0.937314	-1.06688
442	P12004	sp|P12004|PCNA_HUMAN	Proliferating cell nuclear antigen OS=Homo sapiens GN=PCNA PE=1 SV=1	C:nuclear chromosome, telomeric region; C:nucleoplasm; C:DNA replication factor C complex; C:cytoplasm; C:centrosome; C:nuclear replication fork; C:PCNA complex; C:extracellular exosome; C:PCNA-p21 complex; F:purine-specific mismatch base pair DNA N-glycosylase activity; F:chromatin binding; F:damaged DNA binding; F:estrogen receptor binding; F:DNA polymerase processivity factor activity; F:recep…	-4.52113	0.01065	235305	263928	233546	261645	6042.66	9150.04	-28622.4	0.165609	1.12164	1.12164
464	M0R0R2	tr|M0R0R2|M0R0R2_HUMAN	40S ribosomal protein S5 OS=Homo sapiens GN=RPS5 PE=1 SV=1	C:small ribosomal subunit; F:RNA binding; F:structural constituent of ribosome; P:translation	-4.50809	0.01076	39007	50226.3	38752.8	51721	2262.06	3669.32	-11219.3	0.364709	1.28762	1.28762
257	P00533	sp|P00533|EGFR_HUMAN	Epidermal growth factor receptor OS=Homo sapiens GN=EGFR PE=1 SV=2	C:Golgi membrane; C:extracellular space; C:endoplasmic reticulum membrane; C:focal adhesion; C:cell surface; C:integral component of membrane; C:basolateral plasma membrane; C:AP-2 adaptor complex; C:early endosome membrane; C:nuclear membrane; C:receptor complex; C:membrane raft; C:perinuclear region of cytoplasm; C:Shc-EGFR complex; C:multivesicular body, internal vesicle lumen; F:chromatin bin…	-4.47444	0.01104	56900.2	67376.5	56106.3	66188.5	2914.34	2820.04	-10476.3	0.243812	1.18412	1.18412
1133	Q96DV4	sp|Q96DV4|RM38_HUMAN	39S ribosomal protein L38, mitochondrial OS=Homo sapiens GN=MRPL38 PE=1 SV=2	C:mitochondrial inner membrane; C:ribosome; P:mitochondrial translational initiation; P:mitochondrial translational elongation; P:mitochondrial translational termination	-4.45818	0.01118	7912.08	12554.6	8101.15	12716.4	1636.57	758.237	-4642.56	0.666092	1.58677	1.58677
344	P13667	sp|P13667|PDIA4_HUMAN	Protein disulfide-isomerase A4 OS=Homo sapiens GN=PDIA4 PE=1 SV=2	C:endoplasmic reticulum lumen; C:cell surface; C:melanosome; F:protein disulfide isomerase activity; F:protein binding; F:poly(A) RNA binding; P:protein secretion; P:response to endoplasmic reticulum stress; P:cell redox homeostasis; P:chaperone-mediated protein folding	4.43551	0.01137	58026.5	49021.6	57962.2	48075.6	2868.1	2034.4	9004.86	-0.243293	0.844815	-1.18369
1267	P11717	sp|P11717|MPRI_HUMAN	Cation-independent mannose-6-phosphate receptor OS=Homo sapiens GN=IGF2R PE=1 SV=3	C:nuclear envelope lumen; C:lysosomal membrane; C:early endosome; C:late endosome; C:trans-Golgi network; C:integral component of plasma membrane; C:focal adhesion; C:cell surface; C:endocytic vesicle; C:trans-Golgi network transport vesicle; C:extracellular exosome; F:glycoprotein binding; F:insulin-like growth factor-activated receptor activity; F:transporter activity; F:insulin-like growth fac…	-4.42467	0.01147	21717	27514.5	21545.3	27818.7	1967.69	1130.77	-5797.53	0.341369	1.26696	1.26696
367	A0A087WV66	tr|A0A087WV66|A0A087WV66_HUMAN	Antigen KI-67 OS=Homo sapiens GN=MKI67 PE=1 SV=1	-	-4.42311	0.01148	36902.8	52707.5	37512	51471.6	1459.47	6014.46	-15804.7	0.51428	1.42828	1.42828
734	E7EWR4	tr|E7EWR4|E7EWR4_HUMAN	Cleavage stimulation factor subunit 2 OS=Homo sapiens GN=CSTF2 PE=1 SV=1	C:nucleoplasm; F:nucleotide binding; F:nucleic acid binding	4.41834	0.01153	83026.2	73673.6	82621.3	75041.7	1707.49	3244.46	9352.58	-0.172419	0.887354	-1.12695
361	A0A087X1N8	tr|A0A087X1N8|A0A087X1N8_HUMAN	Serpin B6 OS=Homo sapiens GN=SERPINB6 PE=1 SV=1	C:extracellular space	-4.39274	0.01176	212084	229620	213951	230233	6492.16	2379.69	-17536.3	0.114615	1.08269	1.08269
383	Q9BWD1	sp|Q9BWD1|THIC_HUMAN	Acetyl-CoA acetyltransferase, cytosolic OS=Homo sapiens GN=ACAT2 PE=1 SV=2	C:nucleoplasm; C:nucleolus; C:cytoplasm; C:extracellular exosome; F:acetyl-CoA C-acetyltransferase activity; F:protein binding; P:lipid metabolic process	4.37109	0.01196	150442	141321	150527	139361	179.645	3610.05	9121.76	-0.090239	0.939367	-1.06455
1030	Q29963	sp|Q29963|1C06_HUMAN	HLA class I histocompatibility antigen, Cw-6 alpha chain OS=Homo sapiens GN=HLA-C PE=1 SV=2	C:Golgi membrane; C:cell surface; C:ER to Golgi transport vesicle membrane; C:phagocytic vesicle membrane; C:early endosome membrane; C:MHC class I protein complex; C:integral component of lumenal side of endoplasmic reticulum membrane; F:peptide antigen binding; P:antigen processing and presentation of exogenous peptide antigen via MHC class I, TAP-dependent; P:antigen processing and presentatio…	4.36451	0.01202	7500.48	5817.64	7605.46	5662.7	261.514	614.502	1682.84	-0.366549	0.775636	-1.28927
148	Q92598	sp|Q92598|HS105_HUMAN	Heat shock protein 105 kDa OS=Homo sapiens GN=HSPH1 PE=1 SV=1	C:nucleoplasm; C:cytosol; C:microtubule; C:extracellular exosome; C:endocytic vesicle lumen; F:ATP binding; F:alpha-tubulin binding; P:receptor-mediated endocytosis; P:response to unfolded protein; P:cellular response to heat; P:positive regulation of MHC class I biosynthetic process; P:positive regulation of transcription from RNA polymerase II promoter; P:chaperone mediated protein folding requ…	-4.35503	0.01211	103179	121986	102056	118952	5133.95	5439.85	-18807.4	0.241571	1.18228	1.18228
348	Q04760	sp|Q04760|LGUL_HUMAN	Lactoylglutathione lyase OS=Homo sapiens GN=GLO1 PE=1 SV=4	C:cytoplasm; C:extracellular exosome; F:lactoylglutathione lyase activity; F:zinc ion binding; P:carbohydrate metabolic process; P:regulation of transcription from RNA polymerase II promoter; P:glutathione metabolic process; P:methylglyoxal metabolic process; P:osteoclast differentiation; P:negative regulation of apoptotic process	-4.34237	0.01223	152447	177508	154667	180528	8381.22	5447.97	-25061.3	0.219579	1.16439	1.16439
97	P60174	sp|P60174|TPIS_HUMAN	Triosephosphate isomerase OS=Homo sapiens GN=TPI1 PE=1 SV=3	C:extracellular space; C:nucleus; C:cytosol; C:extracellular exosome; F:triose-phosphate isomerase activity; F:ubiquitin protein ligase binding; P:gluconeogenesis; P:pentose-phosphate shunt; P:multicellular organismal development; P:canonical glycolysis	4.33717	0.01228	2.72482e+06	2.61672e+06	2.72978e+06	2.63364e+06	8711.8	42281.3	108099	-0.0584008	0.960328	-1.04131
835	A0A0A0MRM9	tr|A0A0A0MRM9|A0A0A0MRM9_HUMAN	Nucleolar and coiled-body phosphoprotein 1 (Fragment) OS=Homo sapiens GN=NOLC1 PE=1 SV=1	C:nucleoplasm	-4.29704	0.01268	17188.1	24551	16979.1	24436.3	1488.87	2567.37	-7362.92	0.514372	1.42837	1.42837
119	E9PLK3	tr|E9PLK3|E9PLK3_HUMAN	Puromycin-sensitive aminopeptidase OS=Homo sapiens GN=NPEPPS PE=1 SV=1	F:aminopeptidase activity; F:metallopeptidase activity; F:zinc ion binding; P:proteolysis	-4.26263	0.01303	140509	164256	140954	161530	5674.65	7804.62	-23747.8	0.225292	1.16901	1.16901
778	J3QQT2	tr|J3QQT2|J3QQT2_HUMAN	60S ribosomal protein L17 (Fragment) OS=Homo sapiens GN=RPL17 PE=3 SV=1	C:large ribosomal subunit; F:structural constituent of ribosome; P:translation	-4.24817	0.01318	84724.1	98951.1	83546.6	98244.6	4415.94	3761.18	-14227	0.223944	1.16792	1.16792
826	J3QQ67	tr|J3QQ67|J3QQ67_HUMAN	60S ribosomal protein L18 (Fragment) OS=Homo sapiens GN=RPL18 PE=1 SV=1	C:ribosome; F:structural constituent of ribosome; P:translation	-4.24805	0.01318	73862.2	93162.7	76233.8	94342.6	4252.94	6621.17	-19300.6	0.334917	1.26131	1.26131
46	P26639	sp|P26639|SYTC_HUMAN	Threonine--tRNA ligase, cytoplasmic OS=Homo sapiens GN=TARS PE=1 SV=3	C:cytosol; C:actin cytoskeleton; C:extracellular exosome; F:threonine-tRNA ligase activity; F:ATP binding; F:protein homodimerization activity; P:threonyl-tRNA aminoacylation	-4.23575	0.01331	349732	370341	348443	367444	3130.8	7824.01	-20608.7	0.0826034	1.05893	1.05893
1369	Q6P2E9	sp|Q6P2E9|EDC4_HUMAN	Enhancer of mRNA-decapping protein 4 OS=Homo sapiens GN=EDC4 PE=1 SV=1	C:cytoplasmic mRNA processing body; C:nucleoplasm; C:cytosol; C:membrane; F:protein binding; P:gene expression; P:exonucleolytic nuclear-transcribed mRNA catabolic process involved in deadenylation-dependent decay	-4.21743	0.01351	15506.3	19961.5	15253.3	19891.2	1053.13	1496.26	-4455.24	0.364369	1.28732	1.28732
93	Q7KZF4	sp|Q7KZF4|SND1_HUMAN	Staphylococcal nuclease domain-containing protein 1 OS=Homo sapiens GN=SND1 PE=1 SV=1	C:nucleus; C:mitochondrion; C:membrane; C:RISC complex; C:melanosome; C:extracellular exosome; C:dense body; F:transcription cofactor activity; F:nuclease activity; F:protein binding; F:poly(A) RNA binding; P:osteoblast differentiation; P:transcription, DNA-templated; P:regulation of transcription, DNA-templated; P:viral process; P:posttranscriptional gene silencing by RNA; P:nucleic acid phospho…	-4.2032	0.01366	129891	145009	130296	143126	2704.38	5612.17	-15117.9	0.15884	1.11639	1.11639
1321	A0A087WVM3	tr|A0A087WVM3|A0A087WVM3_HUMAN	Protein CYR61 OS=Homo sapiens GN=CYR61 PE=1 SV=1	C:proteinaceous extracellular matrix; F:integrin binding; F:insulin-like growth factor binding; F:heparin binding; P:regulation of cell growth; P:cell adhesion; P:signal transduction; P:cell-cell signaling; P:negative regulation of cell death	-4.17782	0.01394	4743.33	7993.62	5312.55	8176.93	1247.97	508.289	-3250.29	0.752949	1.68523	1.68523
969	P18077	sp|P18077|RL35A_HUMAN	60S ribosomal protein L35a OS=Homo sapiens GN=RPL35A PE=1 SV=2	C:mitochondrion; C:membrane; C:cytosolic large ribosomal subunit; C:extracellular exosome; F:tRNA binding; F:structural constituent of ribosome; F:poly(A) RNA binding; P:nuclear-transcribed mRNA catabolic process, nonsense-mediated decay; P:cytoplasmic translation; P:rRNA processing; P:translational initiation; P:translational elongation; P:translational termination; P:SRP-dependent cotranslation…	-4.17611	0.01396	23249.1	27378.8	23712.4	27814.2	1059.46	1345.82	-4129.71	0.235884	1.17763	1.17763
1144	Q5TCU3	tr|Q5TCU3|Q5TCU3_HUMAN	Tropomyosin beta chain OS=Homo sapiens GN=TPM2 PE=1 SV=1	-	-4.15523	0.0142	72192.2	80980	70720.7	79649.9	2576.75	2603.59	-8787.86	0.165724	1.12173	1.12173
74	P61978	sp|P61978|HNRPK_HUMAN	Heterogeneous nuclear ribonucleoprotein K OS=Homo sapiens GN=HNRNPK PE=1 SV=1	C:nuclear chromatin; C:podosome; C:nucleoplasm; C:cytoplasm; C:focal adhesion; C:membrane; C:viral nucleocapsid; C:cell projection; C:extracellular exosome; C:catalytic step 2 spliceosome; F:RNA polymerase II core promoter proximal region sequence-specific DNA binding; F:transcriptional activator activity, RNA polymerase II core promoter proximal region sequence-specific binding; F:single-strande…	-4.14891	0.01427	1.07983e+06	1.12664e+06	1.07764e+06	1.12546e+06	6452.38	18446.1	-46810.5	0.0612229	1.04335	1.04335
679	O14828	sp|O14828|SCAM3_HUMAN	Secretory carrier-associated membrane protein 3 OS=Homo sapiens GN=SCAMP3 PE=1 SV=3	C:Golgi membrane; C:integral component of membrane; C:extracellular exosome; F:ubiquitin protein ligase binding; P:post-Golgi vesicle-mediated transport; P:protein transport; P:response to retinoic acid	4.14878	0.01427	72407.1	59791.4	74201.8	60085.2	4040.59	3378.35	12615.7	-0.276193	0.825767	-1.21099
498	H0Y7A7	tr|H0Y7A7|H0Y7A7_HUMAN	Calmodulin (Fragment) OS=Homo sapiens GN=CALM2 PE=1 SV=1	F:calcium ion binding; F:kinase activity; P:phosphorylation	-4.1405	0.01437	188768	203608	188628	202909	3353.8	5223.91	-14840	0.10918	1.07861	1.07861
1350	H0YAK1	tr|H0YAK1|H0YAK1_HUMAN	G-rich sequence factor 1 (Fragment) OS=Homo sapiens GN=GRSF1 PE=1 SV=1	C:mitochondrion; F:nucleotide binding; F:nucleic acid binding	-4.14051	0.01437	1837.54	3548.71	2061.09	3632.89	480.123	530.919	-1711.18	0.949523	1.93123	1.93123
1032	P49756	sp|P49756|RBM25_HUMAN	RNA-binding protein 25 OS=Homo sapiens GN=RBM25 PE=1 SV=3	C:spliceosomal complex; C:cytoplasm; C:nuclear speck; F:nucleotide binding; F:mRNA binding; F:protein binding; P:regulation of alternative mRNA splicing, via spliceosome; P:mRNA processing; P:RNA splicing; P:regulation of apoptotic process	-4.13229	0.01447	9842.34	12607.1	10049.3	12150.6	711.543	914.676	-2764.75	0.357163	1.2809	1.2809
3	P31327	sp|P31327|CPSM_HUMAN	Carbamoyl-phosphate synthase [ammonia], mitochondrial OS=Homo sapiens GN=CPS1 PE=1 SV=2	C:nucleolus; C:mitochondrial inner membrane; C:mitochondrial nucleoid; C:protein complex; F:carbamoyl-phosphate synthase (ammonia) activity; F:carbamoyl-phosphate synthase (glutamine-hydrolyzing) activity; F:endopeptidase activity; F:calcium ion binding; F:ATP binding; F:phospholipid binding; F:glutamate binding; F:protein complex binding; F:modified amino acid binding; P:urea cycle; P:glycogen c…	-4.12606	0.01454	1.30169e+06	1.41027e+06	1.29574e+06	1.41663e+06	42793.8	15701.9	-108588	0.115594	1.08342	1.08342
517	Q9NZL4	sp|Q9NZL4|HPBP1_HUMAN	Hsp70-binding protein 1 OS=Homo sapiens GN=HSPBP1 PE=1 SV=1	C:cytoplasm; F:adenyl-nucleotide exchange factor activity; F:enzyme inhibitor activity; F:protein binding; P:protein folding; P:positive regulation of protein ubiquitination; P:positive regulation of proteasomal ubiquitin-dependent protein catabolic process; P:negative regulation of catalytic activity	-4.12244	0.01458	80551.9	93234.5	80344.2	93071.8	476.704	5307.26	-12682.6	0.210946	1.15745	1.15745
684	C9JFR7	tr|C9JFR7|C9JFR7_HUMAN	Cytochrome c (Fragment) OS=Homo sapiens GN=CYCS PE=1 SV=1	C:mitochondrion; C:respiratory chain; F:electron carrier activity; F:heme binding; F:metal ion binding; P:mitochondrial electron transport, ubiquinol to cytochrome c; P:mitochondrial electron transport, cytochrome c to oxygen	-4.10984	0.01473	110628	119356	110191	119620	781.734	3594.14	-8727.63	0.10955	1.07889	1.07889
964	P62753	sp|P62753|RS6_HUMAN	40S ribosomal protein S6 OS=Homo sapiens GN=RPS6 PE=1 SV=1	C:nucleolus; C:polysome; C:membrane; C:cytosolic small ribosomal subunit; C:dendrite; C:cytoplasmic ribonucleoprotein granule; C:cell body; C:perinuclear region of cytoplasm; F:structural constituent of ribosome; F:protein kinase binding; F:poly(A) RNA binding; P:G1/S transition of mitotic cell cycle; P:nuclear-transcribed mRNA catabolic process, nonsense-mediated decay; P:placenta development; P…	-4.09313	0.01494	53749.1	64240.7	53387	66221.6	817.96	4363.65	-10491.6	0.257248	1.1952	1.1952
439	H7BY55	tr|H7BY55|H7BY55_HUMAN	Complement decay-accelerating factor OS=Homo sapiens GN=CD55 PE=1 SV=2	-	4.05568	0.0154	119468	108821	119430	108871	3693.4	2652.14	10647	-0.134667	0.91088	-1.09784
147	P23396	sp|P23396|RS3_HUMAN	40S ribosomal protein S3 OS=Homo sapiens GN=RPS3 PE=1 SV=2	C:nucleolus; C:mitochondrial inner membrane; C:spindle; C:focal adhesion; C:cytosolic small ribosomal subunit; C:ruffle membrane; C:extracellular exosome; C:NF-kappaB complex; F:damaged DNA binding; F:mRNA binding; F:structural constituent of ribosome; F:oxidized purine nucleobase lesion DNA N-glycosylase activity; F:protein kinase binding; F:protein kinase A binding; F:NF-kappaB binding; F:iron-…	-4.04553	0.01553	382280	415457	384274	418995	8084	11679.5	-33176.8	0.120069	1.08679	1.08679
134	P07195	sp|P07195|LDHB_HUMAN	L-lactate dehydrogenase B chain OS=Homo sapiens GN=LDHB PE=1 SV=2	C:mitochondrion; C:cytosol; C:myelin sheath; C:membrane raft; C:extracellular exosome; F:L-lactate dehydrogenase activity; F:kinase binding; F:identical protein binding; F:NAD binding; P:carbohydrate metabolic process; P:lactate metabolic process; P:pyruvate metabolic process; P:NAD metabolic process; P:oxidation-reduction process	-4.0373	0.01564	895279	927573	894959	929555	3990.8	13267.1	-32293.7	0.0511229	1.03607	1.03607
692	P61081	sp|P61081|UBC12_HUMAN	NEDD8-conjugating enzyme Ubc12 OS=Homo sapiens GN=UBE2M PE=1 SV=1	C:cytosol; C:extracellular exosome; F:ATP binding; F:ribosomal S6-glutamic acid ligase activity; F:NEDD8 transferase activity; F:ubiquitin protein ligase binding; F:ubiquitin protein ligase activity; P:stimulatory C-type lectin receptor signaling pathway; P:transforming growth factor beta receptor signaling pathway; P:protein ubiquitination; P:tumor necrosis factor-mediated signaling pathway; P:N…	4.03512	0.01567	19421	15876.5	19402.7	16155.8	487.267	1441.35	3544.57	-0.29073	0.817488	-1.22326
936	Q9UGP8	sp|Q9UGP8|SEC63_HUMAN	Translocation protein SEC63 homolog OS=Homo sapiens GN=SEC63 PE=1 SV=2	C:endoplasmic reticulum membrane; C:cytosol; C:integral component of membrane; F:receptor activity; F:protein binding; F:protein transporter activity; F:poly(A) RNA binding; P:liver development; P:SRP-dependent cotranslational protein targeting to membrane; P:nitrogen compound metabolic process; P:multicellular organismal aging; P:posttranslational protein targeting to membrane, translocation; P:…	4.02208	0.01584	16600.2	14315.9	16780.8	14669.7	642.988	744.426	2284.23	-0.213575	0.862397	-1.15956
1464	O00505	sp|O00505|IMA4_HUMAN	Importin subunit alpha-4 OS=Homo sapiens GN=KPNA3 PE=1 SV=2	C:nuclear pore; C:nucleoplasm; C:cytosol; F:protein C-terminus binding; F:nuclear localization sequence binding; F:protein transporter activity; P:protein complex assembly; P:NLS-bearing protein import into nucleus; P:cytokine-mediated signaling pathway; P:viral entry into host cell; P:viral penetration into host nucleus	4.01916	0.01588	17580.3	16290.2	17653.7	16492.3	371.729	413.413	1290.09	-0.109954	0.926617	-1.07919
12	P07900	sp|P07900|HS90A_HUMAN	Heat shock protein HSP 90-alpha OS=Homo sapiens GN=HSP90AA1 PE=1 SV=5	C:nucleoplasm; C:cytosol; C:ruffle membrane; C:melanosome; C:myelin sheath; C:extracellular exosome; C:endocytic vesicle lumen; F:ATP binding; F:ATPase activity; F:MHC class II protein complex binding; F:nitric-oxide synthase regulator activity; F:TPR domain binding; F:protein homodimerization activity; F:poly(A) RNA binding; F:GTPase binding; F:unfolded protein binding; P:G2/M transition of mito…	-3.99884	0.01615	1.63476e+06	1.72022e+06	1.63076e+06	1.7328e+06	16125.4	33316.7	-85455.3	0.0735101	1.05227	1.05227
637	P62195	sp|P62195|PRS8_HUMAN	26S protease regulatory subunit 8 OS=Homo sapiens GN=PSMC5 PE=1 SV=1	C:nucleoplasm; C:proteasome regulatory particle, base subcomplex; C:membrane; C:inclusion body; C:cytoplasmic vesicle; C:nuclear proteasome complex; C:cytosolic proteasome complex; C:extracellular exosome; C:blood microparticle; F:transcription cofactor activity; F:ATP binding; F:TBP-class protein binding; F:thyrotropin-releasing hormone receptor binding; F:proteasome-activating ATPase activity; …	-3.99555	0.01619	42443.9	72811.6	35009.2	72445	13057.9	1670.16	-30367.7	0.77861	1.71548	1.71548
669	P02765	sp|P02765|FETUA_HUMAN	Alpha-2-HS-glycoprotein OS=Homo sapiens GN=AHSG PE=1 SV=1	C:extracellular exosome; C:blood microparticle; F:cysteine-type endopeptidase inhibitor activity; F:kinase inhibitor activity; P:skeletal system development; P:ossification; P:pinocytosis; P:acute-phase response; P:negative regulation of endopeptidase activity; P:negative regulation of bone mineralization; P:negative regulation of phosphorylation; P:negative regulation of insulin receptor signali…	3.99263	0.01623	812940	770006	809085	772582	12340.4	13950.5	42934.1	-0.0782793	0.947187	-1.05576
8	A0A087WVQ6	tr|A0A087WVQ6|A0A087WVQ6_HUMAN	Clathrin heavy chain OS=Homo sapiens GN=CLTC PE=1 SV=1	C:mitochondrion; C:clathrin coat of trans-Golgi network vesicle; C:clathrin coat of coated pit; C:myelin sheath; F:structural molecule activity; F:protein kinase binding; P:intracellular protein transport; P:vesicle-mediated transport	-3.97151	0.01652	641169	747989	642451	762531	10934.1	45284.9	-106820	0.222312	1.1666	1.1666
401	B1AHB1	tr|B1AHB1|B1AHB1_HUMAN	DNA helicase OS=Homo sapiens GN=MCM5 PE=1 SV=1	C:nucleoplasm; C:MCM complex; F:DNA helicase activity; F:chromatin binding; F:DNA replication origin binding; F:ATP binding; P:DNA replication initiation; P:DNA duplex unwinding; P:cell division	-3.95302	0.01678	67238.6	74705.3	67807.5	75487	2969.92	1372.17	-7466.66	0.15192	1.11105	1.11105
1090	Q9BUT1	sp|Q9BUT1|BDH2_HUMAN	3-hydroxybutyrate dehydrogenase type 2 OS=Homo sapiens GN=BDH2 PE=1 SV=2	C:mitochondrion; C:extracellular exosome; F:3-hydroxybutyrate dehydrogenase activity; F:oxidoreductase activity, acting on the CH-CH group of donors, NAD or NADP as acceptor; F:NAD binding; P:fatty acid beta-oxidation; P:siderophore biosynthetic process; P:epithelial cell differentiation; P:heme metabolic process; P:iron ion homeostasis	-3.93896	0.01697	1243.69	2579.2	1337.09	2769.3	213.369	547.118	-1335.5	1.05229	2.07382	2.07382
116	Q08J23	sp|Q08J23|NSUN2_HUMAN	tRNA (cytosine(34)-C(5))-methyltransferase OS=Homo sapiens GN=NSUN2 PE=1 SV=2	C:nucleolus; C:spindle; C:chromatoid body; F:tRNA binding; F:tRNA (cytosine-5-)-methyltransferase activity; F:poly(A) RNA binding; P:mitotic nuclear division; P:spermatid development; P:tRNA methylation; P:cell division	-3.92433	0.01718	135749	166725	131981	168376	13131.6	3804.82	-30976.2	0.29653	1.22819	1.22819
1274	Q9BV57	sp|Q9BV57|MTND_HUMAN	1,2-dihydroxy-3-keto-5-methylthiopentene dioxygenase OS=Homo sapiens GN=ADI1 PE=1 SV=1	C:nucleoplasm; C:Golgi apparatus; C:cytosol; C:plasma membrane; F:protein binding; F:acireductone dioxygenase [iron(II)-requiring] activity; F:metal ion binding; P:polyamine metabolic process; P:L-methionine biosynthetic process from methylthioadenosine; P:oxidation-reduction process	-3.90498	0.01747	22181.9	24721.8	21831.8	25010.2	930.656	634.789	-2539.81	0.156396	1.1145	1.1145
568	F2Z2V0	tr|F2Z2V0|F2Z2V0_HUMAN	Copine-1 (Fragment) OS=Homo sapiens GN=CPNE1 PE=1 SV=1	-	-3.90349	0.01749	55777.8	64048.1	55865.7	64860.1	3010.46	2098.48	-8270.26	0.199464	1.14827	1.14827
159	Q13200	sp|Q13200|PSMD2_HUMAN	26S proteasome non-ATPase regulatory subunit 2 OS=Homo sapiens GN=PSMD2 PE=1 SV=3	C:nucleoplasm; C:proteasome regulatory particle, base subcomplex; C:membrane; C:proteasome storage granule; C:extracellular exosome; F:endopeptidase activity; F:protein binding; F:enzyme regulator activity; P:G1/S transition of mitotic cell cycle; P:mitotic S phase; P:mitotic anaphase; P:MAPK cascade; P:activation of MAPKK activity; P:protein polyubiquitination; P:stimulatory C-type lectin recept…	3.88645	0.01774	305790	281350	306474	281613	9465.94	5388.41	24440.3	-0.120176	0.920075	-1.08687
636	P31946	sp|P31946|1433B_HUMAN	14-3-3 protein beta/alpha OS=Homo sapiens GN=YWHAB PE=1 SV=3	C:nucleus; C:cytosol; C:focal adhesion; C:transcriptional repressor complex; C:cytoplasmic vesicle membrane; C:melanosome; C:perinuclear region of cytoplasm; C:extracellular exosome; F:transcription corepressor activity; F:protein C-terminus binding; F:protein domain specific binding; F:protein complex binding; F:histone deacetylase binding; F:phosphoserine binding; P:cell cycle checkpoint; P:MAP…	3.87255	0.01795	215325	196868	213527	196288	7173.46	4085.75	18457.6	-0.129291	0.91428	-1.09376
789	Q9BTE3	sp|Q9BTE3|MCMBP_HUMAN	Mini-chromosome maintenance complex-binding protein OS=Homo sapiens GN=MCMBP PE=1 SV=2	C:nucleoplasm; C:cytoplasm; C:plasma membrane; C:MCM complex; F:chromatin binding; F:protein binding; P:DNA-dependent DNA replication; P:sister chromatid cohesion; P:mitotic nuclear division; P:cell division	3.86463	0.01808	32167.7	28050.4	32160	28303.3	174.534	1837.03	4117.31	-0.197592	0.872005	-1.14678
67	Q96AE4	sp|Q96AE4|FUBP1_HUMAN	Far upstream element-binding protein 1 OS=Homo sapiens GN=FUBP1 PE=1 SV=3	C:nucleoplasm; F:transcriptional activator activity, RNA polymerase II distal enhancer sequence-specific binding; F:single-stranded DNA binding; F:protein binding; F:poly(A) RNA binding; P:transcription from RNA polymerase II promoter; P:positive regulation of transcription from RNA polymerase II promoter	3.85772	0.01818	520489	490515	522349	492684	4082.08	12824	29974.5	-0.0855719	0.942411	-1.06111
1415	Q9BSE5	sp|Q9BSE5|SPEB_HUMAN	Agmatinase, mitochondrial OS=Homo sapiens GN=AGMAT PE=1 SV=2	C:mitochondrion; C:extracellular exosome; F:agmatinase activity; F:metal ion binding; P:spermidine biosynthetic process; P:putrescine biosynthetic process from arginine; P:agmatine biosynthetic process	3.85006	0.0183	7153.55	4709.22	7057.02	4355.53	256.203	1069.39	2444.33	-0.603172	0.658305	-1.51905
175	P14868	sp|P14868|SYDC_HUMAN	Aspartate--tRNA ligase, cytoplasmic OS=Homo sapiens GN=DARS PE=1 SV=2	C:cytosol; C:membrane; C:extracellular exosome; F:aminoacylase activity; F:aspartate-tRNA ligase activity; F:protein binding; F:ATP binding; F:poly(A) RNA binding; P:aspartyl-tRNA aminoacylation; P:protein complex assembly	-3.83292	0.01857	121166	138938	117876	136129	6124.93	5194.39	-17772	0.197457	1.14668	1.14668
1399	P15531	sp|P15531|NDKA_HUMAN	Nucleoside diphosphate kinase A OS=Homo sapiens GN=NME1 PE=1 SV=1	C:nucleus; C:cytosol; C:ruffle membrane; C:extracellular exosome; F:magnesium ion binding; F:deoxyribonuclease activity; F:nucleoside diphosphate kinase activity; F:ATP binding; F:GTP binding; F:identical protein binding; F:ribosomal small subunit binding; F:poly(A) RNA binding; P:nucleoside diphosphate phosphorylation; P:GTP biosynthetic process; P:UTP biosynthetic process; P:CTP biosynthetic pr…	3.80799	0.01897	73296.5	65320.6	73943.3	66757.6	2604.86	2525	7975.86	-0.166205	0.891184	-1.1221
742	Q9Y281	sp|Q9Y281|COF2_HUMAN	Cofilin-2 OS=Homo sapiens GN=CFL2 PE=1 SV=1	C:extracellular space; C:actin cytoskeleton; C:nuclear matrix; C:I band; C:extracellular exosome; F:actin binding; P:actin filament depolymerization; P:positive regulation of actin filament depolymerization; P:sarcomere organization; P:muscle cell cellular homeostasis	-3.80056	0.01909	37956.5	42042.7	37730.2	42963.8	847.363	1658.28	-4086.21	0.147509	1.10765	1.10765
65	E7EUU4	tr|E7EUU4|E7EUU4_HUMAN	Eukaryotic translation initiation factor 4 gamma 1 OS=Homo sapiens GN=EIF4G1 PE=1 SV=1	C:cytoplasm; F:RNA binding; F:eukaryotic initiation factor 4E binding	-3.79667	0.01916	92493.2	108986	96090.9	108769	6332.19	4063.92	-16492.9	0.236725	1.17831	1.17831
854	Q8IVT2	sp|Q8IVT2|MISP_HUMAN	Mitotic interactor and substrate of PLK1 OS=Homo sapiens GN=MISP PE=1 SV=1	C:cytoskeleton; C:plasma membrane; C:focal adhesion; C:cell cortex; C:intracellular membrane-bounded organelle; F:actin binding; P:mitotic nuclear division; P:cell division	-3.79537	0.01918	10970.8	13908.1	11271.2	13566.4	1148.93	690.553	-2937.35	0.342263	1.26774	1.26774
82	O43175	sp|O43175|SERA_HUMAN	D-3-phosphoglycerate dehydrogenase OS=Homo sapiens GN=PHGDH PE=1 SV=4	C:cytosol; C:myelin sheath; C:extracellular exosome; F:phosphoglycerate dehydrogenase activity; F:electron carrier activity; F:NAD binding; P:glutamine metabolic process; P:glycine metabolic process; P:L-serine biosynthetic process; P:threonine metabolic process; P:brain development; P:gamma-aminobutyric acid metabolic process; P:regulation of gene expression; P:taurine metabolic process; P:spina…	3.76579	0.01968	934228	889350	925994	890691	17822.2	10413.2	44878	-0.0710235	0.951962	-1.05046
886	P54709	sp|P54709|AT1B3_HUMAN	Sodium/potassium-transporting ATPase subunit beta-3 OS=Homo sapiens GN=ATP1B3 PE=1 SV=1	C:sodium:potassium-exchanging ATPase complex; C:caveola; C:melanosome; C:extracellular exosome; F:ATPase activator activity; F:sodium:potassium-exchanging ATPase activity; F:ATPase binding; P:cellular sodium ion homeostasis; P:blood coagulation; P:potassium ion import; P:cellular potassium ion homeostasis; P:positive regulation of ATPase activity; P:sodium ion export from cell; P:protein stabiliz…	3.76328	0.01972	22580.1	17762.9	23499.3	17807.1	2076.71	776.52	4817.26	-0.346189	0.786659	-1.2712
131	Q9NZM1	sp|Q9NZM1|MYOF_HUMAN	Myoferlin OS=Homo sapiens GN=MYOF PE=1 SV=1	C:caveola; C:integral component of membrane; C:cytoplasmic vesicle membrane; C:nuclear membrane; C:extracellular exosome; F:protein binding; F:phospholipid binding; P:plasma membrane repair; P:muscle contraction; P:myoblast fusion; P:blood circulation; P:regulation of vascular endothelial growth factor receptor signaling pathway; P:cellular response to heat	-3.75857	0.0198	89121.1	99916.6	88800.3	101561	3317.2	3707.48	-10795.5	0.164957	1.12113	1.12113
1220	O60869	sp|O60869|EDF1_HUMAN	Endothelial differentiation-related factor 1 OS=Homo sapiens GN=EDF1 PE=1 SV=1	C:transcription factor TFIID complex; C:nucleolus; C:cytoplasm; C:extracellular exosome; F:transcription factor activity, sequence-specific DNA binding; F:transcription coactivator activity; F:histone acetyltransferase activity; F:calmodulin binding; F:methyltransferase activity; F:sequence-specific DNA binding; F:poly(A) RNA binding; P:transcription, DNA-templated; P:multicellular organismal dev…	-3.73181	0.02026	18869	21925.9	18901.7	21605.7	590.394	1290.15	-3056.93	0.216621	1.16201	1.16201
1395	P82673	sp|P82673|RT35_HUMAN	28S ribosomal protein S35, mitochondrial OS=Homo sapiens GN=MRPS35 PE=1 SV=1	C:mitochondrial inner membrane; C:mitochondrial small ribosomal subunit; F:structural constituent of ribosome; F:poly(A) RNA binding; P:DNA damage response, detection of DNA damage; P:mitochondrial translational initiation; P:mitochondrial translational elongation; P:mitochondrial translational termination	-3.72856	0.02032	5051.19	5672.28	4977.59	5669.53	287.636	22.5815	-621.095	0.167307	1.12296	1.12296
534	P11172	sp|P11172|UMPS_HUMAN	Uridine 5'-monophosphate synthase OS=Homo sapiens GN=UMPS PE=1 SV=1	C:nucleus; C:cytosol; F:orotate phosphoribosyltransferase activity; F:orotidine-5'-phosphate decarboxylase activity; P:'de novo' pyrimidine nucleobase biosynthetic process; P:female pregnancy; P:lactation; P:cellular response to drug; P:'de novo' UMP biosynthetic process	3.72086	0.02046	41126.9	37361.5	41240	36599.1	852.166	1531.72	3765.46	-0.138532	0.908443	-1.10078
872	O00592	sp|O00592|PODXL_HUMAN	Podocalyxin OS=Homo sapiens GN=PODXL PE=1 SV=2	C:ruffle; C:extracellular space; C:cytoplasm; C:integral component of plasma membrane; C:apical plasma membrane; C:lamellipodium; C:filopodium; C:microvillus membrane; C:slit diaphragm; C:cell body; C:membrane raft; C:extracellular exosome; F:protein binding; P:cell adhesion; P:negative regulation of cell-cell adhesion; P:positive regulation of cell migration; P:regulation of microvillus assembly…	-3.70312	0.02078	39014.8	40744.3	38941.5	40722.5	730.878	346.681	-1729.49	0.0625764	1.04433	1.04433
977	P51571	sp|P51571|SSRD_HUMAN	Translocon-associated protein subunit delta OS=Homo sapiens GN=SSR4 PE=1 SV=1	C:Sec61 translocon complex; C:integral component of membrane; C:extracellular exosome; P:translation; P:SRP-dependent cotranslational protein targeting to membrane	-3.69088	0.021	35264.4	41288.3	35250.2	40815.1	536.193	2775.56	-6023.87	0.227519	1.17082	1.17082
229	Q9Y230	sp|Q9Y230|RUVB2_HUMAN	RuvB-like 2 OS=Homo sapiens GN=RUVBL2 PE=1 SV=3	C:Swr1 complex; C:nuclear euchromatin; C:cytoplasm; C:membrane; C:nuclear matrix; C:ribonucleoprotein complex; C:Ino80 complex; C:NuA4 histone acetyltransferase complex; C:extracellular exosome; C:MLL1 complex; F:RNA polymerase II core promoter sequence-specific DNA binding; F:RNA polymerase II distal enhancer sequence-specific DNA binding; F:damaged DNA binding; F:ATP binding; F:chromatin DNA bi…	3.65613	0.02165	278699	258019	282968	258026	7640.9	6131.61	20680.1	-0.111231	0.925798	-1.08015
1316	A0A0A6YYA0	tr|A0A0A6YYA0|A0A0A6YYA0_HUMAN	Protein TMED7-TICAM2 OS=Homo sapiens GN=TMED7-TICAM2 PE=3 SV=1	C:integral component of membrane; P:transport	3.64117	0.02194	11711.1	4445.59	11615.7	4547.44	1055.93	3290.85	7265.54	-1.39743	0.379604	-2.63433
34	P11586	sp|P11586|C1TC_HUMAN	C-1-tetrahydrofolate synthase, cytoplasmic OS=Homo sapiens GN=MTHFD1 PE=1 SV=3	C:mitochondrion; C:cytosol; C:membrane; C:extracellular exosome; F:formate-tetrahydrofolate ligase activity; F:methenyltetrahydrofolate cyclohydrolase activity; F:methylenetetrahydrofolate dehydrogenase [NAD(P)+] activity; F:methylenetetrahydrofolate dehydrogenase (NAD+) activity; F:methylenetetrahydrofolate dehydrogenase (NADP+) activity; F:ATP binding; P:histidine biosynthetic process; P:neural…	-3.6388	0.02199	548903	575573	552636	577153	12278.2	3225.55	-26670	0.0684476	1.04859	1.04859
499	Q16401	sp|Q16401|PSMD5_HUMAN	26S proteasome non-ATPase regulatory subunit 5 OS=Homo sapiens GN=PSMD5 PE=1 SV=3	C:nucleoplasm; C:cytosol; C:proteasome regulatory particle, base subcomplex; F:protein binding; P:G1/S transition of mitotic cell cycle; P:mitotic S phase; P:mitotic anaphase; P:MAPK cascade; P:activation of MAPKK activity; P:protein polyubiquitination; P:stimulatory C-type lectin receptor signaling pathway; P:antigen processing and presentation of exogenous peptide antigen via MHC class I, TAP-d…	-3.62535	0.02225	71606.4	83933.6	72839	82786.2	4554.28	3734.2	-12327.2	0.22916	1.17215	1.17215
1017	Q10567	sp|Q10567|AP1B1_HUMAN	AP-1 complex subunit beta-1 OS=Homo sapiens GN=AP1B1 PE=1 SV=2	C:lysosomal membrane; C:cytosol; C:clathrin adaptor complex; C:clathrin-coated endocytic vesicle membrane; C:trans-Golgi network membrane; F:protein transporter activity; F:protein kinase binding; P:intracellular protein transport; P:post-Golgi vesicle-mediated transport; P:viral process; P:antigen processing and presentation of exogenous peptide antigen via MHC class II; P:regulation of defense …	-3.62474	0.02226	5661.23	6416.16	5781.63	6561.97	227.864	279.659	-754.93	0.180595	1.13335	1.13335
602	Q9HB07	sp|Q9HB07|MYG1_HUMAN	UPF0160 protein MYG1, mitochondrial OS=Homo sapiens GN=C12orf10 PE=1 SV=2	C:nucleoplasm; C:mitochondrion; C:extracellular exosome; P:locomotory exploration behavior; P:pigmentation	-3.62376	0.02228	74369.9	85452.4	72353.6	86490.6	4137.32	3307.84	-11082.5	0.200402	1.14902	1.14902
373	Q15907	sp|Q15907|RB11B_HUMAN	Ras-related protein Rab-11B OS=Homo sapiens GN=RAB11B PE=1 SV=4	C:mitochondrion; C:cell junction; C:phagocytic vesicle membrane; C:synaptic vesicle membrane; C:recycling endosome membrane; C:extracellular exosome; F:GTPase activity; F:GTP binding; F:GDP binding; F:myosin V binding; P:receptor recycling; P:intracellular protein transport; P:melanosome transport; P:Rab protein signal transduction; P:transferrin transport; P:insulin secretion involved in cellula…	3.62362	0.02229	232464	217106	234236	218461	5045.86	5332.01	15358.2	-0.098609	0.933933	-1.07074
450	P39748	sp|P39748|FEN1_HUMAN	Flap endonuclease 1 OS=Homo sapiens GN=FEN1 PE=1 SV=1	C:nuclear chromosome, telomeric region; C:nucleoplasm; C:nucleolus; C:mitochondrion; C:plasma membrane; C:protein complex; F:magnesium ion binding; F:damaged DNA binding; F:double-stranded DNA binding; F:RNA-DNA hybrid ribonuclease activity; F:protein binding; F:double-stranded DNA exodeoxyribonuclease activity; F:5'-3' exonuclease activity; F:5'-flap endonuclease activity; F:manganese ion bindin…	-3.61812	0.02239	269887	290971	268213	293922	7366.34	6900.22	-21084.3	0.108521	1.07812	1.07812
1276	Q9UBR2	sp|Q9UBR2|CATZ_HUMAN	Cathepsin Z OS=Homo sapiens GN=CTSZ PE=1 SV=1	C:extracellular space; C:lysosome; C:endoplasmic reticulum; C:plasma membrane; C:extracellular exosome; F:cysteine-type endopeptidase activity; F:protein binding; P:angiotensin maturation; P:proteolysis involved in cellular protein catabolic process; P:epithelial tube branching involved in lung morphogenesis	3.60714	0.02261	29872.4	25825.9	30001.6	25492.5	343.455	1912.45	4046.55	-0.209997	0.864539	-1.15669
478	Q13596	sp|Q13596|SNX1_HUMAN	Sorting nexin-1 OS=Homo sapiens GN=SNX1 PE=1 SV=3	C:Golgi apparatus; C:cytosol; C:extrinsic component of membrane; C:lamellipodium; C:retromer complex; C:early endosome membrane; F:epidermal growth factor receptor binding; F:insulin receptor binding; F:phosphatidylinositol binding; F:identical protein binding; F:transferrin receptor binding; F:leptin receptor binding; P:intracellular protein transport; P:vesicle organization; P:receptor internal…	3.60667	0.02262	62040.3	54227.1	62411	53276	1042.29	3604.49	7813.18	-0.194191	0.874063	-1.14408
1487	P50583	sp|P50583|AP4A_HUMAN	Bis(5'-nucleosyl)-tetraphosphatase [asymmetrical] OS=Homo sapiens GN=NUDT2 PE=1 SV=3	C:mitochondrion; F:bis(5'-nucleosyl)-tetraphosphatase (asymmetrical) activity; F:protein binding; F:GTP binding; F:bis(5'-nucleosyl)-tetraphosphatase (symmetrical) activity; P:nucleobase-containing compound metabolic process; P:apoptotic process	-3.58108	0.02315	10450.6	13222.7	10147	13093.9	1167.93	658.434	-2772.03	0.339423	1.26525	1.26525
101	P05187	sp|P05187|PPB1_HUMAN	Alkaline phosphatase, placental type OS=Homo sapiens GN=ALPP PE=1 SV=2	C:plasma membrane; C:cell surface; C:integral component of membrane; C:anchored component of membrane; F:magnesium ion binding; F:alkaline phosphatase activity; F:protein binding; F:zinc ion binding; P:protein dephosphorylation	3.58023	0.02316	724137	684478	718912	687936	17048.2	8801.76	39658.8	-0.0812582	0.945233	-1.05794
307	P07737	sp|P07737|PROF1_HUMAN	Profilin-1 OS=Homo sapiens GN=PFN1 PE=1 SV=2	C:nucleus; C:cytosol; C:cytoskeleton; C:focal adhesion; C:cell cortex; C:membrane; C:extracellular exosome; C:blood microparticle; F:adenyl-nucleotide exchange factor activity; F:actin monomer binding; F:phosphatidylinositol-4,5-bisphosphate binding; F:Rho GTPase binding; F:poly(A) RNA binding; F:proline-rich region binding; P:neural tube closure; P:platelet degranulation; P:regulation of transcr…	3.53394	0.02414	742455	715912	748187	714077	10119.7	8174.88	26542.8	-0.0525209	0.96425	-1.03708
195	Q01518	sp|Q01518|CAP1_HUMAN	Adenylyl cyclase-associated protein 1 OS=Homo sapiens GN=CAP1 PE=1 SV=5	C:plasma membrane; C:focal adhesion; C:cortical actin cytoskeleton; C:extracellular exosome; F:actin binding; P:ameboidal-type cell migration; P:platelet degranulation; P:receptor-mediated endocytosis; P:establishment or maintenance of cell polarity; P:signal transduction; P:activation of adenylate cyclase activity; P:axon guidance; P:actin cytoskeleton organization; P:platelet activation	3.5234	0.02438	159152	149430	160569	148218	3348.53	3409.6	9721.43	-0.09093	0.938917	-1.06506
197	P67936	sp|P67936|TPM4_HUMAN	Tropomyosin alpha-4 chain OS=Homo sapiens GN=TPM4 PE=1 SV=3	C:stress fiber; C:podosome; C:cytosol; C:muscle thin filament tropomyosin; C:focal adhesion; C:membrane; C:cortical cytoskeleton; C:filamentous actin; C:extracellular exosome; F:actin binding; F:calcium ion binding; F:structural constituent of muscle; P:osteoblast differentiation; P:muscle filament sliding	3.52227	0.0244	93826.3	88115.9	93300.8	86993.8	1876.31	2089.12	5710.33	-0.0905889	0.939139	-1.0648
822	O15145	sp|O15145|ARPC3_HUMAN	Actin-related protein 2/3 complex subunit 3 OS=Homo sapiens GN=ARPC3 PE=1 SV=3	C:cytosol; C:Arp2/3 protein complex; C:focal adhesion; C:membrane; C:lamellipodium; C:extracellular exosome; F:structural constituent of cytoskeleton; F:actin filament binding; P:small GTPase mediated signal transduction; P:axon guidance; P:Arp2/3 complex-mediated actin nucleation; P:Fc-gamma receptor signaling pathway involved in phagocytosis; P:innate immune response; P:ephrin receptor signalin…	3.52047	0.02444	17951.2	15630.8	17897.5	15376.4	416.173	1063.09	2320.45	-0.199693	0.870736	-1.14845
53	A0A087WUZ3	tr|A0A087WUZ3|A0A087WUZ3_HUMAN	Spectrin beta chain, non-erythrocytic 1 OS=Homo sapiens GN=SPTBN1 PE=1 SV=1	C:spectrin; F:actin binding; F:structural constituent of cytoskeleton; F:phospholipid binding	-3.51916	0.02447	116310	131701	114948	129394	6046.06	4563.22	-15390.4	0.179284	1.13232	1.13232
2	Q09666	sp|Q09666|AHNK_HUMAN	Neuroblast differentiation-associated protein AHNAK OS=Homo sapiens GN=AHNAK PE=1 SV=2	C:nucleus; C:lysosomal membrane; C:cytosol; C:focal adhesion; C:actin cytoskeleton; C:T-tubule; C:costamere; C:cell-cell contact zone; C:membrane raft; C:extracellular exosome; F:S100 protein binding; F:poly(A) RNA binding; F:structural molecule activity conferring elasticity; P:regulation of RNA splicing; P:protein oligomerization; P:regulation of voltage-gated calcium channel activity	-3.4938	0.02504	374498	400033	380389	401985	11127	6036.62	-25535.1	0.0951615	1.06818	1.06818
519	Q7Z6Z7	sp|Q7Z6Z7|HUWE1_HUMAN	E3 ubiquitin-protein ligase HUWE1 OS=Homo sapiens GN=HUWE1 PE=1 SV=3	C:nucleoplasm; C:cytoplasm; C:membrane; C:extracellular exosome; F:DNA binding; F:ubiquitin-protein transferase activity; F:protein binding; F:ligase activity; F:poly(A) RNA binding; P:protein polyubiquitination; P:base-excision repair; P:protein monoubiquitination; P:histone ubiquitination; P:cell differentiation; P:protein ubiquitination involved in ubiquitin-dependent protein catabolic process…	-3.49316	0.02505	14487	19707.2	14439.5	19047.4	241.649	2577.07	-5220.18	0.443961	1.36033	1.36033
224	Q13423	sp|Q13423|NNTM_HUMAN	NAD(P) transhydrogenase, mitochondrial OS=Homo sapiens GN=NNT PE=1 SV=3	C:mitochondrial respiratory chain; C:integral component of membrane; F:NAD(P)+ transhydrogenase (B-specific) activity; F:NAD(P)+ transhydrogenase (AB-specific) activity; F:NADP binding; F:NAD binding; P:tricarboxylic acid cycle; P:cell redox homeostasis; P:reactive oxygen species metabolic process; P:hydrogen ion transmembrane transport	-3.47592	0.02545	187676	201876	186965	203363	1753.7	6855.15	-14200.1	0.105226	1.07566	1.07566
1355	P55957	sp|P55957|BID_HUMAN	BH3-interacting domain death agonist OS=Homo sapiens GN=BID PE=1 SV=1	C:mitochondrial outer membrane; C:cytosol; C:integral component of mitochondrial membrane; C:extracellular exosome; F:death receptor binding; F:ubiquitin protein ligase binding; P:release of cytochrome c from mitochondria; P:protein targeting to mitochondrion; P:activation of cysteine-type endopeptidase activity involved in apoptotic process; P:brain development; P:extrinsic apoptotic signaling p…	-3.45941	0.02583	876.829	1092.29	915.563	1132.74	76.8213	75.7367	-215.463	0.316991	1.24573	1.24573
896	Q5JSL0	tr|Q5JSL0|Q5JSL0_HUMAN	High mobility group nucleosome-binding domain-containing protein 5 (Fragment) OS=Homo sapiens GN=HMGN5 PE=1 SV=1	C:chromatin; C:nucleolus; F:nucleosomal DNA binding	-3.4588	0.02585	21514.5	23758.9	21539.2	23905.5	624.253	934.625	-2244.42	0.14316	1.10432	1.10432
745	P51148	sp|P51148|RAB5C_HUMAN	Ras-related protein Rab-5C OS=Homo sapiens GN=RAB5C PE=1 SV=2	C:lysosomal membrane; C:lipid particle; C:plasma membrane; C:endocytic vesicle; C:early endosome membrane; C:melanosome; C:extracellular exosome; F:GTPase activity; F:protein binding; F:GTP binding; F:GDP binding; P:intracellular protein transport; P:regulation of endocytosis; P:Rab protein signal transduction; P:plasma membrane to endosome transport	3.45187	0.02601	80622.1	73972.8	80163.9	75383.1	2126.11	2571.27	6649.29	-0.12418	0.917525	-1.08989
325	P54727	sp|P54727|RD23B_HUMAN	UV excision repair protein RAD23 homolog B OS=Homo sapiens GN=RAD23B PE=1 SV=1	C:proteasome complex; C:nucleoplasm; C:cytoplasm; C:XPC complex; F:damaged DNA binding; F:single-stranded DNA binding; F:polyubiquitin binding; P:nucleotide-excision repair, DNA damage recognition; P:nucleotide-excision repair, DNA damage removal; P:spermatogenesis; P:regulation of proteasomal ubiquitin-dependent protein catabolic process; P:proteasome-mediated ubiquitin-dependent protein catabol…	3.44085	0.02627	135310	126637	133304	126683	4137.15	1394.09	8672.83	-0.0955674	0.935904	-1.06849
1015	Q9HAV4	sp|Q9HAV4|XPO5_HUMAN	Exportin-5 OS=Homo sapiens GN=XPO5 PE=1 SV=1	C:nucleoplasm; C:cytosol; C:RNA nuclear export complex; F:tRNA binding; F:mRNA binding; F:Ran GTPase binding; F:protein transporter activity; F:pre-miRNA binding; P:protein export from nucleus; P:gene expression; P:pre-miRNA export from nucleus; P:positive regulation of RNA interference	-3.42323	0.0267	11436.9	14880.3	11390	14649.4	1217.17	1246.55	-3443.37	0.379704	1.30107	1.30107
1333	Q9UHI6	sp|Q9UHI6|DDX20_HUMAN	Probable ATP-dependent RNA helicase DDX20 OS=Homo sapiens GN=DDX20 PE=1 SV=2	C:cytosol; C:cytoskeleton; C:membrane; C:transcriptional repressor complex; C:SMN complex; C:SMN-Sm protein complex; C:Gemini of coiled bodies; F:DNA binding; F:ATP-dependent RNA helicase activity; F:ATP binding; F:protein domain specific binding; F:repressing transcription factor binding; P:negative regulation of transcription from RNA polymerase II promoter; P:spliceosomal tri-snRNP complex ass…	-3.4207	0.02676	5536.3	6555.36	5509.85	6659.62	190.854	479.401	-1019.06	0.243752	1.18407	1.18407
769	A0A087X0R6	tr|A0A087X0R6|A0A087X0R6_HUMAN	Sorting nexin-12 OS=Homo sapiens GN=SNX12 PE=1 SV=1	C:extrinsic component of membrane; F:phosphatidylinositol binding; P:endocytosis; P:vesicle organization	3.41692	0.02686	83170.1	77749.4	84323.1	77869.6	2708.82	460.946	5420.67	-0.0972329	0.934824	-1.06972
362	P61247	sp|P61247|RS3A_HUMAN	40S ribosomal protein S3a OS=Homo sapiens GN=RPS3A PE=1 SV=2	C:nucleolus; C:focal adhesion; C:cytosolic small ribosomal subunit; C:extracellular exosome; F:structural constituent of ribosome; F:protein binding; F:poly(A) RNA binding; P:nuclear-transcribed mRNA catabolic process, nonsense-mediated decay; P:translational initiation; P:translational elongation; P:translational termination; P:SRP-dependent cotranslational protein targeting to membrane; P:viral…	-3.41451	0.02692	66518.4	78766.1	65522.4	76403.9	3238.99	5301.71	-12247.8	0.243823	1.18413	1.18413
1501	Q9Y584	sp|Q9Y584|TIM22_HUMAN	Mitochondrial import inner membrane translocase subunit Tim22 OS=Homo sapiens GN=TIMM22 PE=1 SV=2	C:mitochondrial inner membrane; C:integral component of membrane; F:protein channel activity; P:cellular protein metabolic process; P:protein import into mitochondrial inner membrane	3.41129	0.027	11591.1	9722.69	11227.5	9951.97	660.828	680.675	1868.45	-0.253595	0.838803	-1.19217
137	O14980	sp|O14980|XPO1_HUMAN	Exportin-1 OS=Homo sapiens GN=XPO1 PE=1 SV=1	C:kinetochore; C:annulate lamellae; C:nucleolus; C:cytosol; C:Cajal body; C:ribonucleoprotein complex; C:nuclear membrane; F:RNA binding; F:nucleocytoplasmic transporter activity; F:Ran GTPase binding; F:protein transporter activity; F:protein domain specific binding; P:ribosomal large subunit export from nucleus; P:ribosomal small subunit export from nucleus; P:mitotic anaphase; P:negative regul…	-3.40669	0.02711	86162.2	89997.7	86106.1	89614.6	917.165	1720.94	-3835.53	0.0628335	1.04452	1.04452
112	A0A087WTP3	tr|A0A087WTP3|A0A087WTP3_HUMAN	Far upstream element-binding protein 2 OS=Homo sapiens GN=KHSRP PE=1 SV=1	F:RNA binding	3.40445	0.02717	408216	372145	415563	374727	17560.4	5329.69	36070.7	-0.133467	0.911638	-1.09693
225	P49419	sp|P49419|AL7A1_HUMAN	Alpha-aminoadipic semialdehyde dehydrogenase OS=Homo sapiens GN=ALDH7A1 PE=1 SV=5	C:nucleus; C:mitochondrial matrix; C:cytosol; C:extracellular exosome; F:L-aminoadipate-semialdehyde dehydrogenase activity; F:protein binding; F:betaine-aldehyde dehydrogenase activity; P:cellular aldehyde metabolic process; P:lysine catabolic process; P:sensory perception of sound; P:glycine betaine biosynthetic process from choline; P:oxidation-reduction process	3.40335	0.02719	191207	177979	190310	179318	5110.02	4382.09	13227.2	-0.103422	0.930823	-1.07432
1223	M0QYN0	tr|M0QYN0|M0QYN0_HUMAN	Myeloid-derived growth factor OS=Homo sapiens GN=MYDGF PE=1 SV=1	-	-3.40365	0.02719	36202.8	41651.6	35684.8	42291	1217.51	2491.17	-5448.76	0.202269	1.15051	1.15051
505	Q9UNZ2	sp|Q9UNZ2|NSF1C_HUMAN	NSFL1 cofactor p47 OS=Homo sapiens GN=NSFL1C PE=1 SV=2	C:nucleoplasm; C:chromosome; C:Golgi stack; C:cytosol; C:plasma membrane; C:intermediate filament cytoskeleton; C:VCP-NSFL1C complex; F:phospholipid binding; F:protein phosphatase type 1 regulator activity; F:ubiquitin binding; F:ATPase binding; P:autophagosome assembly; P:Golgi organization; P:nuclear envelope reassembly; P:proteasome-mediated ubiquitin-dependent protein catabolic process; P:reg…	3.40259	0.02721	48181.5	43454.2	47529.5	44385.6	1612.44	1786.23	4727.26	-0.148983	0.901886	-1.10879
949	Q9NVT9	sp|Q9NVT9|ARMC1_HUMAN	Armadillo repeat-containing protein 1 OS=Homo sapiens GN=ARMC1 PE=1 SV=1	C:mitochondrion; F:protein binding; F:metal ion binding; P:metal ion transport	3.40124	0.02725	23357.9	18545.2	23697	17840.1	2009.54	1403	4812.75	-0.332868	0.793956	-1.25951
569	A0A024R571	tr|A0A024R571|A0A024R571_HUMAN	EH domain-containing protein 1 OS=Homo sapiens GN=EHD1 PE=1 SV=1	C:early endosome; C:lipid particle; C:plasma membrane; C:endosome membrane; C:endocytic vesicle; C:platelet dense tubular network membrane; C:myelin sheath; C:perinuclear region of cytoplasm; F:calcium ion binding; F:GTP binding; P:positive regulation of cholesterol storage; P:neuron projection development; P:endocytic recycling; P:low-density lipoprotein particle clearance; P:cholesterol homeost…	-3.38945	0.02754	49041.9	52259.4	49645.8	52648.3	1289.93	1019.56	-3217.55	0.0916771	1.06561	1.06561
937	P07099	sp|P07099|HYEP_HUMAN	Epoxide hydrolase 1 OS=Homo sapiens GN=EPHX1 PE=1 SV=1	C:endoplasmic reticulum membrane; C:integral component of membrane; F:epoxide hydrolase activity; F:cis-stilbene-oxide hydrolase activity; P:response to toxic substance; P:response to organic cyclic compound; P:aromatic compound catabolic process	-3.38355	0.02769	10029.5	11338.5	10365.9	11409.3	653.178	149.608	-1309.02	0.176983	1.13052	1.13052
1231	Q93009	sp|Q93009|UBP7_HUMAN	Ubiquitin carboxyl-terminal hydrolase 7 OS=Homo sapiens GN=USP7 PE=1 SV=2	C:cytosol; C:PML body; F:p53 binding; F:cysteine-type endopeptidase activity; F:ubiquitin-specific protease activity; F:protein C-terminus binding; F:transcription factor binding; F:ubiquitin protein ligase binding; P:transcription-coupled nucleotide-excision repair; P:multicellular organismal development; P:maintenance of DNA methylation; P:viral process; P:histone deubiquitination; P:negative r…	-3.38058	0.02777	1784.48	2491.29	1775.63	2683.5	110.138	344.984	-706.815	0.481392	1.39609	1.39609
393	P28066	sp|P28066|PSA5_HUMAN	Proteasome subunit alpha type-5 OS=Homo sapiens GN=PSMA5 PE=1 SV=3	C:nucleoplasm; C:cytosol; C:proteasome core complex, alpha-subunit complex; C:extracellular exosome; F:threonine-type endopeptidase activity; F:protein binding; P:G1/S transition of mitotic cell cycle; P:mitotic S phase; P:mitotic anaphase; P:MAPK cascade; P:activation of MAPKK activity; P:protein polyubiquitination; P:stimulatory C-type lectin receptor signaling pathway; P:antigen processing and…	3.38021	0.02778	191050	184624	191795	183736	1444.34	2959.18	6426.2	-0.0493616	0.966364	-1.03481
883	Q96HS1	sp|Q96HS1|PGAM5_HUMAN	Serine/threonine-protein phosphatase PGAM5, mitochondrial OS=Homo sapiens GN=PGAM5 PE=1 SV=2	C:mitochondrial outer membrane; C:integral component of membrane; F:GTPase activator activity; F:receptor signaling protein serine/threonine phosphatase activity; F:protein complex binding; P:protein dephosphorylation; P:intracellular signal transduction; P:positive regulation of apoptotic process; P:positive regulation of GTPase activity; P:necroptotic process; P:protein localization to mitochon…	-3.3778	0.02784	28090.9	32740.1	27991	33842.9	1110.86	2109.35	-4649.19	0.220955	1.16551	1.16551
133	P35998	sp|P35998|PRS7_HUMAN	26S protease regulatory subunit 7 OS=Homo sapiens GN=PSMC2 PE=1 SV=3	C:cytoplasmic mRNA processing body; C:nucleoplasm; C:proteasome regulatory particle, base subcomplex; C:membrane; C:nuclear proteasome complex; C:cytosolic proteasome complex; F:ATP binding; F:TBP-class protein binding; F:proteasome-activating ATPase activity; P:G1/S transition of mitotic cell cycle; P:mitotic S phase; P:mitotic anaphase; P:MAPK cascade; P:activation of MAPKK activity; P:protein …	3.3664	0.02814	191837	181025	191865	179684	4311.51	3515.03	10811.8	-0.0836904	0.943641	-1.05973
191	P63244	sp|P63244|GBLP_HUMAN	Guanine nucleotide-binding protein subunit beta-2-like 1 OS=Homo sapiens GN=GNB2L1 PE=1 SV=3	C:phagocytic cup; C:nucleus; C:mitochondrion; C:cytosol; C:cytoskeleton; C:small ribosomal subunit; C:dendrite; C:midbody; C:perikaryon; C:perinuclear region of cytoplasm; C:extracellular exosome; C:IRE1-RACK1-PP2A complex; F:protein kinase C binding; F:ion channel inhibitor activity; F:cysteine-type endopeptidase activator activity involved in apoptotic process; F:protein phosphatase binding; F:…	-3.35344	0.02848	170953	182334	169569	183103	3304.17	4862.24	-11381.8	0.0929901	1.06658	1.06658
711	P42126	sp|P42126|ECI1_HUMAN	Enoyl-CoA delta isomerase 1, mitochondrial OS=Homo sapiens GN=ECI1 PE=1 SV=1	C:mitochondrial inner membrane; C:mitochondrial matrix; C:extracellular exosome; F:dodecenoyl-CoA delta-isomerase activity; F:identical protein binding; P:fatty acid beta-oxidation	-3.34914	0.02859	25512.8	29915.2	25216.5	30580.8	1009.16	2040.87	-4402.37	0.229656	1.17256	1.17256
1429	E7EV54	tr|E7EV54|E7EV54_HUMAN	Proline-, glutamic acid- and leucine-rich protein 1 OS=Homo sapiens GN=PELP1 PE=1 SV=1	C:nucleoplasm; C:nucleolus	3.32387	0.02927	4700.13	2009.17	4337.84	1528.21	809.967	1144.66	2690.97	-1.2261	0.42747	-2.33935
595	Q13011	sp|Q13011|ECH1_HUMAN	Delta(3,5)-Delta(2,4)-dienoyl-CoA isomerase, mitochondrial OS=Homo sapiens GN=ECH1 PE=1 SV=2	C:mitochondrion; C:peroxisome; C:membrane; C:extracellular exosome; F:receptor binding; F:isomerase activity; P:fatty acid beta-oxidation	3.30444	0.02981	125132	116126	126365	116671	2692.33	3877.8	9006.45	-0.107765	0.928025	-1.07756
212	Q13263	sp|Q13263|TIF1B_HUMAN	Transcription intermediary factor 1-beta OS=Homo sapiens GN=TRIM28 PE=1 SV=5	C:nucleoplasm; C:nuclear euchromatin; C:nuclear heterochromatin; C:RNA polymerase II transcription factor complex; F:RNA polymerase II transcription coactivator activity; F:transcription factor activity, sequence-specific DNA binding; F:transcription corepressor activity; F:protein kinase activity; F:ubiquitin-protein transferase activity; F:zinc ion binding; F:ligase activity; F:ubiquitin protei…	-3.30341	0.02984	123783	153297	120870	148397	12665.7	8891.48	-29514.5	0.308522	1.23844	1.23844
676	P07339	sp|P07339|CATD_HUMAN	Cathepsin D OS=Homo sapiens GN=CTSD PE=1 SV=1	C:extracellular space; C:extracellular matrix; C:melanosome; C:lysosomal lumen; C:membrane raft; C:extracellular exosome; F:aspartic-type endopeptidase activity; F:protein binding; P:proteolysis; P:autophagy; P:antigen processing and presentation of exogenous peptide antigen via MHC class II; P:extracellular matrix disassembly; P:protein catabolic process; P:collagen catabolic process	3.29397	0.0301	65983.3	56787.7	66353.3	56473.6	3160.28	3659.54	9195.54	-0.216521	0.860638	-1.16193
541	P53992	sp|P53992|SC24C_HUMAN	Protein transport protein Sec24C OS=Homo sapiens GN=SEC24C PE=1 SV=3	C:Golgi membrane; C:endoplasmic reticulum membrane; C:cytosol; C:COPII vesicle coat; C:perinuclear region of cytoplasm; F:protein binding; F:zinc ion binding; P:antigen processing and presentation of peptide antigen via MHC class I; P:intracellular protein transport; P:protein N-linked glycosylation via asparagine; P:antigen processing and presentation of exogenous peptide antigen via MHC class I…	-3.29288	0.03013	19977.2	24625.9	20378.1	25294.3	948.213	2253.89	-4648.73	0.301824	1.2327	1.2327
683	P26373	sp|P26373|RL13_HUMAN	60S ribosomal protein L13 OS=Homo sapiens GN=RPL13 PE=1 SV=4	C:nucleolus; C:membrane; C:cytosolic large ribosomal subunit; F:structural constituent of ribosome; F:protein binding; F:poly(A) RNA binding; P:nuclear-transcribed mRNA catabolic process, nonsense-mediated decay; P:translational initiation; P:translational elongation; P:translational termination; P:SRP-dependent cotranslational protein targeting to membrane; P:viral transcription	-3.2861	0.03033	96300.6	129299	92437.7	121321	8973.77	14899.2	-32998.4	0.425094	1.34266	1.34266
185	P78347	sp|P78347|GTF2I_HUMAN	General transcription factor II-I OS=Homo sapiens GN=GTF2I PE=1 SV=2	C:nucleoplasm; C:cytoplasm; C:membrane; C:cell projection; C:neuronal cell body; F:DNA binding; F:transcription factor activity, sequence-specific DNA binding; F:mitogen-activated protein kinase binding; P:regulation of transcription, DNA-templated; P:transcription initiation from RNA polymerase II promoter; P:signal transduction; P:transition between slow and fast fiber; P:negative regulation of…	-3.28258	0.03043	150064	163085	153746	163561	6771.26	1163.59	-13021	0.120046	1.08677	1.08677
297	O94826	sp|O94826|TOM70_HUMAN	Mitochondrial import receptor subunit TOM70 OS=Homo sapiens GN=TOMM70A PE=1 SV=1	C:mitochondrial outer membrane translocase complex; C:integral component of membrane; C:extracellular exosome; F:protein binding; F:protein transmembrane transporter activity; P:protein targeting to mitochondrion; P:cellular protein metabolic process; P:protein transmembrane transport	3.27772	0.03057	178414	162326	180101	166130	3127.03	7905.43	16088	-0.136335	0.909828	-1.09911
723	J3QLD9	tr|J3QLD9|J3QLD9_HUMAN	Flotillin-2 OS=Homo sapiens GN=FLOT2 PE=1 SV=1	-	3.24587	0.0315	44970.8	41350.3	44644.2	40809.6	1241.13	1480.52	3620.45	-0.121089	0.919493	-1.08756
1344	Q14CX7	sp|Q14CX7|NAA25_HUMAN	N-alpha-acetyltransferase 25, NatB auxiliary subunit OS=Homo sapiens GN=NAA25 PE=1 SV=1	C:nucleoplasm; C:Golgi apparatus	-3.2282	0.03203	13885.9	17482.1	14058.6	17929	988.299	1657.17	-3596.19	0.332257	1.25898	1.25898
1027	E5RJU9	tr|E5RJU9|E5RJU9_HUMAN	Protein LYRIC OS=Homo sapiens GN=MTDH PE=1 SV=1	C:endoplasmic reticulum	-3.22079	0.03226	18728.1	21958.2	18439.8	22501.6	1236.29	1220.2	-3230.07	0.229553	1.17247	1.17247
177	P52292	sp|P52292|IMA1_HUMAN	Importin subunit alpha-1 OS=Homo sapiens GN=KPNA2 PE=1 SV=1	C:nucleoplasm; C:cytosol; C:membrane; F:nuclear localization sequence binding; F:protein transporter activity; F:histone deacetylase binding; F:poly(A) RNA binding; P:regulation of DNA recombination; P:DNA metabolic process; P:NLS-bearing protein import into nucleus; P:viral process; P:cytokine-mediated signaling pathway	3.21107	0.03256	265585	244141	269416	244751	11414.3	1874.36	21444.5	-0.121462	0.919256	-1.08784
128	P09651	sp|P09651|ROA1_HUMAN	Heterogeneous nuclear ribonucleoprotein A1 OS=Homo sapiens GN=HNRNPA1 PE=1 SV=5	C:nucleoplasm; C:cytoplasm; C:membrane; C:intermediate filament cytoskeleton; C:extracellular exosome; C:catalytic step 2 spliceosome; F:nucleotide binding; F:single-stranded DNA binding; F:single-stranded RNA binding; F:protein binding; F:poly(A) RNA binding; P:alternative mRNA splicing, via spliceosome; P:RNA export from nucleus; P:viral process; P:mRNA transport; P:nuclear import	-3.20424	0.03277	54642.4	76343.4	53255.7	77852.7	2593.83	11440.1	-21701	0.482482	1.39715	1.39715
194	Q7L1Q6	sp|Q7L1Q6|BZW1_HUMAN	Basic leucine zipper and W2 domain-containing protein 1 OS=Homo sapiens GN=BZW1 PE=1 SV=1	C:cytoplasm; C:membrane; F:poly(A) RNA binding; P:transcription, DNA-templated; P:regulation of transcription, DNA-templated	-3.19323	0.03311	152233	158578	152109	160107	518.857	3402.44	-6345.3	0.0589141	1.04168	1.04168
1270	G3V325	tr|G3V325|G3V325_HUMAN	Protein ATP5J2-PTCD1 OS=Homo sapiens GN=ATP5J2-PTCD1 PE=4 SV=1	-	-3.18806	0.03328	17997.1	22383.6	17518.4	23069.2	1184.3	2068.07	-4386.51	0.314679	1.24373	1.24373
755	Q8WW12	sp|Q8WW12|PCNP_HUMAN	PEST proteolytic signal-containing nuclear protein OS=Homo sapiens GN=PCNP PE=1 SV=2	C:nucleoplasm; F:protein binding; P:cell cycle; P:protein ubiquitination; P:proteasome-mediated ubiquitin-dependent protein catabolic process	3.18614	0.03334	42587.9	39945.4	42300.9	40237.5	1174.16	827.626	2642.52	-0.0924149	0.937951	-1.06615
308	Q16576	sp|Q16576|RBBP7_HUMAN	Histone-binding protein RBBP7 OS=Homo sapiens GN=RBBP7 PE=1 SV=1	C:NuRD complex; C:ESC/E(Z) complex; F:RNA binding; F:protein binding; P:negative regulation of transcription from RNA polymerase II promoter; P:DNA replication; P:transcription, DNA-templated; P:multicellular organismal development; P:cell proliferation; P:negative regulation of cell growth; P:CENP-A containing nucleosome assembly; P:negative regulation of gene expression, epigenetic; P:response …	3.16822	0.03392	26949.2	21833	26936.8	22545.4	540.187	2744.31	5116.13	-0.303728	0.810156	-1.23433
1252	P42677	sp|P42677|RS27_HUMAN	40S ribosomal protein S27 OS=Homo sapiens GN=RPS27 PE=1 SV=3	C:nucleus; C:cytosolic small ribosomal subunit; F:DNA binding; F:structural constituent of ribosome; F:protein binding; F:zinc ion binding; F:poly(A) RNA binding; P:ribosomal small subunit assembly; P:mitotic anaphase; P:nuclear-transcribed mRNA catabolic process, nonsense-mediated decay; P:mitotic prometaphase; P:mitotic cell cycle; P:translational initiation; P:translational elongation; P:trans…	-3.1676	0.03394	36466.6	44525.2	36018.6	43237.6	2657.42	3515	-8058.64	0.288048	1.22099	1.22099
670	P62987	sp|P62987|RL40_HUMAN	Ubiquitin-60S ribosomal protein L40 OS=Homo sapiens GN=UBA52 PE=1 SV=2	C:extracellular space; C:nucleoplasm; C:lysosomal membrane; C:plasma membrane; C:endosome membrane; C:cytosolic large ribosomal subunit; C:endocytic vesicle membrane; C:extracellular exosome; F:structural constituent of ribosome; F:protein binding; P:mitotic G1 phase; P:G1/S transition of mitotic cell cycle; P:mitotic S phase; P:G2/M transition of mitotic cell cycle; P:mitotic anaphase; P:negativ…	3.16169	0.03413	437301	363895	449309	357501	21269.9	34128.2	73406.2	-0.265105	0.832138	-1.20172
562	Q16795	sp|Q16795|NDUA9_HUMAN	NADH dehydrogenase [ubiquinone] 1 alpha subcomplex subunit 9, mitochondrial OS=Homo sapiens GN=NDUFA9 PE=1 SV=2	C:nucleus; C:mitochondrial respiratory chain complex I; C:mitochondrial matrix; F:NADH dehydrogenase (ubiquinone) activity; F:protein complex binding; F:coenzyme binding; P:mitochondrial electron transport, NADH to ubiquinone; P:sodium ion transport; P:ubiquinone-6 biosynthetic process	-3.15068	0.03449	48069.5	54421.6	47557	52956.3	1898.49	2930.82	-6352.09	0.179057	1.13214	1.13214
167	O00231	sp|O00231|PSD11_HUMAN	26S proteasome non-ATPase regulatory subunit 11 OS=Homo sapiens GN=PSMD11 PE=1 SV=3	C:nucleoplasm; C:cytosol; C:proteasome regulatory particle; C:membrane; C:extracellular exosome; F:protein binding; P:G1/S transition of mitotic cell cycle; P:mitotic S phase; P:mitotic anaphase; P:MAPK cascade; P:activation of MAPKK activity; P:protein polyubiquitination; P:stimulatory C-type lectin receptor signaling pathway; P:antigen processing and presentation of exogenous peptide antigen vi…	3.14131	0.0348	223851	207511	222179	208770	2958.91	8510.3	16340.9	-0.109357	0.927001	-1.07875
1249	O95400	sp|O95400|CD2B2_HUMAN	CD2 antigen cytoplasmic tail-binding protein 2 OS=Homo sapiens GN=CD2BP2 PE=1 SV=1	C:U5 snRNP; C:cytoplasm; C:nuclear speck; C:U4/U6 x U5 tri-snRNP complex; F:protein binding; F:ribonucleoprotein complex binding; P:spliceosomal tri-snRNP complex assembly; P:negative regulation of phosphatase activity	-3.12938	0.03521	15803	18572.3	15324.6	18601.7	1324.1	772.122	-2769.35	0.232958	1.17524	1.17524
1188	B4DUT8	tr|B4DUT8|B4DUT8_HUMAN	Calponin OS=Homo sapiens GN=CNN2 PE=1 SV=1	C:cytoskeleton; F:actin binding; F:calmodulin binding; P:actomyosin structure organization	3.12729	0.03528	37497.8	33898.1	37402.5	33730.1	1202.05	1590.52	3599.64	-0.145599	0.904004	-1.10619
642	P69905	sp|P69905|HBA_HUMAN	Hemoglobin subunit alpha OS=Homo sapiens GN=HBA1 PE=1 SV=2	C:hemoglobin complex; C:membrane; C:cytosolic small ribosomal subunit; C:haptoglobin-hemoglobin complex; C:extracellular exosome; C:endocytic vesicle lumen; C:blood microparticle; F:peroxidase activity; F:oxygen transporter activity; F:iron ion binding; F:oxygen binding; F:heme binding; F:haptoglobin binding; P:receptor-mediated endocytosis; P:positive regulation of cell death; P:oxygen transport…	-3.12664	0.0353	51580.9	72925.5	51738.8	79487.2	1465.24	11733	-21344.6	0.499586	1.41381	1.41381
108	Q16891	sp|Q16891|MIC60_HUMAN	MICOS complex subunit MIC60 OS=Homo sapiens GN=IMMT PE=1 SV=1	C:myelin sheath; C:MICOS complex; F:protein binding; F:poly(A) RNA binding; P:cristae formation; P:mitochondrial calcium ion homeostasis	3.12304	0.03542	18989	14487.1	18881.1	13977.2	908.523	2325.6	4501.88	-0.390393	0.762922	-1.31075
766	P19623	sp|P19623|SPEE_HUMAN	Spermidine synthase OS=Homo sapiens GN=SRM PE=1 SV=1	C:cytosol; F:spermidine synthase activity; F:protein homodimerization activity; P:spermidine biosynthetic process; P:small molecule metabolic process	-3.10714	0.03597	171726	181290	170903	183233	1719.67	5046.32	-9563.83	0.0781896	1.05569	1.05569
1417	P82933	sp|P82933|RT09_HUMAN	28S ribosomal protein S9, mitochondrial OS=Homo sapiens GN=MRPS9 PE=1 SV=2	C:nucleolus; C:mitochondrial inner membrane; C:mitochondrial small ribosomal subunit; F:structural constituent of ribosome; F:protein binding; F:poly(A) RNA binding; P:maturation of SSU-rRNA from tricistronic rRNA transcript (SSU-rRNA, 5.8S rRNA, LSU-rRNA); P:DNA damage response, detection of DNA damage; P:mitochondrial translational initiation; P:mitochondrial translational elongation; P:mitocho…	-3.10179	0.03616	7241	9982.84	6947.89	9723.93	1223.6	920.288	-2741.84	0.463262	1.37866	1.37866
233	A2A274	tr|A2A274|A2A274_HUMAN	Aconitate hydratase, mitochondrial OS=Homo sapiens GN=ACO2 PE=1 SV=1	C:nucleus; C:mitochondrion; P:metabolic process	3.09384	0.03644	97974	86993.5	95679.1	85026.2	4605.39	4071.83	10980.5	-0.171491	0.887924	-1.12622
1307	H7C5G1	tr|H7C5G1|H7C5G1_HUMAN	Isoamyl acetate-hydrolyzing esterase 1 homolog (Fragment) OS=Homo sapiens GN=IAH1 PE=1 SV=1	F:hydrolase activity, acting on ester bonds; P:metabolic process	-3.09392	0.03644	5343.26	6176.26	5484.7	6273.9	375.088	277.082	-832.997	0.209013	1.1559	1.1559
391	P61289	sp|P61289|PSME3_HUMAN	Proteasome activator complex subunit 3 OS=Homo sapiens GN=PSME3 PE=1 SV=1	C:nucleoplasm; C:cytosol; C:proteasome activator complex; C:membrane; F:p53 binding; F:identical protein binding; F:endopeptidase activator activity; F:MDM2/MDM4 family protein binding; P:G1/S transition of mitotic cell cycle; P:mitotic S phase; P:mitotic anaphase; P:MAPK cascade; P:activation of MAPKK activity; P:protein polyubiquitination; P:stimulatory C-type lectin receptor signaling pathway;…	3.08994	0.03658	123900	107759	122897	111736	4192.14	8018.23	16141.4	-0.201373	0.869723	-1.14979
237	P30626	sp|P30626|SORCN_HUMAN	Sorcin OS=Homo sapiens GN=SRI PE=1 SV=1	C:nucleoplasm; C:mitochondrion; C:smooth endoplasmic reticulum; C:cytosol; C:Z disc; C:T-tubule; C:sarcoplasmic reticulum membrane; C:chromaffin granule membrane; C:axon terminus; C:dendritic spine neck; C:extracellular exosome; F:protease binding; F:calcium-dependent cysteine-type endopeptidase activity; F:receptor binding; F:calcium channel regulator activity; F:calcium ion binding; F:identical…	3.07947	0.03695	571876	543569	574785	542233	8809.73	13262.4	28307.9	-0.0732414	0.9505	-1.05208
574	P48047	sp|P48047|ATPO_HUMAN	ATP synthase subunit O, mitochondrial OS=Homo sapiens GN=ATP5O PE=1 SV=1	C:nucleus; C:mitochondrial proton-transporting ATP synthase complex; C:plasma membrane; C:extracellular exosome; F:protein binding; F:drug binding; F:proton-transporting ATP synthase activity, rotational mechanism; P:respiratory electron transport chain; P:mitochondrial ATP synthesis coupled proton transport	-3.06624	0.03743	195695	210473	195477	211543	725.078	8315.91	-14777.4	0.105024	1.07551	1.07551
832	H3BNX8	tr|H3BNX8|H3BNX8_HUMAN	Cytochrome c oxidase subunit 5A, mitochondrial OS=Homo sapiens GN=COX5A PE=1 SV=1	C:mitochondrial inner membrane; F:cytochrome-c oxidase activity; P:hydrogen ion transmembrane transport	-3.05968	0.03767	21425	26125.6	21549.6	25439.4	2178.73	1527.61	-4700.52	0.286164	1.21939	1.21939
200	P51858	sp|P51858|HDGF_HUMAN	Hepatoma-derived growth factor OS=Homo sapiens GN=HDGF PE=1 SV=1	C:extracellular space; C:nucleoplasm; C:cytoplasm; C:transcriptional repressor complex; F:nucleotide binding; F:RNA polymerase II transcription corepressor activity; F:transcription corepressor binding; F:DNA binding; F:growth factor activity; F:heparin binding; F:poly(A) RNA binding; P:negative regulation of transcription from RNA polymerase II promoter; P:transcription, DNA-templated; P:cell pr…	-3.05401	0.03788	182415	203269	178261	203397	10942.9	4486.04	-20853.3	0.156161	1.11432	1.11432
456	P30040	sp|P30040|ERP29_HUMAN	Endoplasmic reticulum resident protein 29 OS=Homo sapiens GN=ERP29 PE=1 SV=4	C:endoplasmic reticulum lumen; C:smooth endoplasmic reticulum; C:cell surface; C:membrane; C:transport vesicle; C:melanosome; C:extracellular exosome; F:protein disulfide isomerase activity; F:protein homodimerization activity; F:chaperone binding; P:activation of MAPK activity; P:protein folding; P:intracellular protein transport; P:protein secretion; P:positive regulation of gene expression; P:…	-3.05146	0.03797	305533	320158	302013	320945	6368.21	5325.26	-14625	0.0674558	1.04787	1.04787
95	P60842	sp|P60842|IF4A1_HUMAN	Eukaryotic initiation factor 4A-I OS=Homo sapiens GN=EIF4A1 PE=1 SV=1	C:nucleus; C:cytosol; C:membrane; C:eukaryotic translation initiation factor 4F complex; C:extracellular exosome; F:RNA cap binding; F:double-stranded RNA binding; F:mRNA binding; F:translation initiation factor activity; F:ATP-dependent RNA helicase activity; F:protein binding; F:ATP binding; P:nuclear-transcribed mRNA poly(A) tail shortening; P:translational initiation; P:regulation of gene exp…	3.05074	0.038	403517	386315	403972	386611	4882.54	8457.85	17201.3	-0.0628492	0.957372	-1.04453
1412	Q9H330	sp|Q9H330|TM245_HUMAN	Transmembrane protein 245 OS=Homo sapiens GN=TMEM245 PE=1 SV=2	C:integral component of membrane	3.04452	0.03823	4510.29	2959.87	4321.05	2790.57	739.452	480.849	1550.42	-0.607687	0.656248	-1.52381
664	P53999	sp|P53999|TCP4_HUMAN	Activated RNA polymerase II transcriptional coactivator p15 OS=Homo sapiens GN=SUB1 PE=1 SV=3	C:transcription factor complex; C:nucleolus; C:extracellular exosome; F:transcriptional activator activity, RNA polymerase II distal enhancer sequence-specific binding; F:single-stranded DNA binding; F:transcription coactivator activity; F:protein binding; F:poly(A) RNA binding; P:transcription from RNA polymerase II promoter; P:positive regulation of transcription from RNA polymerase II promoter…	3.04255	0.03831	334780	327186	332821	328268	3729.63	2186.91	7594.75	-0.0331056	0.977314	-1.02321
183	Q15084	sp|Q15084|PDIA6_HUMAN	Protein disulfide-isomerase A6 OS=Homo sapiens GN=PDIA6 PE=1 SV=1	C:endoplasmic reticulum lumen; C:endoplasmic reticulum membrane; C:endoplasmic reticulum-Golgi intermediate compartment; C:plasma membrane; C:endoplasmic reticulum chaperone complex; C:melanosome; C:extracellular exosome; F:protein disulfide isomerase activity; F:protein binding; P:protein folding; P:IRE1-mediated unfolded protein response; P:cell redox homeostasis	3.03784	0.03848	472811	457664	470897	454290	3382.12	7946.02	15146.4	-0.0469729	0.967965	-1.03309
281	H0YN26	tr|H0YN26|H0YN26_HUMAN	Acidic leucine-rich nuclear phosphoprotein 32 family member A OS=Homo sapiens GN=ANP32A PE=1 SV=1	-	-3.01903	0.0392	20812.3	24989.9	21279.9	24966.2	1549.18	1828.73	-4177.55	0.263905	1.20072	1.20072
1199	H7BY36	tr|H7BY36|H7BY36_HUMAN	RNA-binding protein EWS (Fragment) OS=Homo sapiens GN=EWSR1 PE=1 SV=1	F:nucleotide binding; F:nucleic acid binding; F:zinc ion binding	-3.01855	0.03922	15540.8	16630.3	15519.3	16464.5	348.888	518.758	-1089.51	0.0977548	1.07011	1.07011
180	Q99714	sp|Q99714|HCD2_HUMAN	3-hydroxyacyl-CoA dehydrogenase type-2 OS=Homo sapiens GN=HSD17B10 PE=1 SV=3	C:mitochondrial inner membrane; C:mitochondrial matrix; C:endoplasmic reticulum; C:plasma membrane; F:beta-amyloid binding; F:3-hydroxyacyl-CoA dehydrogenase activity; F:estradiol 17-beta-dehydrogenase activity; F:steroid binding; F:cholate 7-alpha-dehydrogenase activity; F:acetoacetyl-CoA reductase activity; F:testosterone dehydrogenase [NAD(P)] activity; F:estrogen receptor binding; F:identical…	3.0077	0.03964	341804	315463	338869	313379	6274.64	13810.4	26340.9	-0.115698	0.922936	-1.0835
1055	P36405	sp|P36405|ARL3_HUMAN	ADP-ribosylation factor-like protein 3 OS=Homo sapiens GN=ARL3 PE=1 SV=2	C:Golgi membrane; C:nucleus; C:centrosome; C:spindle microtubule; C:cytoplasmic microtubule; C:midbody; C:photoreceptor connecting cilium; C:extracellular exosome; F:GTPase activity; F:GTP binding; F:microtubule binding; F:GDP binding; F:metal ion binding; P:cytokinesis; P:kidney development; P:post-Golgi vesicle-mediated transport; P:smoothened signaling pathway; P:small GTPase mediated signal t…	2.99175	0.04027	47620.8	40380.1	48217.1	41732.9	2588.64	3297.13	7240.65	-0.237945	0.847952	-1.17931
35	Q86VP6	sp|Q86VP6|CAND1_HUMAN	Cullin-associated NEDD8-dissociated protein 1 OS=Homo sapiens GN=CAND1 PE=1 SV=2	C:nucleoplasm; C:cytoplasm; C:membrane; C:cullin-RING ubiquitin ligase complex; C:extracellular exosome; F:TBP-class protein binding; P:SCF complex assembly; P:protein ubiquitination; P:cell differentiation; P:negative regulation of catalytic activity; P:positive regulation of RNA polymerase II transcriptional preinitiation complex assembly	-2.98869	0.04039	249255	267898	250917	269219	5849.66	9083.14	-18642.2	0.104057	1.07479	1.07479
1358	K7ERV3	tr|K7ERV3|K7ERV3_HUMAN	Thymidine kinase OS=Homo sapiens GN=TK1 PE=1 SV=1	F:thymidine kinase activity; F:ATP binding; P:deoxyribonucleoside monophosphate biosynthetic process; P:phosphorylation; P:DNA biosynthetic process	2.96894	0.04119	9033.66	7379.36	8811.67	7524.38	685.34	679.505	1654.3	-0.291814	0.816874	-1.22418
322	P15170	sp|P15170|ERF3A_HUMAN	Eukaryotic peptide chain release factor GTP-binding subunit ERF3A OS=Homo sapiens GN=GSPT1 PE=1 SV=1	C:cytosol; C:translation release factor complex; F:translation release factor activity; F:GTPase activity; F:protein binding; F:GTP binding; F:poly(A) RNA binding; P:G1/S transition of mitotic cell cycle; P:nuclear-transcribed mRNA catabolic process, nonsense-mediated decay; P:cytoplasmic translational termination; P:protein methylation	2.96076	0.04152	115495	103914	114232	106093	4191.78	5321.95	11580.4	-0.152432	0.899732	-1.11144
628	Q9BV20	sp|Q9BV20|MTNA_HUMAN	Methylthioribose-1-phosphate isomerase OS=Homo sapiens GN=MRI1 PE=1 SV=1	C:nucleolus; C:cytosol; C:cell projection; F:identical protein binding; F:S-methyl-5-thioribose-1-phosphate isomerase activity; P:polyamine metabolic process; P:L-methionine biosynthetic process from S-adenosylmethionine; P:L-methionine biosynthetic process from methylthioadenosine	-2.95935	0.04158	56271.7	66197.1	58435.3	67263.9	4804.92	3264.73	-9925.33	0.234357	1.17638	1.17638
999	Q16222	sp|Q16222|UAP1_HUMAN	UDP-N-acetylhexosamine pyrophosphorylase OS=Homo sapiens GN=UAP1 PE=1 SV=3	C:nucleoplasm; C:cytosol; C:plasma membrane; F:UDP-N-acetylglucosamine diphosphorylase activity; F:carbohydrate binding; F:identical protein binding; P:UDP-N-acetylglucosamine biosynthetic process; P:dolichol-linked oligosaccharide biosynthetic process; P:protein N-linked glycosylation via asparagine; P:post-translational protein modification	-2.95043	0.04195	6243.06	8627.84	6573.75	9266.34	593.076	1268.16	-2384.78	0.466746	1.38199	1.38199
530	O75396	sp|O75396|SC22B_HUMAN	Vesicle-trafficking protein SEC22b OS=Homo sapiens GN=SEC22B PE=1 SV=4	C:Golgi membrane; C:endoplasmic reticulum membrane; C:integral component of membrane; C:endoplasmic reticulum-Golgi intermediate compartment membrane; C:melanosome; F:syntaxin binding; P:ER to Golgi vesicle-mediated transport; P:protein transport; P:regulation of organelle organization; P:positive regulation of protein catabolic process	2.94807	0.04205	106905	98732	105294	99277.1	3078.44	3685.22	8173.05	-0.11474	0.923549	-1.08278
1107	Q9Y3D6	sp|Q9Y3D6|FIS1_HUMAN	Mitochondrial fission 1 protein OS=Homo sapiens GN=FIS1 PE=1 SV=2	C:integral component of peroxisomal membrane; C:endoplasmic reticulum; C:cytosol; C:integral component of mitochondrial outer membrane; C:protein complex; F:receptor binding; P:mitophagy; P:release of cytochrome c from mitochondria; P:protein targeting to mitochondrion; P:positive regulation of cytosolic calcium ion concentration; P:mitochondrial fusion; P:peroxisome fission; P:negative regulatio…	2.94508	0.04218	13585.6	11671.6	13614.3	11300.2	372.946	1062.1	1914.04	-0.21908	0.859113	-1.16399
187	Q53EL6	sp|Q53EL6|PDCD4_HUMAN	Programmed cell death protein 4 OS=Homo sapiens GN=PDCD4 PE=1 SV=2	C:nucleoplasm; C:cytosol; F:RNA binding; F:protein binding; P:apoptotic process; P:cell aging; P:positive regulation of smooth muscle cell apoptotic process; P:negative regulation of apoptotic process; P:negative regulation of JUN kinase activity; P:negative regulation of cell cycle; P:negative regulation of transcription, DNA-templated	2.92791	0.0429	209274	194556	208800	192899	7032.25	5133.3	14717.8	-0.105206	0.929672	-1.07565
1363	Q96CT7	sp|Q96CT7|CC124_HUMAN	Coiled-coil domain-containing protein 124 OS=Homo sapiens GN=CCDC124 PE=1 SV=1	C:cytoplasm; C:microtubule organizing center; C:plasma membrane; C:midbody; F:poly(A) RNA binding; P:cell cycle; P:cell division	-2.90956	0.0437	9729.72	14862.7	10454	14935.2	2973.96	701.798	-5132.97	0.611225	1.52756	1.52756
458	Q6YN16	sp|Q6YN16|HSDL2_HUMAN	Hydroxysteroid dehydrogenase-like protein 2 OS=Homo sapiens GN=HSDL2 PE=1 SV=1	C:mitochondrion; C:peroxisome; C:membrane; F:oxidoreductase activity; P:oxidation-reduction process	2.89013	0.04456	98073.5	93856.3	98244.9	95029.1	1315.73	2157.83	4217.14	-0.0634089	0.957	-1.04493
668	A0A087WXS7	tr|A0A087WXS7|A0A087WXS7_HUMAN	ATPase ASNA1 OS=Homo sapiens GN=ASNA1 PE=1 SV=1	C:nucleolus; C:endoplasmic reticulum; F:ATP binding; F:ATPase activity; F:metal ion binding; P:transport; P:metabolic process; P:protein insertion into ER membrane	2.88415	0.04483	64473.3	59240.9	64315.3	59636	2517.25	1880.77	5232.4	-0.122108	0.918844	-1.08832
529	Q07666	sp|Q07666|KHDR1_HUMAN	KH domain-containing, RNA-binding, signal transduction-associated protein 1 OS=Homo sapiens GN=KHDRBS1 PE=1 SV=1	C:nucleoplasm; C:cytoplasm; C:Grb2-Sos complex; F:DNA binding; F:SH3/SH2 adaptor activity; F:poly(A) binding; F:poly(U) RNA binding; F:SH3 domain binding; F:protein complex binding; F:identical protein binding; F:poly(A) RNA binding; P:G2/M transition of mitotic cell cycle; P:transcription, DNA-templated; P:mRNA processing; P:cell cycle arrest; P:cell surface receptor signaling pathway; P:cell pr…	-2.87148	0.0454	48611.3	52170	49344.3	52168.8	2135.82	214.641	-3558.7	0.101929	1.07321	1.07321
1494	P0C0S5	sp|P0C0S5|H2AZ_HUMAN	Histone H2A.Z OS=Homo sapiens GN=H2AFZ PE=1 SV=2	C:nucleosome; C:Barr body; C:nuclear euchromatin; C:nuclear heterochromatin; C:extracellular exosome; F:RNA polymerase II core promoter proximal region sequence-specific DNA binding; F:RNA polymerase II core promoter sequence-specific DNA binding; F:RNA polymerase II distal enhancer sequence-specific DNA binding; F:nucleosomal DNA binding; F:protein heterodimerization activity; P:positive regulat…	-2.87057	0.04544	50030.2	55216.2	49880	54092.2	951.839	2980.9	-5186.07	0.142294	1.10366	1.10366
1465	Q96PZ0	sp|Q96PZ0|PUS7_HUMAN	Pseudouridylate synthase 7 homolog OS=Homo sapiens GN=PUS7 PE=1 SV=2	C:nucleus; F:pseudouridine synthase activity; F:enzyme binding; F:poly(A) RNA binding; P:pseudouridine synthesis; P:tRNA processing	2.86378	0.04575	18509.8	17884.2	18600.6	17704.1	184.097	330.571	625.609	-0.0496046	0.966201	-1.03498
98	P27824	sp|P27824|CALX_HUMAN	Calnexin OS=Homo sapiens GN=CANX PE=1 SV=2	C:endoplasmic reticulum lumen; C:smooth endoplasmic reticulum; C:rough endoplasmic reticulum; C:ribosome; C:axon; C:dendrite cytoplasm; C:melanosome; C:neuronal cell body; C:dendritic spine; C:myelin sheath; C:protein complex; C:ER-mitochondrion membrane contact site; C:extracellular exosome; C:integral component of lumenal side of endoplasmic reticulum membrane; F:glycoprotein binding; F:calcium…	-2.86216	0.04583	959939	1.02761e+06	961143	1.04642e+06	15486.9	37912.2	-67674.2	0.0982826	1.0705	1.0705
1084	P13473	sp|P13473|LAMP2_HUMAN	Lysosome-associated membrane glycoprotein 2 OS=Homo sapiens GN=LAMP2 PE=1 SV=2	C:extracellular space; C:lysosomal membrane; C:plasma membrane; C:integral component of membrane; C:phagocytic vesicle membrane; C:platelet dense granule membrane; C:late endosome membrane; C:extracellular exosome; F:enzyme binding; F:protein domain specific binding; P:platelet degranulation; P:platelet activation; P:protein stabilization	-2.85809	0.04602	7730.82	11334.8	8648.87	10974.6	1791.5	1249.3	-3604	0.552068	1.46619	1.46619
323	Q96KP4	sp|Q96KP4|CNDP2_HUMAN	Cytosolic non-specific dipeptidase OS=Homo sapiens GN=CNDP2 PE=1 SV=2	C:cytosol; C:extracellular exosome; F:carboxypeptidase activity; F:metallopeptidase activity; F:dipeptidase activity; F:tripeptidase activity; F:metal ion binding; P:sulfur amino acid metabolic process; P:proteolysis; P:glutathione biosynthetic process; P:xenobiotic metabolic process; P:glutathione derivative biosynthetic process	2.84973	0.04641	147270	132713	149704	133204	7779.35	4214.31	14556.7	-0.150151	0.901156	-1.10969
444	P55010	sp|P55010|IF5_HUMAN	Eukaryotic translation initiation factor 5 OS=Homo sapiens GN=EIF5 PE=1 SV=2	C:nucleus; C:cytosol; C:plasma membrane; F:translation initiation factor activity; F:GTPase activity; F:protein binding; F:GTP binding; F:poly(A) RNA binding; P:translational initiation; P:regulation of translational initiation	-2.84913	0.04644	134419	142080	135235	142647	4157.38	2099.05	-7660.9	0.0799653	1.05699	1.05699
938	P15529	sp|P15529|MCP_HUMAN	Membrane cofactor protein OS=Homo sapiens GN=CD46 PE=1 SV=3	C:inner acrosomal membrane; C:Golgi apparatus; C:integral component of plasma membrane; C:focal adhesion; C:cell surface; C:basolateral plasma membrane; C:extracellular exosome; F:complement binding; F:endopeptidase activity; F:enzyme inhibitor activity; F:receptor activity; F:cadherin binding; P:T cell mediated immunity; P:proteolysis; P:complement activation, classical pathway; P:single fertili…	2.83911	0.04691	86052.8	77169.7	85560.7	75585.3	1083.59	5309.89	8883.16	-0.157189	0.896771	-1.11511
91	P27797	sp|P27797|CALR_HUMAN	Calreticulin OS=Homo sapiens GN=CALR PE=1 SV=1	C:acrosomal vesicle; C:proteinaceous extracellular matrix; C:extracellular space; C:nucleus; C:smooth endoplasmic reticulum; C:Golgi apparatus; C:cytosol; C:polysome; C:focal adhesion; C:external side of plasma membrane; C:sarcoplasmic reticulum lumen; C:MHC class I peptide loading complex; C:perinuclear region of cytoplasm; C:extracellular exosome; C:integral component of lumenal side of endopla…	-2.83598	0.04706	531022	571592	523119	562604	18193.7	16820.7	-40570.3	0.106215	1.0764	1.0764
1416	Q9BQB6	sp|Q9BQB6|VKOR1_HUMAN	Vitamin K epoxide reductase complex subunit 1 OS=Homo sapiens GN=VKORC1 PE=1 SV=1	C:endoplasmic reticulum membrane; C:integral component of membrane; F:vitamin-K-epoxide reductase (warfarin-sensitive) activity; F:vitamin-K-epoxide reductase (warfarin-insensitive) activity; F:quinone binding; P:blood coagulation; P:response to organonitrogen compound; P:response to organic cyclic compound; P:drug metabolic process; P:peptidyl-glutamic acid carboxylation; P:regulation of blood c…	2.82868	0.04741	12362.1	9885.62	11539.3	9803.42	1498.09	234.831	2476.47	-0.322519	0.799672	-1.25051
4	O75369	sp|O75369|FLNB_HUMAN	Filamin-B OS=Homo sapiens GN=FLNB PE=1 SV=2	C:stress fiber; C:cytosol; C:plasma membrane; C:brush border; C:focal adhesion; C:cell cortex; C:integral component of membrane; C:Z disc; C:extracellular exosome; F:actin binding; F:identical protein binding; F:poly(A) RNA binding; P:keratinocyte development; P:epithelial cell morphogenesis; P:cytoskeletal anchoring at plasma membrane; P:skeletal muscle tissue development; P:cytokine-mediated si…	-2.78255	0.04969	242659	256876	239647	257411	6001.17	6503.45	-14216.4	0.0821381	1.05859	1.05859
923	O76094	sp|O76094|SRP72_HUMAN	Signal recognition particle subunit SRP72 OS=Homo sapiens GN=SRP72 PE=1 SV=3	C:nucleolus; C:endoplasmic reticulum; C:signal recognition particle, endoplasmic reticulum targeting; C:cytosol; C:plasma membrane; F:signal recognition particle binding; F:7S RNA binding; F:poly(A) RNA binding; P:translation; P:SRP-dependent cotranslational protein targeting to membrane; P:response to drug	2.77876	0.04988	2989.04	2611.58	3053.18	2640.36	210.127	105.843	377.461	-0.19476	0.873718	-1.14453

## Sheet: INT-407 24h
Row	ID	Peak Name	Group	GOs	t-value	p-value	Mean 1	Mean 2	Median 1	Median 2	Sigma 1	Sigma 2	Delta	2^(-logFC) [Ratio]	Log (FC)	FC IL vs CL
341	Q96HE7	sp|Q96HE7|ERO1A_HUMAN	ERO1-like protein alpha OS=Homo sapiens GN=ERO1L PE=1 SV=2	C:endoplasmic reticulum lumen; C:endoplasmic reticulum membrane; F:protein disulfide isomerase activity; F:protein binding; F:protein disulfide oxidoreductase activity; F:oxidoreductase activity, acting on a sulfur group of donors, disulfide as acceptor; P:response to reactive oxygen species; P:cellular protein modification process; P:response to temperature stimulus; P:4-hydroxyproline metabolic…	-45.2983	1.4204e-06	149259	212440	150527	212521	2224.46	942.357	-63181.2	0.509238	1.4233	1.4233
117	P02786	sp|P02786|TFR1_HUMAN	Transferrin receptor protein 1 OS=Homo sapiens GN=TFRC PE=1 SV=2	C:mitochondrion; C:integral component of plasma membrane; C:coated pit; C:external side of plasma membrane; C:basolateral plasma membrane; C:melanosome; C:perinuclear region of cytoplasm; C:recycling endosome membrane; C:extracellular exosome; C:blood microparticle; C:HFE-transferrin receptor complex; F:glycoprotein binding; F:double-stranded RNA binding; F:transferrin receptor activity; F:Hsp70 …	39.5608	2.4392e-06	287845	210853	289199	210467	2609.79	2133.51	76992.5	-0.449058	0.732521	-1.36515
422	Q12904	sp|Q12904|AIMP1_HUMAN	Aminoacyl tRNA synthase complex-interacting multifunctional protein 1 OS=Homo sapiens GN=AIMP1 PE=1 SV=2	C:extracellular space; C:nucleus; C:endoplasmic reticulum; C:Golgi apparatus; C:cytosol; C:cell surface; C:membrane; C:aminoacyl-tRNA synthetase multienzyme complex; C:transport vesicle; F:tRNA binding; F:methionine-tRNA ligase activity; F:cytokine activity; F:protein homodimerization activity; F:GTPase binding; P:angiogenesis; P:negative regulation of endothelial cell proliferation; P:glucose me…	-37.3487	3.0689e-06	177287	195583	177227	195345	696.354	484.779	-18296	0.141694	1.1032	1.1032
415	P17655	sp|P17655|CAN2_HUMAN	Calpain-2 catalytic subunit OS=Homo sapiens GN=CAPN2 PE=1 SV=6	C:chromatin; C:nucleus; C:lysosome; C:Golgi apparatus; C:cytosol; C:plasma membrane; C:focal adhesion; C:dendrite; C:cortical actin cytoskeleton; C:pseudopodium; C:membrane raft; C:extracellular exosome; C:perinuclear endoplasmic reticulum; F:calcium-dependent cysteine-type endopeptidase activity; F:calcium ion binding; F:cytoskeletal protein binding; F:protein heterodimerization activity; P:resp…	-32.8723	5.1069e-06	57711.7	165003	58547.2	164551	4629.22	3244.82	-107291	1.51555	2.85909	2.85909
269	P02794	sp|P02794|FRIH_HUMAN	Ferritin heavy chain OS=Homo sapiens GN=FTH1 PE=1 SV=2	C:nucleus; C:cytosol; C:intracellular ferritin complex; C:extracellular exosome; F:ferroxidase activity; F:protein binding; F:ferric iron binding; P:iron ion transport; P:intracellular sequestering of iron ion; P:post-Golgi vesicle-mediated transport; P:receptor-mediated endocytosis; P:immune response; P:negative regulation of fibroblast proliferation; P:transmembrane transport; P:oxidation-reduc…	-28.9443	8.4811e-06	118340	339411	119171	335160	3785.05	12676	-221071	1.5201	2.86811	2.86811
86	P26640	sp|P26640|SYVC_HUMAN	Valine--tRNA ligase OS=Homo sapiens GN=VARS PE=1 SV=4	C:mitochondrion; C:cytosol; F:aminoacyl-tRNA editing activity; F:valine-tRNA ligase activity; F:protein binding; F:ATP binding; P:valyl-tRNA aminoacylation; P:regulation of translational fidelity	27.1353	1.0967e-05	190445	162230	190670	163075	580.281	1704.92	28214.9	-0.231333	0.851847	-1.17392
548	P30050	sp|P30050|RL12_HUMAN	60S ribosomal protein L12 OS=Homo sapiens GN=RPL12 PE=1 SV=1	C:focal adhesion; C:membrane; C:cytosolic large ribosomal subunit; C:extracellular exosome; F:structural constituent of ribosome; F:protein binding; F:rRNA binding; F:poly(A) RNA binding; P:ribosomal large subunit assembly; P:nuclear-transcribed mRNA catabolic process, nonsense-mediated decay; P:translational initiation; P:translational elongation; P:translational termination; P:SRP-dependent cot…	-24.7397	1.5844e-05	220070	327286	220245	327956	4785.86	5782.75	-107216	0.572591	1.48719	1.48719
642	P69905	sp|P69905|HBA_HUMAN	Hemoglobin subunit alpha OS=Homo sapiens GN=HBA1 PE=1 SV=2	C:hemoglobin complex; C:membrane; C:cytosolic small ribosomal subunit; C:haptoglobin-hemoglobin complex; C:extracellular exosome; C:endocytic vesicle lumen; C:blood microparticle; F:peroxidase activity; F:oxygen transporter activity; F:iron ion binding; F:oxygen binding; F:heme binding; F:haptoglobin binding; P:receptor-mediated endocytosis; P:positive regulation of cell death; P:oxygen transport…	-23.8862	1.8218e-05	21602.8	31617.6	21793.7	31703.1	610.947	392.581	-10014.9	0.549515	1.46359	1.46359
724	A0A0C4DFU2	tr|A0A0C4DFU2|A0A0C4DFU2_HUMAN	Superoxide dismutase OS=Homo sapiens GN=SOD2 PE=1 SV=1	F:superoxide dismutase activity; F:metal ion binding; P:removal of superoxide radicals; P:oxidation-reduction process	-23.2312	2.0348e-05	27832.3	54714.5	27897.3	54633.5	784.236	1844.47	-26882.3	0.975166	1.96587	1.96587
586	Q01650	sp|Q01650|LAT1_HUMAN	Large neutral amino acids transporter small subunit 1 OS=Homo sapiens GN=SLC7A5 PE=1 SV=2	C:nucleolus; C:cytosol; C:integral component of plasma membrane; C:apical plasma membrane; C:extracellular exosome; F:L-leucine transmembrane transporter activity; F:L-phenylalanine transmembrane transporter activity; F:L-tryptophan transmembrane transporter activity; F:antiporter activity; F:peptide antigen binding; P:cellular amino acid metabolic process; P:nervous system development; P:blood c…	-22.8272	2.1818e-05	275777	340380	273788	340318	3778.31	3122.87	-64602.5	0.303642	1.23426	1.23426
1214	Q71DI3	sp|Q71DI3|H32_HUMAN	Histone H3.2 OS=Homo sapiens GN=HIST2H3A PE=1 SV=3	C:nucleosome; C:nucleoplasm; C:extracellular exosome; F:DNA binding; F:histone binding; F:protein heterodimerization activity; P:chromatin silencing at rDNA; P:nucleosome assembly; P:small GTPase mediated signal transduction; P:blood coagulation; P:gene expression; P:DNA methylation on cytosine; P:cellular response to stress	-22.692	2.2339e-05	127194	185421	127824	186515	2510.93	3667.2	-58227.7	0.543781	1.45779	1.45779
135	P05556	sp|P05556|ITB1_HUMAN	Integrin beta-1 OS=Homo sapiens GN=ITGB1 PE=1 SV=2	C:focal adhesion; C:external side of plasma membrane; C:intercalated disc; C:lamellipodium; C:filopodium; C:neuromuscular junction; C:cleavage furrow; C:ruffle membrane; C:integrin alpha1-beta1 complex; C:integrin alpha2-beta1 complex; C:integrin alpha3-beta1 complex; C:integrin alpha7-beta1 complex; C:integrin alpha8-beta1 complex; C:integrin alpha10-beta1 complex; C:integrin alpha11-beta1 compl…	22.6723	2.2416e-05	461271	331422	460636	327605	2436.59	9615.87	129849	-0.476944	0.718498	-1.39179
621	P39019	sp|P39019|RS19_HUMAN	40S ribosomal protein S19 OS=Homo sapiens GN=RPS19 PE=1 SV=2	C:nucleolus; C:focal adhesion; C:membrane; C:cytosolic small ribosomal subunit; C:extracellular exosome; F:structural constituent of ribosome; F:fibroblast growth factor binding; F:protein kinase binding; F:protein homodimerization activity; F:poly(A) RNA binding; P:ribosomal small subunit assembly; P:nuclear-transcribed mRNA catabolic process, nonsense-mediated decay; P:maturation of SSU-rRNA fr…	-22.0295	2.513e-05	55481.9	98024.9	55640.3	97633.8	2178.39	2538.3	-42543	0.82113	1.76679	1.76679
349	Q92597	sp|Q92597|NDRG1_HUMAN	Protein NDRG1 OS=Homo sapiens GN=NDRG1 PE=1 SV=1	C:nucleus; C:centrosome; C:cytosol; C:microtubule; C:plasma membrane; C:cell-cell adherens junction; C:myelin sheath; C:perinuclear region of cytoplasm; C:recycling endosome membrane; C:extracellular exosome; F:microtubule binding; F:Rab GTPase binding; F:gamma-tubulin binding; F:cadherin binding; P:negative regulation of cell proliferation; P:response to metal ion; P:DNA damage response, signal …	-21.571	2.732e-05	60111.4	108608	61402.6	108715	2297.41	3144.13	-48496.5	0.853418	1.80678	1.80678
180	Q99714	sp|Q99714|HCD2_HUMAN	3-hydroxyacyl-CoA dehydrogenase type-2 OS=Homo sapiens GN=HSD17B10 PE=1 SV=3	C:mitochondrial inner membrane; C:mitochondrial matrix; C:endoplasmic reticulum; C:plasma membrane; F:beta-amyloid binding; F:3-hydroxyacyl-CoA dehydrogenase activity; F:estradiol 17-beta-dehydrogenase activity; F:steroid binding; F:cholate 7-alpha-dehydrogenase activity; F:acetoacetyl-CoA reductase activity; F:testosterone dehydrogenase [NAD(P)] activity; F:estrogen receptor binding; F:identical…	-20.6724	3.2348e-05	348832	377907	349348	378140	2187.91	1071.31	-29075.5	0.115501	1.08335	1.08335
757	P62805	sp|P62805|H4_HUMAN	Histone H4 OS=Homo sapiens GN=HIST1H4A PE=1 SV=2	C:nuclear chromosome, telomeric region; C:nucleosome; C:nucleoplasm; C:membrane; C:extracellular exosome; F:DNA binding; F:histone demethylase activity (H4-K20 specific); F:histone binding; F:poly(A) RNA binding; F:protein heterodimerization activity; P:cell cycle checkpoint; P:mitotic prophase; P:chromatin silencing at rDNA; P:mitotic cell cycle; P:telomere maintenance; P:DNA replication-depende…	-20.4441	3.3805e-05	130173	201735	127625	201371	5937.77	1225.07	-71562.1	0.632032	1.54975	1.54975
539	H0YA96	tr|H0YA96|H0YA96_HUMAN	Heterogeneous nuclear ribonucleoprotein D0 (Fragment) OS=Homo sapiens GN=HNRNPD PE=1 SV=1	C:viral nucleocapsid; C:ribonucleoprotein complex; F:nucleotide binding; F:nucleic acid binding	-16.0891	8.7282e-05	81053.1	98842.6	80554.3	99200.5	1243.48	1456.5	-17789.5	0.286266	1.21948	1.21948
166	P12268	sp|P12268|IMDH2_HUMAN	Inosine-5'-monophosphate dehydrogenase 2 OS=Homo sapiens GN=IMPDH2 PE=1 SV=2	C:nucleus; C:peroxisomal membrane; C:cytosol; C:extracellular exosome; F:nucleotide binding; F:DNA binding; F:RNA binding; F:IMP dehydrogenase activity; F:protein binding; F:metal ion binding; P:purine nucleobase metabolic process; P:GMP biosynthetic process; P:lymphocyte proliferation; P:protein homotetramerization; P:oxidation-reduction process; P:retina development in camera-type eye; P:cellul…	16.0593	8.7923e-05	395462	315965	396537	316434	7706.99	3757.04	79496.3	-0.323772	0.798978	-1.2516
915	Q92542	sp|Q92542|NICA_HUMAN	Nicastrin OS=Homo sapiens GN=NCSTN PE=1 SV=2	C:lysosomal membrane; C:endoplasmic reticulum; C:Golgi apparatus; C:integral component of plasma membrane; C:focal adhesion; C:melanosome; C:extracellular exosome; F:endopeptidase activity; F:protein binding; P:myeloid cell homeostasis; P:membrane protein ectodomain proteolysis; P:Notch signaling pathway; P:Notch receptor processing; P:axon guidance; P:protein processing; P:extracellular matrix d…	15.6501	9.7355e-05	39259.3	26732.7	39726	26601.6	989.652	970.867	12526.6	-0.554427	0.680928	-1.46858
424	Q15785	sp|Q15785|TOM34_HUMAN	Mitochondrial import receptor subunit TOM34 OS=Homo sapiens GN=TOMM34 PE=1 SV=2	C:nucleoplasm; C:mitochondrial outer membrane; C:integral component of membrane; F:heat shock protein binding; P:protein targeting to mitochondrion	15.3653	0.0001	35097.4	26408.5	34892.8	26329.7	911.762	357.796	8688.86	-0.41036	0.752436	-1.32902
9	O43707	sp|O43707|ACTN4_HUMAN	Alpha-actinin-4 OS=Homo sapiens GN=ACTN4 PE=1 SV=2	C:stress fiber; C:extracellular space; C:nucleus; C:cell-cell junction; C:focal adhesion; C:Z disc; C:ribonucleoprotein complex; C:cortical cytoskeleton; C:platelet alpha granule lumen; C:pseudopodium; C:neuron projection; C:protein complex; C:perinuclear region of cytoplasm; C:extracellular exosome; F:RNA polymerase II regulatory region sequence-specific DNA binding; F:nucleoside binding; F:inte…	-15.1395	0.00011	328194	404291	330162	406767	5613.03	6654.82	-76096.6	0.300844	1.23186	1.23186
55	P25705	sp|P25705|ATPA_HUMAN	ATP synthase subunit alpha, mitochondrial OS=Homo sapiens GN=ATP5A1 PE=1 SV=1	C:mitochondrial proton-transporting ATP synthase complex; C:mitochondrial matrix; C:plasma membrane; C:COP9 signalosome; C:myelin sheath; C:proton-transporting ATP synthase complex, catalytic core F(1); C:extracellular exosome; F:ATP binding; F:MHC class I protein binding; F:poly(A) RNA binding; F:proton-transporting ATP synthase activity, rotational mechanism; F:proton-transporting ATPase activi…	-14.825	0.00012	1.08602e+06	1.19844e+06	1.09077e+06	1.19595e+06	11116.5	6996.16	-112423	0.142111	1.10352	1.10352
77	P12956	sp|P12956|XRCC6_HUMAN	X-ray repair cross-complementing protein 6 OS=Homo sapiens GN=XRCC6 PE=1 SV=2	C:nuclear telomere cap complex; C:nucleoplasm; C:transcription factor complex; C:cytosol; C:membrane; C:Ku70:Ku80 complex; C:nonhomologous end joining complex; F:damaged DNA binding; F:double-stranded telomeric DNA binding; F:ATP-dependent DNA helicase activity; F:ATP binding; F:protein C-terminus binding; F:transcription regulatory region DNA binding; F:poly(A) RNA binding; F:5'-deoxyribose-5-ph…	-14.9808	0.00012	322482	369839	324161	371214	4181.47	3534.83	-47357.4	0.19768	1.14685	1.14685
190	Q00839	sp|Q00839|HNRPU_HUMAN	Heterogeneous nuclear ribonucleoprotein U OS=Homo sapiens GN=HNRNPU PE=1 SV=6	C:nucleoplasm; C:cell surface; C:membrane; C:cytoplasmic ribonucleoprotein granule; C:CRD-mediated mRNA stability complex; C:catalytic step 2 spliceosome; F:core promoter binding; F:protein binding; F:ATP binding; F:poly(A) RNA binding; P:mRNA splicing, via spliceosome; P:osteoblast differentiation; P:circadian regulation of gene expression; P:CRD-mediated mRNA stabilization	14.5581	0.00013	174422	145480	175254	146700	1733.78	2974.9	28941.1	-0.261753	0.834074	-1.19893
150	P12814	sp|P12814|ACTN1_HUMAN	Alpha-actinin-1 OS=Homo sapiens GN=ACTN1 PE=1 SV=2	C:stress fiber; C:ruffle; C:extracellular space; C:cytosol; C:actin filament; C:plasma membrane; C:brush border; C:fascia adherens; C:focal adhesion; C:Z disc; C:platelet alpha granule lumen; C:pseudopodium; C:extracellular exosome; F:double-stranded RNA binding; F:integrin binding; F:calcium ion binding; F:vinculin binding; F:ligand-dependent nuclear receptor transcription coactivator activity; …	-14.2947	0.00014	89521.4	131153	90393.9	130504	3399.64	3726.75	-41631.9	0.55095	1.46505	1.46505
1461	A0A0C4DFL7	tr|A0A0C4DFL7|A0A0C4DFL7_HUMAN	Lanosterol 14-alpha demethylase OS=Homo sapiens GN=CYP51A1 PE=1 SV=1	F:monooxygenase activity; F:iron ion binding; F:oxidoreductase activity, acting on paired donors, with incorporation or reduction of molecular oxygen; F:heme binding; P:oxidation-reduction process	13.9075	0.00015	26440.5	9220.05	26402.5	8929.78	1562.09	1469.48	17220.5	-1.5199	0.348709	-2.86772
187	Q53EL6	sp|Q53EL6|PDCD4_HUMAN	Programmed cell death protein 4 OS=Homo sapiens GN=PDCD4 PE=1 SV=2	C:nucleoplasm; C:cytosol; F:RNA binding; F:protein binding; P:apoptotic process; P:cell aging; P:positive regulation of smooth muscle cell apoptotic process; P:negative regulation of apoptotic process; P:negative regulation of JUN kinase activity; P:negative regulation of cell cycle; P:negative regulation of transcription, DNA-templated	13.7243	0.00016	296149	222261	296475	217001	1260.81	9239.29	73888.1	-0.414069	0.750504	-1.33244
651	A0A024R4E5	tr|A0A024R4E5|A0A024R4E5_HUMAN	High density lipoprotein binding protein (Vigilin), isoform CRA_a OS=Homo sapiens GN=HDLBP PE=1 SV=1	F:RNA binding	13.7018	0.00016	35020.7	23093.5	35432.4	23180.4	1154.14	970.15	11927.2	-0.600719	0.659425	-1.51647
794	P16949	sp|P16949|STMN1_HUMAN	Stathmin OS=Homo sapiens GN=STMN1 PE=1 SV=3	C:cytosol; C:microtubule; C:membrane; C:neuron projection; C:extracellular exosome; F:signal transducer activity; F:tubulin binding; P:microtubule depolymerization; P:mitotic spindle organization; P:axonogenesis; P:brain development; P:response to virus; P:negative regulation of microtubule polymerization; P:intracellular signal transduction; P:positive regulation of cellular component movement	13.6444	0.00017	116335	103062	116144	103103	1096.43	1279.3	13272.7	-0.174768	0.88591	-1.12878
3	P31327	sp|P31327|CPSM_HUMAN	Carbamoyl-phosphate synthase [ammonia], mitochondrial OS=Homo sapiens GN=CPS1 PE=1 SV=2	C:nucleolus; C:mitochondrial inner membrane; C:mitochondrial nucleoid; C:protein complex; F:carbamoyl-phosphate synthase (ammonia) activity; F:carbamoyl-phosphate synthase (glutamine-hydrolyzing) activity; F:endopeptidase activity; F:calcium ion binding; F:ATP binding; F:phospholipid binding; F:glutamate binding; F:protein complex binding; F:modified amino acid binding; P:urea cycle; P:glycogen c…	13.385	0.00018	1.23977e+06	927004	1.23334e+06	924267	22144.7	33876.3	312762	-0.41942	0.747725	-1.33739
637	P62195	sp|P62195|PRS8_HUMAN	26S protease regulatory subunit 8 OS=Homo sapiens GN=PSMC5 PE=1 SV=1	C:nucleoplasm; C:proteasome regulatory particle, base subcomplex; C:membrane; C:inclusion body; C:cytoplasmic vesicle; C:nuclear proteasome complex; C:cytosolic proteasome complex; C:extracellular exosome; C:blood microparticle; F:transcription cofactor activity; F:ATP binding; F:TBP-class protein binding; F:thyrotropin-releasing hormone receptor binding; F:proteasome-activating ATPase activity; …	-13.3094	0.00018	34343.5	59585.9	33075.2	60743.3	2394.59	2248.77	-25242.4	0.794933	1.735	1.735
683	P26373	sp|P26373|RL13_HUMAN	60S ribosomal protein L13 OS=Homo sapiens GN=RPL13 PE=1 SV=4	C:nucleolus; C:membrane; C:cytosolic large ribosomal subunit; F:structural constituent of ribosome; F:protein binding; F:poly(A) RNA binding; P:nuclear-transcribed mRNA catabolic process, nonsense-mediated decay; P:translational initiation; P:translational elongation; P:translational termination; P:SRP-dependent cotranslational protein targeting to membrane; P:viral transcription	-13.3855	0.00018	100773	112177	101158	111663	1151.62	922.722	-11404.3	0.154672	1.11317	1.11317
928	P35659	sp|P35659|DEK_HUMAN	Protein DEK OS=Homo sapiens GN=DEK PE=1 SV=1	C:nucleus; C:contractile fiber; F:DNA binding; F:histone binding; F:poly(A) RNA binding; P:regulation of transcription from RNA polymerase II promoter; P:transcription from RNA polymerase II promoter; P:signal transduction; P:chromatin modification; P:viral genome replication; P:regulation of double-strand break repair via nonhomologous end joining	-12.988	0.0002	52179.7	77456.4	52020.8	79298.6	573.058	3321.8	-25276.8	0.569897	1.48442	1.48442
380	P09429	sp|P09429|HMGB1_HUMAN	High mobility group protein B1 OS=Homo sapiens GN=HMGB1 PE=1 SV=3	C:condensed chromosome; C:extracellular space; C:nucleoplasm; C:cell surface; C:transcriptional repressor complex; F:four-way junction DNA binding; F:bubble DNA binding; F:lipopolysaccharide binding; F:chromatin binding; F:damaged DNA binding; F:double-stranded DNA binding; F:single-stranded DNA binding; F:transcription factor activity, sequence-specific DNA binding; F:cytokine activity; F:DNA bi…	-12.8845	0.00021	304864	355672	304987	356626	6234.16	2790.3	-50808.3	0.222383	1.16666	1.16666
120	P19338	sp|P19338|NUCL_HUMAN	Nucleolin OS=Homo sapiens GN=NCL PE=1 SV=3	C:fibrillar center; C:dense fibrillar component; C:nucleoplasm; C:cell cortex; C:cell surface; C:membrane; C:cytoplasmic ribonucleoprotein granule; C:extracellular exosome; F:nucleotide binding; F:single-stranded DNA binding; F:calcium ion binding; F:protein C-terminus binding; F:selenocysteine insertion sequence binding; F:rRNA primary transcript binding; F:telomeric DNA binding; F:histone bindi…	-12.6709	0.00022	370658	490047	365557	484647	10447.7	12537.4	-119389	0.402832	1.3221	1.3221
634	O60884	sp|O60884|DNJA2_HUMAN	DnaJ homolog subfamily A member 2 OS=Homo sapiens GN=DNAJA2 PE=1 SV=1	C:nucleus; C:cytosol; C:membrane; C:extracellular exosome; F:glycoprotein binding; F:ATP binding; F:heat shock protein binding; F:metal ion binding; F:unfolded protein binding; F:chaperone binding; P:positive regulation of cell proliferation; P:response to heat; P:carbon tetrachloride metabolic process; P:protein refolding	12.6864	0.00022	56965.3	49769.8	57196.4	49942.8	523.278	831.42	7195.47	-0.194812	0.873687	-1.14457
676	P07339	sp|P07339|CATD_HUMAN	Cathepsin D OS=Homo sapiens GN=CTSD PE=1 SV=1	C:extracellular space; C:extracellular matrix; C:melanosome; C:lysosomal lumen; C:membrane raft; C:extracellular exosome; F:aspartic-type endopeptidase activity; F:protein binding; P:proteolysis; P:autophagy; P:antigen processing and presentation of exogenous peptide antigen via MHC class II; P:extracellular matrix disassembly; P:protein catabolic process; P:collagen catabolic process	12.4972	0.00024	74966.9	50416.7	75907.9	50876.5	2493.97	2314.58	24550.1	-0.572351	0.67252	-1.48694
224	Q13423	sp|Q13423|NNTM_HUMAN	NAD(P) transhydrogenase, mitochondrial OS=Homo sapiens GN=NNT PE=1 SV=3	C:mitochondrial respiratory chain; C:integral component of membrane; F:NAD(P)+ transhydrogenase (B-specific) activity; F:NAD(P)+ transhydrogenase (AB-specific) activity; F:NADP binding; F:NAD binding; P:tricarboxylic acid cycle; P:cell redox homeostasis; P:reactive oxygen species metabolic process; P:hydrogen ion transmembrane transport	12.3584	0.00025	188597	161055	190143	162232	2686.43	2771.78	27541.7	-0.227751	0.853965	-1.17101
1363	Q96CT7	sp|Q96CT7|CC124_HUMAN	Coiled-coil domain-containing protein 124 OS=Homo sapiens GN=CCDC124 PE=1 SV=1	C:cytoplasm; C:microtubule organizing center; C:plasma membrane; C:midbody; F:poly(A) RNA binding; P:cell cycle; P:cell division	-12.3491	0.00025	13268.7	17985.3	13347.3	17779.9	286.31	596.375	-4716.62	0.438793	1.35547	1.35547
1146	Q96CN7	sp|Q96CN7|ISOC1_HUMAN	Isochorismatase domain-containing protein 1 OS=Homo sapiens GN=ISOC1 PE=1 SV=3	C:peroxisome; C:extracellular exosome; F:catalytic activity; F:protein binding; P:metabolic process	12.182	0.00026	18634.3	4778.71	18998	5203.8	833.943	1784.78	13855.6	-1.96327	0.256447	-3.89945
143	P04264	sp|P04264|K2C1_HUMAN	Keratin, type II cytoskeletal 1 OS=Homo sapiens GN=KRT1 PE=1 SV=6	C:nucleus; C:plasma membrane; C:extracellular matrix; C:keratin filament; C:extracellular exosome; C:blood microparticle; F:receptor activity; F:structural molecule activity; F:protein binding; F:carbohydrate binding; P:complement activation, lectin pathway; P:retina homeostasis; P:response to oxidative stress; P:fibrinolysis; P:regulation of angiogenesis; P:negative regulation of inflammatory re…	12.0388	0.00027	240987	163352	237605	165614	8866.84	6792.48	77634.8	-0.560971	0.677846	-1.47526
758	O14745	sp|O14745|NHRF1_HUMAN	Na(+)/H(+) exchange regulatory cofactor NHE-RF1 OS=Homo sapiens GN=SLC9A3R1 PE=1 SV=4	C:ruffle; C:nucleus; C:centrosome; C:endomembrane system; C:actin cytoskeleton; C:apical plasma membrane; C:filopodium; C:brush border membrane; C:microvillus membrane; C:stereocilium; C:stereocilium bundle tip; C:membrane raft; C:perinuclear region of cytoplasm; C:extracellular exosome; C:sperm midpiece; F:beta-catenin binding; F:chloride channel regulator activity; F:phosphatase binding; F:PDZ …	11.7287	0.0003	34969.7	28159.3	34608.4	27913.3	895.123	458.529	6810.37	-0.312493	0.805249	-1.24185
134	P07195	sp|P07195|LDHB_HUMAN	L-lactate dehydrogenase B chain OS=Homo sapiens GN=LDHB PE=1 SV=2	C:mitochondrion; C:cytosol; C:myelin sheath; C:membrane raft; C:extracellular exosome; F:L-lactate dehydrogenase activity; F:kinase binding; F:identical protein binding; F:NAD binding; P:carbohydrate metabolic process; P:lactate metabolic process; P:pyruvate metabolic process; P:NAD metabolic process; P:oxidation-reduction process	-11.4983	0.00033	833648	946604	832724	952119	12432.7	11616.5	-112956	0.183322	1.1355	1.1355
355	Q15393	sp|Q15393|SF3B3_HUMAN	Splicing factor 3B subunit 3 OS=Homo sapiens GN=SF3B3 PE=1 SV=4	C:nucleoplasm; C:U12-type spliceosomal complex; C:small nuclear ribonucleoprotein complex; C:catalytic step 2 spliceosome; F:RNA binding; F:protein binding; P:mRNA splicing, via spliceosome; P:protein complex assembly; P:negative regulation of protein catabolic process	11.4685	0.00033	69957.8	48378.6	68382.2	48472.3	3230.5	430.38	21579.2	-0.532117	0.691539	-1.44605
74	P61978	sp|P61978|HNRPK_HUMAN	Heterogeneous nuclear ribonucleoprotein K OS=Homo sapiens GN=HNRNPK PE=1 SV=1	C:nuclear chromatin; C:podosome; C:nucleoplasm; C:cytoplasm; C:focal adhesion; C:membrane; C:viral nucleocapsid; C:cell projection; C:extracellular exosome; C:catalytic step 2 spliceosome; F:RNA polymerase II core promoter proximal region sequence-specific DNA binding; F:transcriptional activator activity, RNA polymerase II core promoter proximal region sequence-specific binding; F:single-strande…	-11.1796	0.00036	1.14428e+06	1.30409e+06	1.14445e+06	1.29859e+06	7286.92	23662.3	-159808	0.188601	1.13966	1.13966
38	P35579	sp|P35579|MYH9_HUMAN	Myosin-9 OS=Homo sapiens GN=MYH9 PE=1 SV=4	C:stress fiber; C:ruffle; C:immunological synapse; C:uropod; C:spindle; C:actomyosin contractile ring; C:cytosol; C:brush border; C:cell-cell adherens junction; C:focal adhesion; C:COP9 signalosome; C:integrin complex; C:myosin II complex; C:neuromuscular junction; C:cleavage furrow; C:extracellular exosome; C:myosin II filament; F:microfilament motor activity; F:calmodulin binding; F:ATP binding…	-11.1254	0.00037	170606	208108	170637	206965	4857.38	3239.19	-37501.5	0.28666	1.21981	1.21981
246	P17174	sp|P17174|AATC_HUMAN	Aspartate aminotransferase, cytoplasmic OS=Homo sapiens GN=GOT1 PE=1 SV=3	C:nucleus; C:mitochondrion; C:lysosome; C:cytosol; C:axon terminus; C:extracellular exosome; F:L-aspartate:2-oxoglutarate aminotransferase activity; F:phosphatidylserine decarboxylase activity; F:pyridoxal phosphate binding; F:carboxylic acid binding; F:identical protein binding; F:L-cysteine:2-oxoglutarate aminotransferase activity; F:L-phenylalanine:2-oxoglutarate aminotransferase activity; P:g…	11.1442	0.00037	65043.2	26948.2	65327.4	26584.7	4145.77	4227.06	38095	-1.27121	0.414313	-2.41364
1228	Q8IV08	sp|Q8IV08|PLD3_HUMAN	Phospholipase D3 OS=Homo sapiens GN=PLD3 PE=1 SV=1	C:endoplasmic reticulum membrane; C:integral component of membrane; C:extracellular exosome; F:phospholipase D activity; F:protein binding; F:N-acylphosphatidylethanolamine-specific phospholipase D activity; P:phosphatidylglycerol biosynthetic process; P:lipid catabolic process; P:small molecule metabolic process	11.057	0.00038	7878.31	4398.65	7827.5	4226.07	411.51	357.449	3479.66	-0.840826	0.558324	-1.79107
275	Q15365	sp|Q15365|PCBP1_HUMAN	Poly(rC)-binding protein 1 OS=Homo sapiens GN=PCBP1 PE=1 SV=2	C:nucleoplasm; C:cytoplasm; C:membrane; C:ribonucleoprotein complex; C:extracellular exosome; F:single-stranded DNA binding; F:mRNA binding; F:protein binding; P:mRNA splicing, via spliceosome	10.8737	0.00041	581180	542723	580283	543946	1983.59	5795.65	38456.7	-0.0987683	0.93383	-1.07086
582	P49720	sp|P49720|PSB3_HUMAN	Proteasome subunit beta type-3 OS=Homo sapiens GN=PSMB3 PE=1 SV=2	C:nucleoplasm; C:mitochondrion; C:Golgi apparatus; C:cytosol; C:proteasome core complex; C:actin cytoskeleton; C:extracellular exosome; F:threonine-type endopeptidase activity; F:protein binding; P:G1/S transition of mitotic cell cycle; P:mitotic S phase; P:mitotic anaphase; P:MAPK cascade; P:activation of MAPKK activity; P:protein polyubiquitination; P:stimulatory C-type lectin receptor signalin…	-10.8138	0.00041	54541	64184	54662.7	65029.3	250.569	1524.08	-9643.04	0.234874	1.1768	1.1768
13	P13639	sp|P13639|EF2_HUMAN	Elongation factor 2 OS=Homo sapiens GN=EEF2 PE=1 SV=4	C:nucleus; C:cytosol; C:polysome; C:plasma membrane; C:aggresome; C:extracellular exosome; F:translation elongation factor activity; F:GTPase activity; F:GTP binding; F:protein kinase binding; F:poly(A) RNA binding; P:hematopoietic progenitor cell differentiation; P:translational elongation; P:peptidyl-diphthamide biosynthetic process from peptidyl-histidine; P:post-translational protein modifica…	10.756	0.00042	1.98434e+06	1.8576e+06	1.97892e+06	1.85978e+06	17434.1	10611.4	126743	-0.0952217	0.936128	-1.06823
47	P11142	sp|P11142|HSP7C_HUMAN	Heat shock cognate 71 kDa protein OS=Homo sapiens GN=HSPA8 PE=1 SV=1	C:ubiquitin ligase complex; C:Prp19 complex; C:nucleoplasm; C:spliceosomal complex; C:nucleolus; C:cytosol; C:plasma membrane; C:focal adhesion; C:melanosome; C:myelin sheath; C:clathrin-sculpted gamma-aminobutyric acid transport vesicle membrane; C:extracellular exosome; C:blood microparticle; F:G-protein coupled receptor binding; F:ATP binding; F:MHC class II protein complex binding; F:heat sho…	10.776	0.00042	2.80996e+06	2.5413e+06	2.81922e+06	2.53256e+06	39060.1	18412	268660	-0.144982	0.90439	-1.10572
251	Q9Y617	sp|Q9Y617|SERC_HUMAN	Phosphoserine aminotransferase OS=Homo sapiens GN=PSAT1 PE=1 SV=2	C:cytosol; C:extracellular exosome; F:O-phospho-L-serine:2-oxoglutarate aminotransferase activity; P:L-serine biosynthetic process; P:pyridoxine biosynthetic process	-10.7308	0.00043	100353	142995	97633.3	141729	6230.17	2925.68	-42642.7	0.51089	1.42493	1.42493
45	P07355	sp|P07355|ANXA2_HUMAN	Annexin A2 OS=Homo sapiens GN=ANXA2 PE=1 SV=2	C:ruffle; C:basement membrane; C:extracellular space; C:nucleus; C:lysosomal membrane; C:early endosome; C:lipid particle; C:cell cortex; C:cell surface; C:basolateral plasma membrane; C:extrinsic component of plasma membrane; C:midbody; C:late endosome membrane; C:myelin sheath adaxonal region; C:sarcolemma; C:melanosome; C:Schmidt-Lanterman incisure; C:macropinosome; C:membrane raft; C:perinucl…	-10.5113	0.00046	2.13878e+06	2.30022e+06	2.13029e+06	2.30869e+06	15150.2	21867.7	-161447	0.104988	1.07549	1.07549
334	O75131	sp|O75131|CPNE3_HUMAN	Copine-3 OS=Homo sapiens GN=CPNE3 PE=1 SV=1	C:nucleus; C:cytosol; C:plasma membrane; C:extracellular exosome; F:protein serine/threonine kinase activity; F:transporter activity; F:calcium-dependent phospholipid binding; F:poly(A) RNA binding; P:protein phosphorylation; P:vesicle-mediated transport; P:small molecule metabolic process; P:glycerophospholipid biosynthetic process; P:cellular response to calcium ion	10.5545	0.00046	104347	90174.7	105413	90341	2087.55	1025.28	14172.2	-0.210593	0.864182	-1.15716
33	P13797	sp|P13797|PLST_HUMAN	Plastin-3 OS=Homo sapiens GN=PLS3 PE=1 SV=4	C:cytoplasm; F:actin binding; F:calcium ion binding; P:bone development	-10.4599	0.00047	868436	981780	871675	982570	15917.4	9944.5	-113344	0.17698	1.13051	1.13051
481	Q9Y3I0	sp|Q9Y3I0|RTCB_HUMAN	tRNA-splicing ligase RtcB homolog OS=Homo sapiens GN=RTCB PE=1 SV=1	C:nuclear envelope; C:endoplasmic reticulum membrane; C:tRNA-splicing ligase complex; F:RNA ligase (ATP) activity; F:ATP binding; F:vinculin binding; F:poly(A) RNA binding; F:metal ion binding; P:in utero embryonic development; P:placenta development; P:tRNA splicing, via endonucleolytic cleavage and ligation	-10.1939	0.00052	72414.6	79222.1	72951.3	79369.9	1078.05	419.216	-6807.59	0.129624	1.09401	1.09401
40	P07237	sp|P07237|PDIA1_HUMAN	Protein disulfide-isomerase OS=Homo sapiens GN=P4HB PE=1 SV=3	C:endoplasmic reticulum lumen; C:endoplasmic reticulum-Golgi intermediate compartment; C:focal adhesion; C:external side of plasma membrane; C:procollagen-proline 4-dioxygenase complex; C:endoplasmic reticulum chaperone complex; C:melanosome; C:extracellular exosome; F:protein disulfide isomerase activity; F:endopeptidase activity; F:procollagen-proline 4-dioxygenase activity; F:integrin binding;…	10.1101	0.00054	541541	499501	544012	499951	4639.77	5508.54	42039.9	-0.116583	0.92237	-1.08416
305	Q13162	sp|Q13162|PRDX4_HUMAN	Peroxiredoxin-4 OS=Homo sapiens GN=PRDX4 PE=1 SV=1	C:extracellular space; C:nucleus; C:mitochondrion; C:smooth endoplasmic reticulum; C:cytosol; C:extracellular exosome; F:thioredoxin peroxidase activity; F:protein homodimerization activity; P:I-kappaB phosphorylation; P:spermatogenesis; P:male gonad development; P:4-hydroxyproline metabolic process; P:protein maturation by protein folding; P:extracellular matrix organization; P:cell redox homeos…	9.94654	0.00057	316548	260028	318884	261928	8847.37	4311.73	56519.7	-0.283756	0.82145	-1.21736
221	P32119	sp|P32119|PRDX2_HUMAN	Peroxiredoxin-2 OS=Homo sapiens GN=PRDX2 PE=1 SV=5	C:cytosol; C:extracellular exosome; F:thioredoxin peroxidase activity; P:transcription initiation from RNA polymerase II promoter; P:removal of superoxide radicals; P:hydrogen peroxide catabolic process; P:negative regulation of apoptotic process; P:oxidation-reduction process	9.92144	0.00058	690872	662335	691441	661947	2818.21	4108.13	28536.9	-0.0608571	0.958694	-1.04309
743	P35527	sp|P35527|K1C9_HUMAN	Keratin, type I cytoskeletal 9 OS=Homo sapiens GN=KRT9 PE=1 SV=3	C:extracellular space; C:nucleus; C:intermediate filament; C:membrane; C:extracellular exosome; F:structural constituent of cytoskeleton; P:spermatogenesis; P:epidermis development; P:skin development; P:intermediate filament organization	9.90328	0.00058	22105.8	14829.8	22707.8	14541.5	1128.74	587.641	7275.99	-0.575924	0.670857	-1.49063
1063	X6R4W8	tr|X6R4W8|X6R4W8_HUMAN	BUB3-interacting and GLEBS motif-containing protein ZNF207 OS=Homo sapiens GN=ZNF207 PE=1 SV=1	F:metal ion binding	-9.91038	0.00058	58431.9	77628.4	58260	79423.7	820.725	3253.08	-19196.6	0.40983	1.32853	1.32853
236	Q9Y3F4	sp|Q9Y3F4|STRAP_HUMAN	Serine-threonine kinase receptor-associated protein OS=Homo sapiens GN=STRAP PE=1 SV=1	C:nucleoplasm; C:cytosol; C:plasma membrane; C:SMN complex; C:SMN-Sm protein complex; F:receptor binding; F:poly(A) RNA binding; P:negative regulation of transcription from RNA polymerase II promoter; P:spliceosomal snRNP assembly; P:transforming growth factor beta receptor signaling pathway; P:negative regulation of epithelial cell migration; P:negative regulation of epithelial to mesenchymal tr…	9.82079	0.0006	173756	157323	174893	156574	2360.46	1681.85	16433.7	-0.143339	0.905421	-1.10446
900	E9PLL6	tr|E9PLL6|E9PLL6_HUMAN	60S ribosomal protein L27a OS=Homo sapiens GN=RPL27A PE=1 SV=1	C:ribosome	-9.70494	0.00063	129566	149009	130213	149605	3255.66	1200.83	-19443.2	0.201714	1.15006	1.15006
1260	E5RJH3	tr|E5RJH3|E5RJH3_HUMAN	60S ribosomal protein L30 OS=Homo sapiens GN=RPL30 PE=1 SV=1	C:ribosome; F:structural constituent of ribosome; P:translation	-9.66375	0.00064	23693.5	39480.5	23891.6	39093	773.355	2721.79	-15787	0.736647	1.6663	1.6663
420	P62906	sp|P62906|RL10A_HUMAN	60S ribosomal protein L10a OS=Homo sapiens GN=RPL10A PE=1 SV=2	C:nucleolus; C:mitochondrion; C:focal adhesion; C:membrane; C:cytosolic large ribosomal subunit; C:extracellular exosome; F:structural constituent of ribosome; F:protein binding; F:poly(A) RNA binding; P:nuclear-transcribed mRNA catabolic process, nonsense-mediated decay; P:translational initiation; P:translational elongation; P:translational termination; P:SRP-dependent cotranslational protein t…	-9.55787	0.00067	77661.6	95329.8	76140.2	94932.5	3114.16	743.959	-17668.2	0.295726	1.2275	1.2275
28	P29401	sp|P29401|TKT_HUMAN	Transketolase OS=Homo sapiens GN=TKT PE=1 SV=3	C:nucleoplasm; C:peroxisome; C:cytosol; C:myelin sheath; C:extracellular exosome; F:transketolase activity; F:protein homodimerization activity; F:metal ion binding; F:cofactor binding; P:xylulose biosynthetic process; P:energy reserve metabolic process; P:pentose-phosphate shunt, non-oxidative branch; P:regulation of growth; P:glyceraldehyde-3-phosphate biosynthetic process	-9.52015	0.00068	1.80867e+06	1.9329e+06	1.81221e+06	1.93441e+06	9593.92	20464.9	-124232	0.0958392	1.06869	1.06869
42	P08238	sp|P08238|HS90B_HUMAN	Heat shock protein HSP 90-beta OS=Homo sapiens GN=HSP90AB1 PE=1 SV=4	C:nucleoplasm; C:mitochondrion; C:cytosol; C:COP9 signalosome; C:cell surface; C:inclusion body; C:basolateral plasma membrane; C:apical plasma membrane; C:brush border membrane; C:melanosome; C:extracellular exosome; F:UTP binding; F:CTP binding; F:double-stranded RNA binding; F:ATP binding; F:GTP binding; F:sulfonylurea receptor binding; F:protein kinase binding; F:MHC class II protein complex …	9.40553	0.00071	2.08546e+06	1.92404e+06	2.09364e+06	1.9255e+06	26699.9	13069.1	161425	-0.116231	0.922595	-1.0839
517	Q9NZL4	sp|Q9NZL4|HPBP1_HUMAN	Hsp70-binding protein 1 OS=Homo sapiens GN=HSPBP1 PE=1 SV=1	C:cytoplasm; F:adenyl-nucleotide exchange factor activity; F:enzyme inhibitor activity; F:protein binding; P:protein folding; P:positive regulation of protein ubiquitination; P:positive regulation of proteasomal ubiquitin-dependent protein catabolic process; P:negative regulation of catalytic activity	9.40775	0.00071	84150.6	71613.5	83469.9	72027.5	1717.93	1541.59	12537.1	-0.232742	0.851016	-1.17507
25	P04075	sp|P04075|ALDOA_HUMAN	Fructose-bisphosphate aldolase A OS=Homo sapiens GN=ALDOA PE=1 SV=2	C:extracellular space; C:nucleus; C:cytosol; C:actin cytoskeleton; C:membrane; C:platelet alpha granule lumen; C:M band; C:I band; C:extracellular exosome; F:actin binding; F:fructose-bisphosphate aldolase activity; F:tubulin binding; F:identical protein binding; F:poly(A) RNA binding; F:fructose binding; P:platelet degranulation; P:fructose metabolic process; P:gluconeogenesis; P:ATP biosyntheti…	9.35246	0.00073	5.40489e+06	4.90216e+06	5.39637e+06	4.88113e+06	36186.5	85784.3	502730	-0.140848	0.906986	-1.10255
1274	Q9BV57	sp|Q9BV57|MTND_HUMAN	1,2-dihydroxy-3-keto-5-methylthiopentene dioxygenase OS=Homo sapiens GN=ADI1 PE=1 SV=1	C:nucleoplasm; C:Golgi apparatus; C:cytosol; C:plasma membrane; F:protein binding; F:acireductone dioxygenase [iron(II)-requiring] activity; F:metal ion binding; P:polyamine metabolic process; P:L-methionine biosynthetic process from methylthioadenosine; P:oxidation-reduction process	-9.36164	0.00073	23346.5	26047.6	23196.6	26050.5	355.597	351.115	-2701.02	0.15794	1.11569	1.11569
274	Q01813	sp|Q01813|PFKAP_HUMAN	ATP-dependent 6-phosphofructokinase, platelet type OS=Homo sapiens GN=PFKP PE=1 SV=2	C:nucleus; C:cytosol; C:membrane; C:extracellular exosome; F:6-phosphofructokinase activity; F:ATP binding; F:protein complex binding; F:metal ion binding; P:fructose 6-phosphate metabolic process; P:carbohydrate phosphorylation; P:canonical glycolysis; P:mitophagy in response to mitochondrial depolarization	-9.22326	0.00077	105069	111868	105035	112191	150.211	1268.03	-6799.52	0.0904673	1.06471	1.06471
772	P31350	sp|P31350|RIR2_HUMAN	Ribonucleoside-diphosphate reductase subunit M2 OS=Homo sapiens GN=RRM2 PE=1 SV=1	C:nucleoplasm; C:cytosol; C:ribonucleoside-diphosphate reductase complex; F:ribonucleoside-diphosphate reductase activity, thioredoxin disulfide as acceptor; F:protein binding; F:metal ion binding; P:regulation of transcription involved in G1/S transition of mitotic cell cycle; P:DNA replication; P:deoxyribonucleoside diphosphate metabolic process; P:deoxyribonucleotide biosynthetic process; P:nu…	9.16749	0.00079	27381.5	20779	27500.9	20586.3	737.884	1005.78	6602.43	-0.398071	0.758872	-1.31774
299	P30044	sp|P30044|PRDX5_HUMAN	Peroxiredoxin-5, mitochondrial OS=Homo sapiens GN=PRDX5 PE=1 SV=4	C:extracellular space; C:nucleus; C:mitochondrial matrix; C:peroxisomal matrix; C:cytosol; C:cytoplasmic vesicle; C:perinuclear region of cytoplasm; C:extracellular exosome; F:RNA polymerase III regulatory region DNA binding; F:peroxidase activity; F:receptor binding; F:cysteine-type endopeptidase inhibitor activity involved in apoptotic process; F:protein dimerization activity; F:peroxynitrite r…	-9.09377	0.00081	508901	565232	508746	560216	4239.6	9856.08	-56331.7	0.15146	1.11069	1.11069
1503	Q15818	sp|Q15818|NPTX1_HUMAN	Neuronal pentraxin-1 OS=Homo sapiens GN=NPTX1 PE=2 SV=2	C:mitochondrion; C:plasma membrane; C:transport vesicle; C:neuron projection; F:metal ion binding; P:mitochondrial transport; P:synaptic transmission; P:central nervous system development; P:cellular response to potassium ion; P:mitochondrial fragmentation involved in apoptotic process; P:axonogenesis involved in innervation; P:cellular response to glucose stimulus	9.04623	0.00083	8762.5	3951.88	8988.04	3908.27	915.506	101.12	4810.62	-1.1488	0.450999	-2.2173
189	P05388	sp|P05388|RLA0_HUMAN	60S acidic ribosomal protein P0 OS=Homo sapiens GN=RPLP0 PE=1 SV=1	C:nucleus; C:focal adhesion; C:membrane; C:cytosolic large ribosomal subunit; C:cytoplasmic ribonucleoprotein granule; C:extracellular exosome; F:structural constituent of ribosome; F:protein binding; F:poly(A) RNA binding; P:nuclear-transcribed mRNA catabolic process, nonsense-mediated decay; P:translational initiation; P:translational elongation; P:translational termination; P:SRP-dependent cot…	-9.01907	0.00084	662295	737421	657301	739370	13428.9	5274.16	-75126.3	0.155015	1.11343	1.11343
165	P41250	sp|P41250|SYG_HUMAN	Glycine--tRNA ligase OS=Homo sapiens GN=GARS PE=1 SV=3	C:nucleoplasm; C:mitochondrial matrix; C:cytosol; C:secretory granule; C:axon; C:extracellular exosome; F:glycine-tRNA ligase activity; F:ATP binding; F:protein dimerization activity; P:glycyl-tRNA aminoacylation; P:diadenosine tetraphosphate biosynthetic process	-8.95954	0.00086	230988	272032	234592	272719	7126.36	3489.05	-41044.2	0.23596	1.17769	1.17769
720	Q16543	sp|Q16543|CDC37_HUMAN	Hsp90 co-chaperone Cdc37 OS=Homo sapiens GN=CDC37 PE=1 SV=1	C:cytosol; C:ruffle membrane; C:extracellular exosome; C:HSP90-CDC37 chaperone complex; F:protein C-terminus binding; F:protein kinase regulator activity; F:mitogen-activated protein kinase kinase kinase binding; F:protein kinase B binding; F:unfolded protein binding; F:chaperone binding; F:Hsp90 protein binding; P:regulation of cyclin-dependent protein serine/threonine kinase activity; P:protein…	8.94949	0.00086	76815.6	64817.5	77226.8	64633.7	2089.88	1012.09	11998	-0.245015	0.843807	-1.1851
279	A0A0A0MR02	tr|A0A0A0MR02|A0A0A0MR02_HUMAN	Voltage-dependent anion-selective channel protein 2 (Fragment) OS=Homo sapiens GN=VDAC2 PE=1 SV=1	C:mitochondrial outer membrane; C:integral component of membrane; F:voltage-gated anion channel activity; P:anion transport; P:transmembrane transport; P:regulation of anion transmembrane transport	-8.9327	0.00087	498787	555364	501146	551980	7750.93	7763.29	-56576.6	0.155009	1.11343	1.11343
826	J3QQ67	tr|J3QQ67|J3QQ67_HUMAN	60S ribosomal protein L18 (Fragment) OS=Homo sapiens GN=RPL18 PE=1 SV=1	C:ribosome; F:structural constituent of ribosome; P:translation	-8.94003	0.00087	93573.6	121998	93603.1	122994	4271.68	3475.47	-28424.1	0.382681	1.30376	1.30376
181	P40939	sp|P40939|ECHA_HUMAN	Trifunctional enzyme subunit alpha, mitochondrial OS=Homo sapiens GN=HADHA PE=1 SV=2	C:mitochondrial inner membrane; C:mitochondrial fatty acid beta-oxidation multienzyme complex; C:mitochondrial nucleoid; F:fatty-acyl-CoA binding; F:acetyl-CoA C-acetyltransferase activity; F:enoyl-CoA hydratase activity; F:long-chain-enoyl-CoA hydratase activity; F:long-chain-3-hydroxyacyl-CoA dehydrogenase activity; F:protein complex binding; F:NAD binding; P:fatty acid beta-oxidation; P:respon…	-8.90982	0.00088	287207	305616	285821	304876	2875	2130.84	-18408.4	0.0896263	1.06409	1.06409
857	P42167	sp|P42167|LAP2B_HUMAN	Lamina-associated polypeptide 2, isoforms beta/gamma OS=Homo sapiens GN=TMPO PE=1 SV=2	C:nuclear inner membrane; C:cytoplasm; C:integral component of membrane; F:DNA binding; F:lamin binding	-8.86022	0.0009	43907.8	51304.8	44119.5	50703.3	403.903	1388.46	-7397	0.224617	1.16847	1.16847
2	Q09666	sp|Q09666|AHNK_HUMAN	Neuroblast differentiation-associated protein AHNAK OS=Homo sapiens GN=AHNAK PE=1 SV=2	C:nucleus; C:lysosomal membrane; C:cytosol; C:focal adhesion; C:actin cytoskeleton; C:T-tubule; C:costamere; C:cell-cell contact zone; C:membrane raft; C:extracellular exosome; F:S100 protein binding; F:poly(A) RNA binding; F:structural molecule activity conferring elasticity; P:regulation of RNA splicing; P:protein oligomerization; P:regulation of voltage-gated calcium channel activity	8.6787	0.00097	405340	359425	409213	359934	8992.29	1763.08	45915.1	-0.173442	0.886725	-1.12775
17	P42704	sp|P42704|LPPRC_HUMAN	Leucine-rich PPR motif-containing protein, mitochondrial OS=Homo sapiens GN=LRPPRC PE=1 SV=3	C:condensed nuclear chromosome; C:nuclear inner membrane; C:nuclear outer membrane; C:nucleoplasm; C:microtubule; C:ribonucleoprotein complex; C:mitochondrial nucleoid; C:perinuclear region of cytoplasm; F:single-stranded DNA binding; F:microtubule binding; F:ubiquitin protein ligase binding; F:poly(A) RNA binding; F:beta-tubulin binding; F:actin filament binding; P:negative regulation of mitocho…	8.67371	0.00097	359218	324307	359024	327517	2629.1	6456.62	34911	-0.1475	0.902814	-1.10765
234	P33991	sp|P33991|MCM4_HUMAN	DNA replication licensing factor MCM4 OS=Homo sapiens GN=MCM4 PE=1 SV=5	C:nuclear chromosome, telomeric region; C:nucleoplasm; C:membrane; C:MCM complex; F:single-stranded DNA binding; F:ATP-dependent DNA helicase activity; F:protein binding; F:ATP binding; P:cell cycle checkpoint; P:G1/S transition of mitotic cell cycle; P:mitotic S phase; P:DNA unwinding involved in DNA replication; P:DNA replication initiation; P:DNA strand elongation involved in DNA replication	8.54955	0.00103	170408	151719	171100	151630	3674.93	911.511	18689.4	-0.167595	0.890325	-1.12318
350	Q92900	sp|Q92900|RENT1_HUMAN	Regulator of nonsense transcripts 1 OS=Homo sapiens GN=UPF1 PE=1 SV=2	C:chromatin; C:cytoplasmic mRNA processing body; C:nucleoplasm; C:cytosol; C:exon-exon junction complex; C:supraspliceosomal complex; F:DNA binding; F:chromatin binding; F:ATP-dependent RNA helicase activity; F:protein binding; F:ATP binding; F:zinc ion binding; F:poly(A) RNA binding; P:nuclear-transcribed mRNA catabolic process, nonsense-mediated decay; P:DNA replication; P:DNA repair; P:mRNA ex…	8.49034	0.00106	41832.2	25825.7	41533	27151.2	993.25	3110.65	16006.6	-0.695809	0.617363	-1.61979
597	F8VVM2	tr|F8VVM2|F8VVM2_HUMAN	Phosphate carrier protein, mitochondrial OS=Homo sapiens GN=SLC25A3 PE=1 SV=1	C:mitochondrion; C:integral component of membrane; P:transport	-8.4814	0.00106	229044	246755	228445	245586	2337.46	2759.95	-17710.4	0.107451	1.07732	1.07732
733	P53701	sp|P53701|CCHL_HUMAN	Cytochrome c-type heme lyase OS=Homo sapiens GN=HCCS PE=1 SV=1	C:mitochondrial inner membrane; F:holocytochrome-c synthase activity; F:metal ion binding; P:organ morphogenesis; P:oxidation-reduction process	8.39161	0.0011	67514.3	36495.9	69462.8	39284.7	3391.71	5430.06	31018.4	-0.88746	0.540565	-1.84992
1151	P08621	sp|P08621|RU17_HUMAN	U1 small nuclear ribonucleoprotein 70 kDa OS=Homo sapiens GN=SNRNP70 PE=1 SV=2	C:spliceosomal complex; C:U1 snRNP; C:nuclear speck; F:nucleotide binding; F:protein binding; F:poly(A) RNA binding; P:mRNA splicing, via spliceosome; P:positive regulation of mRNA splicing, via spliceosome	-8.33502	0.00113	21381.8	28915.2	21050.8	29473.5	709.785	1395.31	-7533.36	0.435443	1.35233	1.35233
508	P62249	sp|P62249|RS16_HUMAN	40S ribosomal protein S16 OS=Homo sapiens GN=RPS16 PE=1 SV=2	C:focal adhesion; C:membrane; C:cytosolic small ribosomal subunit; C:extracellular exosome; F:structural constituent of ribosome; F:protein binding; F:poly(A) RNA binding; P:nuclear-transcribed mRNA catabolic process, nonsense-mediated decay; P:maturation of SSU-rRNA from tricistronic rRNA transcript (SSU-rRNA, 5.8S rRNA, LSU-rRNA); P:translational initiation; P:translational elongation; P:transl…	-8.22358	0.00119	210360	228648	210532	230189	1770.73	3420.67	-18288	0.120268	1.08694	1.08694
1085	O94925	sp|O94925|GLSK_HUMAN	Glutaminase kidney isoform, mitochondrial OS=Homo sapiens GN=GLS PE=1 SV=1	C:mitochondrial matrix; C:cytosol; F:glutaminase activity; F:protein binding; P:suckling behavior; P:regulation of respiratory gaseous exchange by neurological system process; P:transcription initiation from RNA polymerase II promoter; P:glutamate biosynthetic process; P:glutamine catabolic process; P:neurotransmitter secretion; P:glutamate secretion; P:protein homotetramerization	-8.21008	0.0012	16551.1	20148	16881	20153.7	727.651	215.25	-3596.88	0.283707	1.21732	1.21732
439	H7BY55	tr|H7BY55|H7BY55_HUMAN	Complement decay-accelerating factor OS=Homo sapiens GN=CD55 PE=1 SV=2	-	8.17495	0.00122	111263	100192	111381	100312	2306.39	428.031	11071.6	-0.151215	0.900492	-1.1105
49	P06576	sp|P06576|ATPB_HUMAN	ATP synthase subunit beta, mitochondrial OS=Homo sapiens GN=ATP5B PE=1 SV=3	C:nucleus; C:mitochondrial proton-transporting ATP synthase, catalytic core; C:plasma membrane; C:cell surface; C:mitochondrial nucleoid; C:myelin sheath; C:extracellular exosome; F:ATP binding; F:MHC class I protein binding; F:proton-transporting ATP synthase activity, rotational mechanism; F:proton-transporting ATPase activity, rotational mechanism; P:angiogenesis; P:osteoblast differentiation;…	-8.11784	0.00125	1.6276e+06	1.72897e+06	1.62631e+06	1.73095e+06	20087	8017.96	-101367	0.0871644	1.06228	1.06228
709	D6RD18	tr|D6RD18|D6RD18_HUMAN	Heterogeneous nuclear ribonucleoprotein A/B OS=Homo sapiens GN=HNRNPAB PE=1 SV=1	C:nucleoplasm; F:nucleotide binding; F:nucleic acid binding	-8.03911	0.0013	175335	220135	175578	220233	581.453	9634.83	-44800.3	0.328276	1.25551	1.25551
1068	P12236	sp|P12236|ADT3_HUMAN	ADP/ATP translocase 3 OS=Homo sapiens GN=SLC25A6 PE=1 SV=4	C:nucleus; C:mitochondrial inner membrane presequence translocase complex; C:integral component of membrane; F:ATP:ADP antiporter activity; F:protein binding; P:energy reserve metabolic process; P:protein targeting to mitochondrion; P:apoptotic process; P:ADP transport; P:ATP transport; P:viral life cycle; P:cellular protein metabolic process; P:small molecule metabolic process; P:active inductio…	-7.89937	0.00139	143171	167098	141359	168122	4761.36	2202.98	-23926.8	0.222954	1.16712	1.16712
1081	A0A096LPJ4	tr|A0A096LPJ4|A0A096LPJ4_HUMAN	Ubiquitin-like protein ISG15 OS=Homo sapiens GN=ISG15 PE=1 SV=1	-	-7.90221	0.00139	19613.7	25158.2	20000.3	25671.1	682.55	1005.48	-5544.44	0.359163	1.28268	1.28268
114	P35221	sp|P35221|CTNA1_HUMAN	Catenin alpha-1 OS=Homo sapiens GN=CTNNA1 PE=1 SV=1	C:acrosomal vesicle; C:cytosol; C:zonula adherens; C:focal adhesion; C:intercalated disc; C:actin cytoskeleton; C:catenin complex; C:lamellipodium; F:structural molecule activity; F:beta-catenin binding; F:vinculin binding; F:poly(A) RNA binding; F:gamma-catenin binding; F:cadherin binding; F:actin filament binding; P:ovarian follicle development; P:actin filament organization; P:establishment or…	7.87377	0.00141	86467.3	64650.2	86070.4	64092.4	3838.47	2880.82	21817.1	-0.4195	0.747684	-1.33746
1216	Q93008	sp|Q93008|USP9X_HUMAN	Probable ubiquitin carboxyl-terminal hydrolase FAF-X OS=Homo sapiens GN=USP9X PE=1 SV=3	C:cytosol; C:membrane; C:growth cone; C:apical part of cell; F:cysteine-type endopeptidase activity; F:ubiquitin-specific protease activity; F:co-SMAD binding; P:negative regulation of transcription from RNA polymerase II promoter; P:in utero embryonic development; P:neuron migration; P:transcription initiation from RNA polymerase II promoter; P:chromosome segregation; P:mitotic nuclear division;…	-7.79112	0.00146	14482.7	19768.6	14785.1	19920.3	671.449	964.386	-5285.89	0.448878	1.36498	1.36498
851	H3BN98	tr|H3BN98|H3BN98_HUMAN	Uncharacterized protein (Fragment) OS=Homo sapiens PE=4 SV=2	C:Sec61 translocon complex; C:ribosome; C:integral component of membrane; F:structural constituent of ribosome; P:translation; P:cotranslational protein targeting to membrane	7.7712	0.00148	15154.8	13008.6	15181.7	13030.3	342.973	333.458	2146.24	-0.220314	0.858379	-1.16499
1119	P84103	sp|P84103|SRSF3_HUMAN	Serine/arginine-rich splicing factor 3 OS=Homo sapiens GN=SRSF3 PE=1 SV=1	C:cytoplasm; C:nuclear speck; F:nucleotide binding; F:phospholipase binding; F:poly(A) RNA binding; P:mRNA splicing, via spliceosome; P:termination of RNA polymerase II transcription; P:mRNA export from nucleus; P:mRNA 3'-end processing	-7.60866	0.0016	47653.4	59155.4	47279.6	59837.7	1713.21	1980.04	-11502	0.31193	1.24137	1.24137
1162	M0R1A7	tr|M0R1A7|M0R1A7_HUMAN	60S ribosomal protein L18a OS=Homo sapiens GN=RPL18A PE=1 SV=1	C:ribosome; F:structural constituent of ribosome; P:translation	-7.47678	0.00171	5660.11	8115.13	5805.52	8212.73	471.061	318.666	-2455.02	0.519784	1.43374	1.43374
147	P23396	sp|P23396|RS3_HUMAN	40S ribosomal protein S3 OS=Homo sapiens GN=RPS3 PE=1 SV=2	C:nucleolus; C:mitochondrial inner membrane; C:spindle; C:focal adhesion; C:cytosolic small ribosomal subunit; C:ruffle membrane; C:extracellular exosome; C:NF-kappaB complex; F:damaged DNA binding; F:mRNA binding; F:structural constituent of ribosome; F:oxidized purine nucleobase lesion DNA N-glycosylase activity; F:protein kinase binding; F:protein kinase A binding; F:NF-kappaB binding; F:iron-…	-7.42328	0.00176	380416	413938	382579	417247	4182.15	6609.67	-33522.3	0.121838	1.08812	1.08812
81	Q14974	sp|Q14974|IMB1_HUMAN	Importin subunit beta-1 OS=Homo sapiens GN=KPNB1 PE=1 SV=2	C:nuclear pore; C:nucleoplasm; C:cytosol; C:nuclear membrane; C:protein complex; C:extracellular exosome; C:endoplasmic reticulum tubular network; F:nuclear localization sequence binding; F:zinc ion binding; F:Ran GTPase binding; F:protein transporter activity; F:protein domain specific binding; F:poly(A) RNA binding; P:protein import into nucleus, translocation; P:apoptotic DNA fragmentation; P:…	7.34196	0.00183	395128	361338	398137	358853	6366.07	4797.58	33789.9	-0.128971	0.914484	-1.09351
315	Q13435	sp|Q13435|SF3B2_HUMAN	Splicing factor 3B subunit 2 OS=Homo sapiens GN=SF3B2 PE=1 SV=2	C:nucleoplasm; C:U12-type spliceosomal complex; C:catalytic step 2 spliceosome; F:protein binding; F:poly(A) RNA binding; P:mRNA splicing, via spliceosome; P:viral process	7.32896	0.00184	126273	107215	127656	106353	4210.02	1600.46	19058	-0.23604	0.849073	-1.17776
701	P09874	sp|P09874|PARP1_HUMAN	Poly [ADP-ribose] polymerase 1 OS=Homo sapiens GN=PARP1 PE=1 SV=4	C:nuclear chromosome, telomeric region; C:nuclear envelope; C:nucleoplasm; C:transcription factor complex; C:nucleolus; C:mitochondrion; C:membrane; F:DNA binding; F:chromatin binding; F:NAD+ ADP-ribosyltransferase activity; F:transcription factor binding; F:zinc ion binding; F:protein kinase binding; F:identical protein binding; F:poly(A) RNA binding; F:protein N-terminus binding; F:NAD binding;…	-7.31775	0.00186	51644	64982.8	50276.3	65205.1	2745.45	1558.99	-13338.9	0.331459	1.25829	1.25829
1109	P05386	sp|P05386|RLA1_HUMAN	60S acidic ribosomal protein P1 OS=Homo sapiens GN=RPLP1 PE=1 SV=1	C:focal adhesion; C:cytosolic large ribosomal subunit; C:extracellular exosome; F:RNA binding; F:structural constituent of ribosome; F:protein binding; P:nuclear-transcribed mRNA catabolic process, nonsense-mediated decay; P:translational initiation; P:translational elongation; P:translational termination; P:SRP-dependent cotranslational protein targeting to membrane; P:viral transcription	-7.27503	0.0019	64295	76965.8	64152.4	77590.6	1851.33	2381.81	-12670.8	0.259512	1.19707	1.19707
79	P25205	sp|P25205|MCM3_HUMAN	DNA replication licensing factor MCM3 OS=Homo sapiens GN=MCM3 PE=1 SV=3	C:nuclear chromosome, telomeric region; C:nucleoplasm; C:alpha DNA polymerase:primase complex; C:centrosome; C:membrane; C:MCM complex; C:perinuclear region of cytoplasm; F:DNA binding; F:DNA helicase activity; F:protein binding; F:ATP binding; P:cell cycle checkpoint; P:G1/S transition of mitotic cell cycle; P:mitotic S phase; P:DNA replication initiation; P:DNA strand elongation involved in DNA…	7.26622	0.00191	288848	258028	285242	258936	6329.35	3729.42	30819.2	-0.162779	0.893303	-1.11944
511	P52907	sp|P52907|CAZA1_HUMAN	F-actin-capping protein subunit alpha-1 OS=Homo sapiens GN=CAPZA1 PE=1 SV=3	C:cytosol; C:cell-cell junction; C:F-actin capping protein complex; C:membrane; C:cortical cytoskeleton; C:extracellular exosome; C:WASH complex; F:actin filament binding; P:protein complex assembly; P:movement of cell or subcellular component; P:blood coagulation; P:innate immune response; P:barbed-end actin filament capping	-7.26518	0.00191	85264	98480.5	84033.2	97513.7	2298.12	2155.62	-13216.5	0.207902	1.15501	1.15501
652	O15427	sp|O15427|MOT4_HUMAN	Monocarboxylate transporter 4 OS=Homo sapiens GN=SLC16A3 PE=1 SV=1	C:integral component of plasma membrane; C:actin cytoskeleton; C:nuclear membrane; F:protein binding; F:lactate transmembrane transporter activity; F:symporter activity; F:poly(A) RNA binding; P:pyruvate metabolic process; P:blood coagulation; P:plasma membrane lactate transport; P:leukocyte migration	-7.26619	0.00191	82642	91823.5	82529.4	91838.4	1991.05	908.68	-9181.47	0.151988	1.1111	1.1111
1179	P02792	sp|P02792|FRIL_HUMAN	Ferritin light chain OS=Homo sapiens GN=FTL PE=1 SV=2	C:cytosol; C:intracellular ferritin complex; C:membrane; C:extracellular exosome; F:ferric iron binding; F:identical protein binding; P:iron ion transport; P:cellular iron ion homeostasis; P:post-Golgi vesicle-mediated transport; P:receptor-mediated endocytosis; P:transmembrane transport; P:membrane organization	-7.22715	0.00194	9021.47	20887	9195.3	19405	501.215	2799.17	-11865.6	1.21117	2.31526	2.31526
1205	Q14498	sp|Q14498|RBM39_HUMAN	RNA-binding protein 39 OS=Homo sapiens GN=RBM39 PE=1 SV=2	C:microtubule organizing center; C:nuclear speck; F:nucleotide binding; F:protein binding; F:poly(A) RNA binding; P:transcription, DNA-templated; P:regulation of transcription, DNA-templated; P:mRNA processing; P:RNA splicing	7.22818	0.00194	28003.1	14420.8	28923	13638.7	2483.36	2103.73	13582.3	-0.957432	0.514973	-1.94185
955	Q9UL25	sp|Q9UL25|RAB21_HUMAN	Ras-related protein Rab-21 OS=Homo sapiens GN=RAB21 PE=1 SV=3	C:endoplasmic reticulum membrane; C:trans-Golgi network; C:focal adhesion; C:cytoplasmic side of plasma membrane; C:cytoplasmic vesicle membrane; C:cleavage furrow; C:Golgi cisterna membrane; C:neuron projection; C:extracellular exosome; C:cytoplasmic side of early endosome membrane; F:GTPase activity; F:protein binding; F:GTP binding; F:GDP binding; P:intracellular protein transport; P:anterogra…	-7.21786	0.00195	31157.9	35419.2	31715.6	35429.1	1012.87	140.721	-4261.39	0.184938	1.13677	1.13677
78	P05023	sp|P05023|AT1A1_HUMAN	Sodium/potassium-transporting ATPase subunit alpha-1 OS=Homo sapiens GN=ATP1A1 PE=1 SV=1	C:endosome; C:endoplasmic reticulum; C:Golgi apparatus; C:sodium:potassium-exchanging ATPase complex; C:caveola; C:intercalated disc; C:basolateral plasma membrane; C:apical plasma membrane; C:T-tubule; C:melanosome; C:myelin sheath; C:extracellular exosome; C:neuronal postsynaptic density; F:sodium:potassium-exchanging ATPase activity; F:ATP binding; F:phosphatase activity; F:protein kinase bind…	7.14625	0.00203	252375	227224	251584	225722	3718.06	4830.78	25151.1	-0.151454	0.900342	-1.11069
177	P52292	sp|P52292|IMA1_HUMAN	Importin subunit alpha-1 OS=Homo sapiens GN=KPNA2 PE=1 SV=1	C:nucleoplasm; C:cytosol; C:membrane; F:nuclear localization sequence binding; F:protein transporter activity; F:histone deacetylase binding; F:poly(A) RNA binding; P:regulation of DNA recombination; P:DNA metabolic process; P:NLS-bearing protein import into nucleus; P:viral process; P:cytokine-mediated signaling pathway	7.14284	0.00203	215272	165610	210322	166297	11963.3	1379.37	49662.7	-0.378376	0.769303	-1.29988
414	Q86UY0	tr|Q86UY0|Q86UY0_HUMAN	Protein BLOC1S5-TXNDC5 OS=Homo sapiens GN=TXNDC5 PE=1 SV=1	C:cell; F:protein binding; F:isomerase activity; P:metabolic process; P:cell redox homeostasis	7.12011	0.00206	159304	145675	158159	146235	2907.16	1593.9	13629.1	-0.12903	0.914446	-1.09356
797	P40429	sp|P40429|RL13A_HUMAN	60S ribosomal protein L13a OS=Homo sapiens GN=RPL13A PE=1 SV=2	C:nucleolus; C:focal adhesion; C:membrane; C:cytosolic large ribosomal subunit; C:GAIT complex; F:mRNA binding; F:structural constituent of ribosome; P:nuclear-transcribed mRNA catabolic process, nonsense-mediated decay; P:translational initiation; P:translational elongation; P:translational termination; P:SRP-dependent cotranslational protein targeting to membrane; P:viral transcription; P:cellu…	-7.10491	0.00207	132337	155563	133043	154541	5140.56	2373.54	-23226	0.233282	1.17551	1.17551
852	Q92896	sp|Q92896|GSLG1_HUMAN	Golgi apparatus protein 1 OS=Homo sapiens GN=GLG1 PE=1 SV=2	C:Golgi membrane; C:proteinaceous extracellular matrix; C:plasma membrane; C:integral component of membrane; C:extracellular exosome; F:receptor binding; P:blood coagulation; P:negative regulation of protein processing; P:negative regulation of transforming growth factor beta receptor signaling pathway; P:regulation of chondrocyte differentiation; P:leukocyte migration; P:bone morphogenesis	7.07725	0.0021	16550.4	9532.53	16467.5	9463.89	1598.66	627.852	7017.91	-0.795938	0.575969	-1.73621
479	E9PCH5	tr|E9PCH5|E9PCH5_HUMAN	Calpastatin OS=Homo sapiens GN=CAST PE=1 SV=1	C:cytoplasm	7.07599	0.00211	111507	89618.4	110533	89120.6	4871.71	2230.24	21889	-0.315272	0.803699	-1.24425
337	P62424	sp|P62424|RL7A_HUMAN	60S ribosomal protein L7a OS=Homo sapiens GN=RPL7A PE=1 SV=2	C:nucleolus; C:focal adhesion; C:membrane; C:cytosolic large ribosomal subunit; C:polysomal ribosome; C:extracellular exosome; F:structural constituent of ribosome; F:protein binding; F:poly(A) RNA binding; P:nuclear-transcribed mRNA catabolic process, nonsense-mediated decay; P:translational initiation; P:translational elongation; P:translational termination; P:SRP-dependent cotranslational prot…	-7.05693	0.00213	214354	234256	214861	235842	3869.63	2981.16	-19902.3	0.128092	1.09285	1.09285
1251	P49207	sp|P49207|RL34_HUMAN	60S ribosomal protein L34 OS=Homo sapiens GN=RPL34 PE=1 SV=3	C:nucleolus; C:cytosolic large ribosomal subunit; C:extracellular exosome; F:RNA binding; F:structural constituent of ribosome; P:nuclear-transcribed mRNA catabolic process, nonsense-mediated decay; P:translational initiation; P:translational elongation; P:translational termination; P:SRP-dependent cotranslational protein targeting to membrane; P:viral transcription; P:ribosome biogenesis	-7.05102	0.00213	40656.7	50310.8	39838.7	50200.6	2294.71	598.469	-9654.03	0.307373	1.23745	1.23745
516	P54920	sp|P54920|SNAA_HUMAN	Alpha-soluble NSF attachment protein OS=Homo sapiens GN=NAPA PE=1 SV=3	C:vacuolar membrane; C:cytosol; C:terminal bouton; C:myelin sheath; C:synaptobrevin 2-SNAP-25-syntaxin-1a complex; C:extracellular exosome; F:soluble NSF attachment protein activity; F:syntaxin binding; P:intracellular protein transport; P:intra-Golgi vesicle-mediated transport; P:post-Golgi vesicle-mediated transport; P:brain development; P:regulation of synaptic vesicle priming; P:neuron differ…	7.03563	0.00215	95488.2	85296.4	95575.2	85497.5	2206.72	1194.06	10191.9	-0.162839	0.893266	-1.11949
203	P55084	sp|P55084|ECHB_HUMAN	Trifunctional enzyme subunit beta, mitochondrial OS=Homo sapiens GN=HADHB PE=1 SV=3	C:mitochondrial outer membrane; C:mitochondrial inner membrane; C:endoplasmic reticulum; C:mitochondrial nucleoid; C:extracellular exosome; F:acetyl-CoA C-acyltransferase activity; F:enoyl-CoA hydratase activity; F:protein binding; F:long-chain-3-hydroxyacyl-CoA dehydrogenase activity; F:poly(A) RNA binding; P:fatty acid beta-oxidation; P:cardiolipin acyl-chain remodeling; P:glycerophospholipid b…	-6.98664	0.00221	272765	302744	273103	299645	4773.56	5696.47	-29979.3	0.150441	1.10991	1.10991
859	P62277	sp|P62277|RS13_HUMAN	40S ribosomal protein S13 OS=Homo sapiens GN=RPS13 PE=1 SV=2	C:nucleolus; C:focal adhesion; C:membrane; C:cytosolic small ribosomal subunit; C:extracellular exosome; F:mRNA binding; F:structural constituent of ribosome; F:protein binding; F:small ribosomal subunit rRNA binding; P:nuclear-transcribed mRNA catabolic process, nonsense-mediated decay; P:translational initiation; P:translational elongation; P:translational termination; P:SRP-dependent cotransla…	-6.95044	0.00225	69327.5	81919.8	69159.7	81147.6	1985.62	2429.9	-12592.3	0.240785	1.18164	1.18164
411	P33316	sp|P33316|DUT_HUMAN	Deoxyuridine 5'-triphosphate nucleotidohydrolase, mitochondrial OS=Homo sapiens GN=DUT PE=1 SV=4	C:nucleoplasm; C:mitochondrion; C:extracellular exosome; F:magnesium ion binding; F:dUTP diphosphatase activity; F:protein binding; F:poly(A) RNA binding; P:pyrimidine nucleobase metabolic process; P:dUMP biosynthetic process; P:DNA replication; P:dUTP catabolic process; P:pyrimidine nucleoside biosynthetic process	6.9076	0.0023	136748	119146	134979	119847	3641.44	2494.12	17602.3	-0.198793	0.871279	-1.14774
5	P78527	sp|P78527|PRKDC_HUMAN	DNA-dependent protein kinase catalytic subunit OS=Homo sapiens GN=PRKDC PE=1 SV=3	C:nuclear chromosome, telomeric region; C:nucleoplasm; C:transcription factor complex; C:nucleolus; C:cytosol; C:DNA-dependent protein kinase-DNA ligase 4 complex; C:membrane; F:double-stranded DNA binding; F:DNA-dependent protein kinase activity; F:ATP binding; F:transcription factor binding; F:enzyme binding; F:poly(A) RNA binding; P:telomere maintenance; P:double-strand break repair via homolo…	-6.87913	0.00234	301686	361036	300618	359049	3995.3	14399.2	-59349.5	0.259093	1.19673	1.19673
126	P49915	sp|P49915|GUAA_HUMAN	GMP synthase [glutamine-hydrolyzing] OS=Homo sapiens GN=GMPS PE=1 SV=1	C:cytosol; F:GMP synthase activity; F:GMP synthase (glutamine-hydrolyzing) activity; F:ATP binding; F:pyrophosphatase activity; P:GMP biosynthetic process; P:glutamine metabolic process; P:purine nucleobase biosynthetic process	6.87711	0.00234	300343	267060	302579	266100	5184.68	6586.81	33282.9	-0.169447	0.889184	-1.12463
980	E7EX53	tr|E7EX53|E7EX53_HUMAN	Ribosomal protein L15 (Fragment) OS=Homo sapiens GN=RPL15 PE=1 SV=1	C:ribosome; F:structural constituent of ribosome; P:translation	-6.87236	0.00235	48477.7	61172.4	48861.5	60741.9	2207.14	2316.28	-12694.8	0.335561	1.26187	1.26187
700	J3KQJ1	tr|J3KQJ1|J3KQJ1_HUMAN	Sulfatase-modifying factor 2 OS=Homo sapiens GN=SUMF2 PE=1 SV=1	-	6.85721	0.00237	29371.3	23845.5	29325.6	23150.2	599.896	1260.28	5525.86	-0.300693	0.811862	-1.23174
574	P48047	sp|P48047|ATPO_HUMAN	ATP synthase subunit O, mitochondrial OS=Homo sapiens GN=ATP5O PE=1 SV=1	C:nucleus; C:mitochondrial proton-transporting ATP synthase complex; C:plasma membrane; C:extracellular exosome; F:protein binding; F:drug binding; F:proton-transporting ATP synthase activity, rotational mechanism; P:respiratory electron transport chain; P:mitochondrial ATP synthesis coupled proton transport	-6.84088	0.00239	228265	271022	229395	270910	8231.9	7030.87	-42757.3	0.247702	1.18731	1.18731
1376	K7ENT6	tr|K7ENT6|K7ENT6_HUMAN	Tropomyosin alpha-4 chain (Fragment) OS=Homo sapiens GN=TPM4 PE=1 SV=1	-	-6.76952	0.00248	20807.8	27194.9	20713.4	27940.3	772.279	1440.24	-6387.19	0.386217	1.30696	1.30696
881	C9IZQ1	tr|C9IZQ1|C9IZQ1_HUMAN	Translocon-associated protein subunit alpha OS=Homo sapiens GN=SSR1 PE=1 SV=1	C:endoplasmic reticulum membrane	-6.74525	0.00252	84619.9	104098	83778.1	103943	3358.73	3706.07	-19478.1	0.298873	1.23018	1.23018
176	Q99497	sp|Q99497|PARK7_HUMAN	Protein deglycase DJ-1 OS=Homo sapiens GN=PARK7 PE=1 SV=2	C:chromatin; C:mitochondrial respiratory chain complex I; C:mitochondrial intermembrane space; C:mitochondrial matrix; C:endoplasmic reticulum; C:cytosol; C:plasma membrane; C:PML body; C:axon; C:cell body; C:membrane raft; C:extracellular exosome; F:core promoter binding; F:double-stranded DNA binding; F:single-stranded DNA binding; F:transcription coactivator activity; F:mRNA binding; F:peptida…	6.69951	0.00258	327874	290027	323225	290379	9177.5	3393.72	37847.5	-0.176957	0.884567	-1.1305
895	Q9BTM1	sp|Q9BTM1|H2AJ_HUMAN	Histone H2A.J OS=Homo sapiens GN=H2AFJ PE=1 SV=1	C:nucleosome; C:nucleus; C:extracellular exosome; F:DNA binding; F:protein heterodimerization activity	-6.66654	0.00263	20588.5	31393.4	21761.1	31505.1	2797.03	239.248	-10804.9	0.608621	1.5248	1.5248
1357	Q9H444	sp|Q9H444|CHM4B_HUMAN	Charged multivesicular body protein 4b OS=Homo sapiens GN=CHMP4B PE=1 SV=1	C:ESCRT III complex; C:nucleus; C:cytosol; C:cytoplasmic side of plasma membrane; C:membrane coat; C:midbody; C:late endosome membrane; C:extracellular exosome; F:protein homodimerization activity; P:cell separation after cytokinesis; P:posttranslational protein targeting to membrane; P:nucleus organization; P:vacuolar transport; P:mitotic metaphase plate congression; P:regulation of centrosome d…	6.65923	0.00264	13950.9	10885	14244.3	10963.2	727.609	326.335	3065.92	-0.358021	0.780234	-1.28167
310	P21291	sp|P21291|CSRP1_HUMAN	Cysteine and glycine-rich protein 1 OS=Homo sapiens GN=CSRP1 PE=1 SV=3	C:nucleus; C:focal adhesion; C:extracellular exosome; F:zinc ion binding; F:poly(A) RNA binding; P:platelet aggregation	-6.64875	0.00266	177308	205406	176641	204702	6408.51	3537.04	-28098.3	0.212223	1.15847	1.15847
24	P22314	sp|P22314|UBA1_HUMAN	Ubiquitin-like modifier-activating enzyme 1 OS=Homo sapiens GN=UBA1 PE=1 SV=3	C:heterochromatin; C:nucleus; C:mitochondrion; C:lysosomal membrane; C:cytosol; C:endosome membrane; C:desmosome; C:rough endoplasmic reticulum membrane; C:extracellular exosome; F:ubiquitin activating enzyme activity; F:ubiquitin-protein transferase activity; F:protein binding; F:ATP binding; F:poly(A) RNA binding; P:cellular response to DNA damage stimulus; P:protein ubiquitination; P:modificat…	6.63978	0.00267	575374	533637	575883	531526	2701.83	10546.9	41736.7	-0.108641	0.927461	-1.07821
625	P11279	sp|P11279|LAMP1_HUMAN	Lysosome-associated membrane glycoprotein 1 OS=Homo sapiens GN=LAMP1 PE=1 SV=3	C:late endosome; C:multivesicular body; C:integral component of plasma membrane; C:synaptic vesicle; C:external side of plasma membrane; C:endosome membrane; C:dendrite; C:sarcolemma; C:melanosome; C:neuronal cell body; C:cytolytic granule; C:perinuclear region of cytoplasm; C:phagolysosome membrane; C:extracellular exosome; C:alveolar lamellar body; F:enzyme binding; F:protein domain specific bi…	6.55204	0.00281	107272	82911.4	106305	80571	3002.03	5697.3	24360.7	-0.371633	0.772907	-1.29382
368	Q16719	sp|Q16719|KYNU_HUMAN	Kynureninase OS=Homo sapiens GN=KYNU PE=1 SV=1	C:nucleoplasm; C:mitochondrion; C:cytosol; F:pyridoxal phosphate binding; F:kynureninase activity; F:protein homodimerization activity; P:tryptophan catabolic process to kynurenine; P:tryptophan catabolic process to acetyl-CoA; P:quinolinate biosynthetic process; P:response to interferon-gamma; P:'de novo' NAD biosynthetic process from tryptophan; P:response to vitamin B6; P:anthranilate metaboli…	-6.4768	0.00293	54990.3	65254.2	55025.2	65334.4	2679.71	594.208	-10263.9	0.246893	1.18665	1.18665
431	P31153	sp|P31153|METK2_HUMAN	S-adenosylmethionine synthase isoform type-2 OS=Homo sapiens GN=MAT2A PE=1 SV=1	C:cytosol; C:methionine adenosyltransferase complex; F:methionine adenosyltransferase activity; F:protein binding; F:ATP binding; F:metal ion binding; P:S-adenosylmethionine biosynthetic process; P:one-carbon metabolic process; P:xenobiotic metabolic process; P:methylation	6.47545	0.00293	171786	158153	172335	159250	2913.76	2192.45	13632.7	-0.119289	0.920641	-1.0862
101	P05187	sp|P05187|PPB1_HUMAN	Alkaline phosphatase, placental type OS=Homo sapiens GN=ALPP PE=1 SV=2	C:plasma membrane; C:cell surface; C:integral component of membrane; C:anchored component of membrane; F:magnesium ion binding; F:alkaline phosphatase activity; F:protein binding; F:zinc ion binding; P:protein dephosphorylation	6.46569	0.00295	870839	822692	871887	817194	6487.78	11147.2	48146.9	-0.0820535	0.944712	-1.05852
480	Q96TA1	sp|Q96TA1|NIBL1_HUMAN	Niban-like protein 1 OS=Homo sapiens GN=FAM129B PE=1 SV=3	C:nucleoplasm; C:nucleolus; C:cytosol; C:plasma membrane; C:adherens junction; C:actin cytoskeleton; C:extracellular exosome; P:negative regulation of apoptotic process	-6.46631	0.00295	64074.9	78130.7	65181.9	77049.4	2537.34	2781.53	-14055.9	0.286131	1.21937	1.21937
360	Q9NR30	sp|Q9NR30|DDX21_HUMAN	Nucleolar RNA helicase 2 OS=Homo sapiens GN=DDX21 PE=1 SV=5	C:nucleoplasm; C:nucleolus; C:membrane; F:double-stranded RNA binding; F:ATP-dependent RNA helicase activity; F:protein binding; F:ATP binding; F:rRNA binding; F:snoRNA binding; F:poly(A) RNA binding; F:7SK snRNA binding; P:osteoblast differentiation; P:rRNA processing; P:transcription from RNA polymerase II promoter; P:response to virus; P:RNA secondary structure unwinding; P:response to exogeno…	6.46023	0.00296	129607	119579	128870	118448	1292.59	2357.47	10027.9	-0.116178	0.922628	-1.08386
803	P43490	sp|P43490|NAMPT_HUMAN	Nicotinamide phosphoribosyltransferase OS=Homo sapiens GN=NAMPT PE=1 SV=1	C:extracellular space; C:nucleus; C:cytosol; C:extracellular exosome; F:nicotinate-nucleotide diphosphorylase (carboxylating) activity; F:cytokine activity; F:drug binding; F:protein homodimerization activity; F:nicotinamide phosphoribosyltransferase activity; P:nicotinamide metabolic process; P:cell-cell signaling; P:female pregnancy; P:insulin receptor signaling pathway; P:NAD biosynthetic proc…	-6.45813	0.00296	48355.6	58533.1	48056	58799	1475.74	2296.25	-10177.5	0.27557	1.21047	1.21047
398	A0A087WZH7	tr|A0A087WZH7|A0A087WZH7_HUMAN	Myristoylated alanine-rich C-kinase substrate OS=Homo sapiens GN=MARCKS PE=1 SV=1	F:calmodulin binding	6.41814	0.00303	117024	89246.2	119310	89176.9	7362.85	1408.74	27778	-0.390945	0.76263	-1.31125
102	P45974	sp|P45974|UBP5_HUMAN	Ubiquitin carboxyl-terminal hydrolase 5 OS=Homo sapiens GN=USP5 PE=1 SV=2	C:lysosome; F:cysteine-type endopeptidase activity; F:ubiquitin-specific protease activity; F:omega peptidase activity; F:zinc ion binding; F:ubiquitin binding; P:positive regulation of proteasomal ubiquitin-dependent protein catabolic process; P:proteasome-mediated ubiquitin-dependent protein catabolic process; P:protein K48-linked deubiquitination	6.40956	0.00304	233904	215612	235174	214592	4512.68	2017.33	18292.1	-0.11748	0.921796	-1.08484
118	A0A0C4DGB6	tr|A0A0C4DGB6|A0A0C4DGB6_HUMAN	Serum albumin OS=Homo sapiens GN=ALB PE=1 SV=1	C:extracellular space; P:transport	-6.39209	0.00308	1.26344e+06	1.37556e+06	1.25425e+06	1.37607e+06	28924.1	9294.97	-112120	0.122662	1.08874	1.08874
811	Q09161	sp|Q09161|NCBP1_HUMAN	Nuclear cap-binding protein subunit 1 OS=Homo sapiens GN=NCBP1 PE=1 SV=1	C:nucleoplasm; C:mitochondrion; C:cytosol; C:mRNA cap binding complex; C:nuclear cap binding complex; C:ribonucleoprotein complex; F:RNA cap binding; F:protein binding; F:poly(A) RNA binding; P:nuclear-transcribed mRNA catabolic process, nonsense-mediated decay; P:spliceosomal snRNP assembly; P:transcription elongation from RNA polymerase II promoter; P:termination of RNA polymerase II transcript…	-6.36145	0.00313	26359.6	33299.3	25584.4	33089.6	1649.01	922.459	-6939.68	0.337162	1.26327	1.26327
179	O43776	sp|O43776|SYNC_HUMAN	Asparagine--tRNA ligase, cytoplasmic OS=Homo sapiens GN=NARS PE=1 SV=1	C:mitochondrion; C:cytosol; C:extracellular exosome; F:nucleic acid binding; F:aspartate-tRNA ligase activity; F:asparagine-tRNA ligase activity; F:ATP binding; P:asparaginyl-tRNA aminoacylation; P:aspartyl-tRNA aminoacylation	-6.32822	0.00319	177863	211139	179300	210126	6506.79	6373.03	-33276.6	0.247431	1.18709	1.18709
1466	A0A096LPI6	tr|A0A096LPI6|A0A096LPI6_HUMAN	Uncharacterized protein (Fragment) OS=Homo sapiens PE=4 SV=2	-	6.31524	0.00322	28972.7	22760.3	29016.6	22410.2	507.186	1626.59	6212.34	-0.348171	0.785579	-1.27295
1155	P61020	sp|P61020|RAB5B_HUMAN	Ras-related protein Rab-5B OS=Homo sapiens GN=RAB5B PE=1 SV=1	C:plasma membrane; C:endocytic vesicle; C:early endosome membrane; C:melanosome; C:extracellular exosome; F:GTPase activity; F:GTP binding; F:GDP binding; F:GTP-dependent protein binding; P:intracellular protein transport; P:endosome organization; P:antigen processing and presentation; P:regulation of endocytosis; P:Rab protein signal transduction; P:plasma membrane to endosome transport	6.2902	0.00326	21872.7	17646.2	21617.4	17587.9	714.77	918.404	4226.4	-0.309767	0.806772	-1.23951
239	K7ELL7	tr|K7ELL7|K7ELL7_HUMAN	Glucosidase 2 subunit beta OS=Homo sapiens GN=PRKCSH PE=1 SV=1	C:endoplasmic reticulum; F:RNA binding; F:calcium ion binding; P:in utero embryonic development; P:liver development; P:N-glycan processing; P:nitrogen compound metabolic process; P:negative regulation of neuron projection development; P:protein heterooligomerization; P:renal system development	6.24922	0.00334	76868.9	66009.5	78109.5	65391.9	2549.22	1600.16	10859.4	-0.219726	0.858728	-1.16451
428	Q15056	sp|Q15056|IF4H_HUMAN	Eukaryotic translation initiation factor 4H OS=Homo sapiens GN=EIF4H PE=1 SV=5	C:cytosol; C:membrane; C:eukaryotic translation initiation factor 4F complex; C:perinuclear region of cytoplasm; F:nucleotide binding; F:translation initiation factor activity; F:protein binding; F:poly(A) RNA binding; P:translational initiation; P:regulation of translational initiation; P:viral process; P:sexual reproduction; P:developmental growth	6.2386	0.00336	354290	319933	354459	320591	525.42	9524.41	34357.7	-0.147164	0.903024	-1.10739
816	Q10589	sp|Q10589|BST2_HUMAN	Bone marrow stromal antigen 2 OS=Homo sapiens GN=BST2 PE=1 SV=1	C:late endosome; C:multivesicular body; C:Golgi apparatus; C:integral component of plasma membrane; C:cell surface; C:apical plasma membrane; C:anchored component of membrane; C:membrane raft; C:extracellular exosome; F:signal transducer activity; F:metalloendopeptidase inhibitor activity; F:protein homodimerization activity; F:poly(A) RNA binding; P:negative regulation of plasmacytoid dendritic …	6.22699	0.00339	41511.3	34942.7	41289.1	35752.3	456.509	1769.12	6568.61	-0.248513	0.841763	-1.18798
805	O15294	sp|O15294|OGT1_HUMAN	UDP-N-acetylglucosamine--peptide N-acetylglucosaminyltransferase 110 kDa subunit OS=Homo sapiens GN=OGT PE=1 SV=3	C:histone acetyltransferase complex; C:mitochondrion; C:microtubule organizing center; C:cytosol; C:plasma membrane; C:MLL5-L complex; F:protein binding; F:phosphatidylinositol-3,4,5-trisphosphate binding; F:enzyme activator activity; F:protein N-acetylglucosaminyltransferase activity; F:histone acetyltransferase activity (H4-K5 specific); F:histone acetyltransferase activity (H4-K8 specific); F:…	6.21506	0.00341	19463	14195.4	18921.4	14255.2	1431.38	325.933	5267.63	-0.455313	0.729352	-1.37108
37	F5GZS6	tr|F5GZS6|F5GZS6_HUMAN	4F2 cell-surface antigen heavy chain OS=Homo sapiens GN=SLC3A2 PE=1 SV=1	C:nucleoplasm; C:cytoplasm; C:plasma membrane; F:catalytic activity; F:cation binding; P:carbohydrate metabolic process	-6.21125	0.00342	1.95163e+06	2.02837e+06	1.95225e+06	2.02963e+06	5197.92	20758.4	-76739.2	0.0556407	1.03932	1.03932
834	J3QRS3	tr|J3QRS3|J3QRS3_HUMAN	Myosin regulatory light chain 12A OS=Homo sapiens GN=MYL12A PE=1 SV=1	F:calcium ion binding	-6.20745	0.00343	130262	158009	131964	158442	3142.53	7075.76	-27747.1	0.278591	1.21301	1.21301
11	P18206	sp|P18206|VINC_HUMAN	Vinculin OS=Homo sapiens GN=VCL PE=1 SV=4	C:cytosol; C:plasma membrane; C:brush border; C:zonula adherens; C:fascia adherens; C:focal adhesion; C:costamere; C:protein complex; C:membrane raft; C:extracellular exosome; C:outer dense plaque of desmosome; C:inner dense plaque of desmosome; C:terminal web; F:dystroglycan binding; F:actin binding; F:structural molecule activity; F:beta-catenin binding; F:ubiquitin protein ligase binding; F:al…	6.1861	0.00347	825185	780556	825820	784638	6852.78	10449	44628.9	-0.0802152	0.945917	-1.05718
849	P60866	sp|P60866|RS20_HUMAN	40S ribosomal protein S20 OS=Homo sapiens GN=RPS20 PE=1 SV=1	C:membrane; C:cytosolic small ribosomal subunit; C:extracellular exosome; F:structural constituent of ribosome; F:protein binding; F:poly(A) RNA binding; P:nuclear-transcribed mRNA catabolic process, nonsense-mediated decay; P:translational initiation; P:translational elongation; P:translational termination; P:SRP-dependent cotranslational protein targeting to membrane; P:viral transcription	-6.18335	0.00348	186055	209888	184558	209558	6112.03	2685.27	-23832.7	0.173888	1.12809	1.12809
1127	P30533	sp|P30533|AMRP_HUMAN	Alpha-2-macroglobulin receptor-associated protein OS=Homo sapiens GN=LRPAP1 PE=1 SV=1	C:extracellular region; C:plasma membrane; C:cell surface; C:integral component of membrane; C:vesicle; C:rough endoplasmic reticulum lumen; F:asialoglycoprotein receptor activity; F:heparin binding; F:lipase binding; F:receptor antagonist activity; F:low-density lipoprotein particle receptor binding; F:unfolded protein binding; F:very-low-density lipoprotein particle receptor binding; P:protein …	6.16412	0.00352	31792.6	20779	32612.8	21926.9	1870.44	2465.49	11013.6	-0.613564	0.65358	-1.53003
295	P60228	sp|P60228|EIF3E_HUMAN	Eukaryotic translation initiation factor 3 subunit E OS=Homo sapiens GN=EIF3E PE=1 SV=1	C:chromatin; C:cytosol; C:eukaryotic translation initiation factor 3 complex; C:membrane; C:eukaryotic 43S preinitiation complex; C:PML body; C:eukaryotic 48S preinitiation complex; C:extracellular exosome; F:translation initiation factor activity; F:poly(A) RNA binding; F:protein N-terminus binding; P:nuclear-transcribed mRNA catabolic process, nonsense-mediated decay; P:formation of translation…	6.14991	0.00355	110267	102828	110742	101812	949.732	1867.66	7439.56	-0.100776	0.932532	-1.07235
1055	P36405	sp|P36405|ARL3_HUMAN	ADP-ribosylation factor-like protein 3 OS=Homo sapiens GN=ARL3 PE=1 SV=2	C:Golgi membrane; C:nucleus; C:centrosome; C:spindle microtubule; C:cytoplasmic microtubule; C:midbody; C:photoreceptor connecting cilium; C:extracellular exosome; F:GTPase activity; F:GTP binding; F:microtubule binding; F:GDP binding; F:metal ion binding; P:cytokinesis; P:kidney development; P:post-Golgi vesicle-mediated transport; P:smoothened signaling pathway; P:small GTPase mediated signal t…	6.07876	0.0037	43365.8	33691.9	42245.4	34394.4	2375.79	1397.68	9673.88	-0.364155	0.776924	-1.28713
992	Q13895	sp|Q13895|BYST_HUMAN	Bystin OS=Homo sapiens GN=BYSL PE=1 SV=3	C:nucleolus; C:cytoplasmic microtubule; C:membrane; C:cell projection; C:apical part of cell; C:perinuclear region of cytoplasm; F:protein binding; F:poly(A) RNA binding; P:maturation of SSU-rRNA from tricistronic rRNA transcript (SSU-rRNA, 5.8S rRNA, LSU-rRNA); P:trophectodermal cell differentiation; P:cell adhesion; P:brain development; P:female pregnancy; P:cell proliferation; P:neuron differe…	6.06053	0.00374	20581.5	16994.7	20710.3	17428.6	657.2	786.686	3586.8	-0.276264	0.825727	-1.21105
1426	G3V1U5	tr|G3V1U5|G3V1U5_HUMAN	Golgi transport 1 homolog B (S. cerevisiae), isoform CRA_c OS=Homo sapiens GN=GOLT1B PE=1 SV=1	C:bounding membrane of organelle; F:lipase activity; P:lipid metabolic process; P:vesicle-mediated transport	-6.02095	0.00383	6477.14	9389.63	6711.78	9679.5	452.118	705.379	-2912.49	0.535711	1.44966	1.44966
1195	P20827	sp|P20827|EFNA1_HUMAN	Ephrin-A1 OS=Homo sapiens GN=EFNA1 PE=1 SV=2	C:integral component of plasma membrane; C:anchored component of plasma membrane; C:extracellular exosome; F:ephrin receptor binding; P:negative regulation of transcription from RNA polymerase II promoter; P:activation of MAPK activity; P:angiogenesis; P:aortic valve morphogenesis; P:mitral valve morphogenesis; P:endocardial cushion to mesenchymal transition involved in heart valve formation; P:c…	-6.0064	0.00387	25177.1	44230.1	25118.3	41131.6	388.631	5480.48	-19052.9	0.812913	1.75675	1.75675
510	P06748	sp|P06748|NPM_HUMAN	Nucleophosmin OS=Homo sapiens GN=NPM1 PE=1 SV=2	C:nucleoplasm; C:nucleolus; C:cytosol; C:focal adhesion; C:membrane; C:ribonucleoprotein complex; C:spindle pole centrosome; F:transcription coactivator activity; F:protein kinase inhibitor activity; F:protein kinase binding; F:Tat protein binding; F:histone binding; F:protein homodimerization activity; F:ribosomal large subunit binding; F:ribosomal small subunit binding; F:poly(A) RNA binding; F…	-6.00079	0.00388	225949	265760	227489	269833	3794.41	10846.4	-39811.2	0.234128	1.1762	1.1762
537	P31947	sp|P31947|1433S_HUMAN	14-3-3 protein sigma OS=Homo sapiens GN=SFN PE=1 SV=1	C:extracellular space; C:nucleolus; C:mitochondrial intermembrane space; C:mitochondrial matrix; C:cytosol; C:focal adhesion; C:cytoplasmic vesicle membrane; C:extracellular exosome; F:3'-5'-exoribonuclease activity; F:nucleic acid binding; F:protein kinase C inhibitor activity; F:protein kinase binding; F:protein domain specific binding; F:phosphoprotein binding; P:cell cycle checkpoint; P:regul…	5.98653	0.00391	96514.6	87639.1	96389.9	87174.2	1619.52	1992.81	8875.51	-0.139173	0.90804	-1.10127
1442	P62266	sp|P62266|RS23_HUMAN	40S ribosomal protein S23 OS=Homo sapiens GN=RPS23 PE=1 SV=3	C:nucleolus; C:membrane; C:cytosolic small ribosomal subunit; F:structural constituent of ribosome; F:protein binding; F:poly(A) RNA binding; P:nuclear-transcribed mRNA catabolic process, nonsense-mediated decay; P:translational initiation; P:translational elongation; P:translational termination; P:SRP-dependent cotranslational protein targeting to membrane; P:viral transcription	-5.95728	0.00399	23020.6	25800.3	23007.7	25635.1	542.423	599.115	-2779.7	0.164463	1.12075	1.12075
491	H3BLZ8	tr|H3BLZ8|H3BLZ8_HUMAN	Probable ATP-dependent RNA helicase DDX17 OS=Homo sapiens GN=DDX17 PE=1 SV=1	C:nucleoplasm; F:nucleic acid binding; F:ATP-dependent RNA helicase activity; F:ATP binding; P:post-embryonic development; P:RNA secondary structure unwinding; P:cardiovascular system development	-5.95158	0.004	50968.6	61451.8	52086.7	60935.2	2758.13	1304.03	-10483.2	0.269847	1.20568	1.20568
835	A0A0A0MRM9	tr|A0A0A0MRM9|A0A0A0MRM9_HUMAN	Nucleolar and coiled-body phosphoprotein 1 (Fragment) OS=Homo sapiens GN=NOLC1 PE=1 SV=1	C:nucleoplasm	5.92469	0.00407	28210.9	22602.6	28020.7	22957.8	672.542	1495.28	5608.34	-0.319767	0.801199	-1.24813
610	Q9NR45	sp|Q9NR45|SIAS_HUMAN	Sialic acid synthase OS=Homo sapiens GN=NANS PE=1 SV=2	C:cytosol; C:extracellular exosome; F:N-acylneuraminate cytidylyltransferase activity; F:N-acylneuraminate-9-phosphate synthase activity; F:N-acetylneuraminate synthase activity; P:dolichol-linked oligosaccharide biosynthetic process; P:lipopolysaccharide biosynthetic process; P:protein N-linked glycosylation via asparagine; P:post-translational protein modification	5.82852	0.00432	85241.7	76888.2	86098	77130.9	2047.73	1403.19	8353.41	-0.148796	0.902003	-1.10864
1069	F8W8I6	tr|F8W8I6|F8W8I6_HUMAN	Nucleolysin TIA-1 isoform p40 OS=Homo sapiens GN=TIA1 PE=1 SV=1	C:nucleoplasm; C:cytoplasm; F:nucleotide binding; F:nucleic acid binding	-5.7503	0.00453	16948.1	22188.6	16429.4	21955.2	1462.32	594.342	-5240.48	0.388694	1.30921	1.30921
127	P40926	sp|P40926|MDHM_HUMAN	Malate dehydrogenase, mitochondrial OS=Homo sapiens GN=MDH2 PE=1 SV=3	C:nucleoplasm; C:mitochondrial inner membrane; C:mitochondrial matrix; C:plasma membrane; C:myelin sheath; C:extracellular exosome; F:L-malate dehydrogenase activity; F:protein self-association; F:poly(A) RNA binding; F:malate dehydrogenase (NADP+) activity; P:gluconeogenesis; P:tricarboxylic acid cycle; P:oxaloacetate metabolic process; P:malate metabolic process; P:internal protein amino acid a…	5.73127	0.00459	1.7135e+06	1.60589e+06	1.69984e+06	1.60026e+06	26814.9	18402.3	107614	-0.0935765	0.937197	-1.06701
564	P50502	sp|P50502|F10A1_HUMAN	Hsc70-interacting protein OS=Homo sapiens GN=ST13 PE=1 SV=2	C:cytosol; C:protein complex; C:extracellular exosome; F:protein domain specific binding; F:Hsp70 protein binding; F:protein binding, bridging; F:protein complex binding; F:dATP binding; F:identical protein binding; F:unfolded protein binding; F:chaperone binding; P:protein homooligomerization; P:negative regulation of protein refolding; P:chaperone cofactor-dependent protein refolding	5.72856	0.0046	125033	105460	126386	105499	4986.56	3187.05	19573.2	-0.245616	0.843456	-1.1856
1093	Q9H4A6	sp|Q9H4A6|GOLP3_HUMAN	Golgi phosphoprotein 3 OS=Homo sapiens GN=GOLPH3 PE=1 SV=1	C:nucleoplasm; C:mitochondrial intermembrane space; C:endosome; C:trans-Golgi network; C:cytosol; C:plasma membrane; C:Golgi cisterna membrane; F:enzyme binding; F:phosphatidylinositol-4-phosphate binding; P:cell proliferation; P:glycoprotein biosynthetic process; P:protein secretion; P:gene expression; P:regulation of mitochondrion organization; P:lamellipodium assembly; P:positive regulation of…	5.71103	0.00465	19901.1	13965.2	19736.9	14554.2	677.424	1667.91	5935.83	-0.511006	0.701733	-1.42504
977	P51571	sp|P51571|SSRD_HUMAN	Translocon-associated protein subunit delta OS=Homo sapiens GN=SSR4 PE=1 SV=1	C:Sec61 translocon complex; C:integral component of membrane; C:extracellular exosome; P:translation; P:SRP-dependent cotranslational protein targeting to membrane	-5.68998	0.00471	33664.8	43924.4	32235.9	43172.5	2522.23	1841.71	-10259.6	0.383783	1.30476	1.30476
532	K7ENG2	tr|K7ENG2|K7ENG2_HUMAN	Splicing factor U2AF 65 kDa subunit OS=Homo sapiens GN=U2AF2 PE=1 SV=1	C:nucleus; F:nucleotide binding; F:RNA binding; P:mRNA processing	-5.6345	0.00488	165913	188034	164151	187860	5449.24	4067.23	-22120.1	0.180559	1.13332	1.13332
154	Q15181	sp|Q15181|IPYR_HUMAN	Inorganic pyrophosphatase OS=Homo sapiens GN=PPA1 PE=1 SV=2	C:cytosol; C:extracellular exosome; F:magnesium ion binding; F:inorganic diphosphatase activity; P:tRNA aminoacylation for protein translation; P:phosphate-containing compound metabolic process; P:diphosphate metabolic process	5.63021	0.0049	388095	367261	388265	364157	1514.91	6227.51	20833.5	-0.0796023	0.946318	-1.05673
326	P15880	sp|P15880|RS2_HUMAN	40S ribosomal protein S2 OS=Homo sapiens GN=RPS2 PE=1 SV=2	C:nucleoplasm; C:nucleolus; C:focal adhesion; C:membrane; C:cytosolic small ribosomal subunit; C:extracellular exosome; F:mRNA binding; F:structural constituent of ribosome; F:fibroblast growth factor binding; F:enzyme binding; P:nuclear-transcribed mRNA catabolic process, nonsense-mediated decay; P:translational initiation; P:translational elongation; P:translational termination; P:SRP-dependent…	-5.62486	0.00491	315324	328696	315698	327234	2600.78	3192.42	-13372.3	0.0599205	1.04241	1.04241
674	P62851	sp|P62851|RS25_HUMAN	40S ribosomal protein S25 OS=Homo sapiens GN=RPS25 PE=1 SV=1	C:nucleolus; C:cytosolic small ribosomal subunit; C:extracellular exosome; F:protein binding; F:poly(A) RNA binding; P:nuclear-transcribed mRNA catabolic process, nonsense-mediated decay; P:translational initiation; P:translational elongation; P:translational termination; P:SRP-dependent cotranslational protein targeting to membrane; P:viral transcription	-5.60664	0.00497	142158	170448	142852	174695	4278.42	7620.49	-28289.4	0.261831	1.199	1.199
260	P38919	sp|P38919|IF4A3_HUMAN	Eukaryotic initiation factor 4A-III OS=Homo sapiens GN=EIF4A3 PE=1 SV=4	C:cytosol; C:membrane; C:nuclear speck; C:exon-exon junction complex; C:catalytic step 2 spliceosome; F:mRNA binding; F:ATP-dependent RNA helicase activity; F:protein binding; F:ATP binding; F:poly(A) binding; P:nuclear-transcribed mRNA catabolic process, nonsense-mediated decay; P:nuclear-transcribed mRNA poly(A) tail shortening; P:mRNA splicing, via spliceosome; P:rRNA processing; P:RNA seconda…	-5.57769	0.00506	137721	152980	138512	155401	1428.07	4518.09	-15259	0.151595	1.1108	1.1108
171	O15067	sp|O15067|PUR4_HUMAN	Phosphoribosylformylglycinamidine synthase OS=Homo sapiens GN=PFAS PE=1 SV=4	C:cytosol; C:extracellular exosome; F:phosphoribosylformylglycinamidine synthase activity; F:ATP binding; F:metal ion binding; P:purine nucleobase metabolic process; P:'de novo' IMP biosynthetic process; P:glutamine metabolic process	5.55346	0.00515	105847	81074.5	107928	82334.9	6027.21	4834.04	24772.6	-0.384662	0.765958	-1.30555
389	Q12905	sp|Q12905|ILF2_HUMAN	Interleukin enhancer-binding factor 2 OS=Homo sapiens GN=ILF2 PE=1 SV=2	C:nucleoplasm; C:nucleolus; C:cytoplasm; C:membrane; C:ribonucleoprotein complex; F:DNA binding; F:double-stranded RNA binding; F:protein binding; F:ATP binding; F:transferase activity; F:poly(A) RNA binding; P:transcription, DNA-templated; P:immune response; P:positive regulation of transcription, DNA-templated	-5.51128	0.00529	414525	455396	413513	452462	10508.5	7385.92	-40870.4	0.13566	1.0986	1.0986
684	C9JFR7	tr|C9JFR7|C9JFR7_HUMAN	Cytochrome c (Fragment) OS=Homo sapiens GN=CYCS PE=1 SV=1	C:mitochondrion; C:respiratory chain; F:electron carrier activity; F:heme binding; F:metal ion binding; P:mitochondrial electron transport, ubiquinol to cytochrome c; P:mitochondrial electron transport, cytochrome c to oxygen	-5.50892	0.0053	108676	125889	109056	126793	4769.96	2557.14	-17213.8	0.212129	1.1584	1.1584
763	E9PES6	tr|E9PES6|E9PES6_HUMAN	High mobility group protein B3 (Fragment) OS=Homo sapiens GN=HMGB3 PE=1 SV=1	C:nucleus; F:DNA binding; F:chromatin binding; P:chromatin remodeling; P:regulation of transcription, DNA-templated; P:negative regulation of cell differentiation	-5.48543	0.00538	109582	124567	108067	124243	4384.9	1777.56	-14984.7	0.184908	1.13674	1.13674
30	Q14697	sp|Q14697|GANAB_HUMAN	Neutral alpha-glucosidase AB OS=Homo sapiens GN=GANAB PE=1 SV=3	C:endoplasmic reticulum lumen; C:Golgi apparatus; C:membrane; C:glucosidase II complex; C:melanosome; C:extracellular exosome; F:carbohydrate binding; F:glucan 1,3-alpha-glucosidase activity; F:poly(A) RNA binding; P:protein folding; P:protein N-linked glycosylation via asparagine; P:post-translational protein modification	5.44237	0.00553	560518	515623	559313	515721	3073.05	13953.5	44894.6	-0.120443	0.919905	-1.08707
672	Q15645	sp|Q15645|PCH2_HUMAN	Pachytene checkpoint protein 2 homolog OS=Homo sapiens GN=TRIP13 PE=1 SV=2	C:male germ cell nucleus; F:transcription cofactor activity; F:ATP binding; F:identical protein binding; P:oocyte maturation; P:double-strand break repair; P:transcription from RNA polymerase II promoter; P:synaptonemal complex assembly; P:reciprocal meiotic recombination; P:male meiosis I; P:female meiosis I; P:spermatid development; P:regulation of nucleic acid-templated transcription	5.43483	0.00556	55979.8	49157	55369.8	49312.3	1519.45	1555.41	6822.85	-0.187511	0.878119	-1.1388
1100	P35268	sp|P35268|RL22_HUMAN	60S ribosomal protein L22 OS=Homo sapiens GN=RPL22 PE=1 SV=2	C:nucleus; C:focal adhesion; C:cytosolic large ribosomal subunit; C:extracellular exosome; F:structural constituent of ribosome; F:protein binding; F:heparin binding; F:poly(A) RNA binding; P:nuclear-transcribed mRNA catabolic process, nonsense-mediated decay; P:cytoplasmic translation; P:translational initiation; P:translational elongation; P:translational termination; P:SRP-dependent cotranslat…	-5.42731	0.00559	70532.6	88638.7	69979.8	89468.9	4085.33	4086.46	-18106.2	0.329647	1.25671	1.25671
1459	Q9NP77	sp|Q9NP77|SSU72_HUMAN	RNA polymerase II subunit A C-terminal domain phosphatase SSU72 OS=Homo sapiens GN=SSU72 PE=1 SV=1	C:nucleus; C:cytoplasm; F:protein binding; F:CTD phosphatase activity; P:mRNA polyadenylation; P:dephosphorylation of RNA polymerase II C-terminal domain	5.41787	0.00562	3205.27	2379.09	3083.49	2381.8	263.143	22.7131	826.175	-0.430034	0.742245	-1.34726
93	Q7KZF4	sp|Q7KZF4|SND1_HUMAN	Staphylococcal nuclease domain-containing protein 1 OS=Homo sapiens GN=SND1 PE=1 SV=1	C:nucleus; C:mitochondrion; C:membrane; C:RISC complex; C:melanosome; C:extracellular exosome; C:dense body; F:transcription cofactor activity; F:nuclease activity; F:protein binding; F:poly(A) RNA binding; P:osteoblast differentiation; P:transcription, DNA-templated; P:regulation of transcription, DNA-templated; P:viral process; P:posttranscriptional gene silencing by RNA; P:nucleic acid phospho…	5.36737	0.00582	132930	114147	131571	112672	5408.8	2735.98	18783.4	-0.219778	0.858697	-1.16455
893	P62633	sp|P62633|CNBP_HUMAN	Cellular nucleic acid-binding protein OS=Homo sapiens GN=CNBP PE=1 SV=1	C:nucleus; C:endoplasmic reticulum; C:cytosol; F:single-stranded DNA binding; F:transcription factor activity, sequence-specific DNA binding; F:single-stranded RNA binding; F:protein binding; F:zinc ion binding; F:poly(A) RNA binding; P:transcription, DNA-templated; P:cholesterol biosynthetic process; P:positive regulation of cell proliferation; P:positive regulation of transcription from RNA pol…	-5.36688	0.00582	6270.35	8864.38	6472.98	8908.13	710.135	443.353	-2594.03	0.499474	1.4137	1.4137
776	A0A0G2JK23	tr|A0A0G2JK23|A0A0G2JK23_HUMAN	Large proline-rich protein BAG6 OS=Homo sapiens GN=BAG6 PE=1 SV=1	-	5.32647	0.00598	49060.9	32890.6	49741	33915.2	2820.02	4438.07	16170.3	-0.5769	0.670403	-1.49164
272	P07954	sp|P07954|FUMH_HUMAN	Fumarate hydratase, mitochondrial OS=Homo sapiens GN=FH PE=1 SV=3	C:mitochondrial matrix; C:cytosol; C:tricarboxylic acid cycle enzyme complex; C:extracellular exosome; F:fumarate hydratase activity; F:protein binding; P:tricarboxylic acid cycle; P:fumarate metabolic process; P:malate metabolic process; P:homeostasis of number of cells within a tissue; P:protein tetramerization	-5.26372	0.00624	180404	193472	180706	193643	3282.49	2777.77	-13068	0.100894	1.07244	1.07244
443	Q15691	sp|Q15691|MARE1_HUMAN	Microtubule-associated protein RP/EB family member 1 OS=Homo sapiens GN=MAPRE1 PE=1 SV=3	C:Golgi apparatus; C:centrosome; C:spindle; C:cytosol; C:cytoplasmic microtubule; C:cortical microtubule cytoskeleton; C:cell projection membrane; C:microtubule plus-end; F:protein C-terminus binding; F:poly(A) RNA binding; F:microtubule plus-end binding; P:G2/M transition of mitotic cell cycle; P:mitotic anaphase; P:mitotic prometaphase; P:mitotic nuclear division; P:small GTPase mediated signal…	5.25657	0.00627	117888	106565	116890	106381	3626.42	876.015	11322.3	-0.145674	0.903957	-1.10625
53	A0A087WUZ3	tr|A0A087WUZ3|A0A087WUZ3_HUMAN	Spectrin beta chain, non-erythrocytic 1 OS=Homo sapiens GN=SPTBN1 PE=1 SV=1	C:spectrin; F:actin binding; F:structural constituent of cytoskeleton; F:phospholipid binding	-5.21765	0.00644	115541	130968	117338	130301	3429.17	3803.31	-15426.5	0.180804	1.13352	1.13352
138	Q15459	sp|Q15459|SF3A1_HUMAN	Splicing factor 3A subunit 1 OS=Homo sapiens GN=SF3A1 PE=1 SV=1	C:nucleoplasm; C:U2 snRNP; C:U2-type prespliceosome; C:catalytic step 2 spliceosome; F:protein binding; F:poly(A) RNA binding; P:mRNA 3'-splice site recognition	5.13548	0.00681	118107	99853.3	116764	100013	4795.89	3860.41	18254	-0.242217	0.845445	-1.18281
333	P23246	sp|P23246|SFPQ_HUMAN	Splicing factor, proline- and glutamine-rich OS=Homo sapiens GN=SFPQ PE=1 SV=2	C:chromatin; C:cytoplasm; C:nuclear matrix; C:paraspeckles; C:RNA polymerase II transcription factor complex; F:nucleotide binding; F:RNA polymerase II distal enhancer sequence-specific DNA binding; F:core promoter binding; F:chromatin binding; F:histone deacetylase binding; F:poly(A) RNA binding; P:negative regulation of transcription from RNA polymerase II promoter; P:alternative mRNA splicing,…	-5.13024	0.00684	142247	158977	142954	160919	3551.17	4392.15	-16729.6	0.160416	1.11761	1.11761
1284	Q9NVS9	sp|Q9NVS9|PNPO_HUMAN	Pyridoxine-5'-phosphate oxidase OS=Homo sapiens GN=PNPO PE=1 SV=1	C:nucleoplasm; C:cytosol; C:extracellular exosome; F:pyridoxamine-phosphate oxidase activity; F:FMN binding; P:positive regulation of defense response to virus by host; P:pyridoxine biosynthetic process; P:pyridoxal phosphate biosynthetic process; P:oxidation-reduction process; P:mitophagy in response to mitochondrial depolarization	5.13033	0.00684	16129.4	12647.2	15785.9	12362.3	943.459	701.455	3482.27	-0.350882	0.784105	-1.27534
1029	Q9BTY7	sp|Q9BTY7|HGH1_HUMAN	Protein HGH1 homolog OS=Homo sapiens GN=HGH1 PE=1 SV=1	F:molecular_function; P:biological_process; C:cellular_component	5.1259	0.00686	30159.8	25345.7	29489.9	25180.1	1292.21	988.097	4814.1	-0.250886	0.84038	-1.18994
149	Q16531	sp|Q16531|DDB1_HUMAN	DNA damage-binding protein 1 OS=Homo sapiens GN=DDB1 PE=1 SV=1	C:nuclear chromosome, telomeric region; C:extracellular space; C:nucleoplasm; C:cytoplasm; C:Cul4A-RING E3 ubiquitin ligase complex; C:Cul4B-RING E3 ubiquitin ligase complex; C:extracellular exosome; F:damaged DNA binding; F:protein binding; P:nucleotide-excision repair, DNA damage removal; P:viral process; P:Wnt signaling pathway; P:translesion synthesis; P:histone H2A monoubiquitination; P:DNA …	5.11608	0.0069	152231	108117	153823	112775	4262.37	14313.7	44114	-0.49367	0.710216	-1.40802
828	A0A087WUK2	tr|A0A087WUK2|A0A087WUK2_HUMAN	Heterogeneous nuclear ribonucleoprotein D-like OS=Homo sapiens GN=HNRNPDL PE=1 SV=1	C:viral nucleocapsid; C:ribonucleoprotein complex; F:nucleotide binding; F:nucleic acid binding	-5.10495	0.00696	41983.3	48531.3	41747.6	49613.9	903.067	2029.83	-6547.98	0.209099	1.15597	1.15597
21	P07814	sp|P07814|SYEP_HUMAN	Bifunctional glutamate/proline--tRNA ligase OS=Homo sapiens GN=EPRS PE=1 SV=5	C:cytosol; C:membrane; C:aminoacyl-tRNA synthetase multienzyme complex; C:ribonucleoprotein complex; C:GAIT complex; F:glutamate-tRNA ligase activity; F:proline-tRNA ligase activity; F:ATP binding; F:RNA stem-loop binding; F:GTPase binding; P:glutamyl-tRNA aminoacylation; P:prolyl-tRNA aminoacylation; P:protein complex assembly; P:negative regulation of translation; P:cellular response to interfe…	5.08943	0.00703	175097	157048	177266	156295	5705.06	2277.05	18049.6	-0.156954	0.896917	-1.11493
441	Q9HB71	sp|Q9HB71|CYBP_HUMAN	Calcyclin-binding protein OS=Homo sapiens GN=CACYBP PE=1 SV=2	C:nuclear envelope lumen; C:nucleoplasm; C:beta-catenin destruction complex; C:neuron projection; C:cell body; C:extracellular exosome; F:protein homodimerization activity; P:aging; P:positive regulation of DNA replication; P:cardiac muscle cell differentiation; P:response to growth hormone; P:negative regulation of cell death; P:cellular response to calcium ion	-5.04475	0.00726	102080	115308	103316	115401	4356.96	1281.14	-13227.3	0.175782	1.12958	1.12958
6	P46940	sp|P46940|IQGA1_HUMAN	Ras GTPase-activating-like protein IQGAP1 OS=Homo sapiens GN=IQGAP1 PE=1 SV=1	C:ruffle; C:nucleoplasm; C:cytosol; C:microtubule; C:actin filament; C:focal adhesion; C:lateral plasma membrane; C:axon; C:growth cone; C:midbody; C:extrinsic component of cytoplasmic side of plasma membrane; C:slit diaphragm; C:cytoplasmic ribonucleoprotein granule; C:extracellular exosome; F:GTPase inhibitor activity; F:GTPase activator activity; F:calcium ion binding; F:calmodulin binding; F:…	-5.02814	0.00734	431946	463891	434115	459690	7565.71	7990.24	-31944	0.102932	1.07395	1.07395
1445	O14545	sp|O14545|TRAD1_HUMAN	TRAF-type zinc finger domain-containing protein 1 OS=Homo sapiens GN=TRAFD1 PE=1 SV=1	F:protein binding; F:metal ion binding; P:negative regulation of innate immune response	5.02769	0.00735	1962.26	861.943	1875.41	988.482	243.926	290.151	1100.32	-1.18685	0.439261	-2.27655
211	P50995	sp|P50995|ANX11_HUMAN	Annexin A11 OS=Homo sapiens GN=ANXA11 PE=1 SV=1	C:nuclear envelope; C:nucleoplasm; C:spindle; C:membrane; C:midbody; C:melanosome; C:specific granule; C:azurophil granule; C:phagocytic vesicle; C:extracellular exosome; F:calcium ion binding; F:calcium-dependent phospholipid binding; F:phosphatidylethanolamine binding; F:MHC class II protein complex binding; F:S100 protein binding; F:poly(A) RNA binding; F:calcium-dependent protein binding; P:p…	5.0243	0.00736	346426	328894	346641	329061	4533.01	3997.6	17532.1	-0.074925	0.949391	-1.05331
112	A0A087WTP3	tr|A0A087WTP3|A0A087WTP3_HUMAN	Far upstream element-binding protein 2 OS=Homo sapiens GN=KHSRP PE=1 SV=1	F:RNA binding	5.01304	0.00742	453049	413739	450475	416189	5907.05	12230.2	39310	-0.130946	0.913232	-1.09501
1291	E7ESZ7	tr|E7ESZ7|E7ESZ7_HUMAN	NADH dehydrogenase [ubiquinone] 1 alpha subcomplex subunit 10, mitochondrial OS=Homo sapiens GN=NDUFA10 PE=1 SV=1	F:ATP binding; F:nucleoside kinase activity; P:nucleotide biosynthetic process	-5.00409	0.00747	12451.1	16998.4	12527.2	16638.4	373.989	1528.87	-4547.32	0.449127	1.36521	1.36521
35	Q86VP6	sp|Q86VP6|CAND1_HUMAN	Cullin-associated NEDD8-dissociated protein 1 OS=Homo sapiens GN=CAND1 PE=1 SV=2	C:nucleoplasm; C:cytoplasm; C:membrane; C:cullin-RING ubiquitin ligase complex; C:extracellular exosome; F:TBP-class protein binding; P:SCF complex assembly; P:protein ubiquitination; P:cell differentiation; P:negative regulation of catalytic activity; P:positive regulation of RNA polymerase II transcriptional preinitiation complex assembly	4.98056	0.00759	288276	262511	288670	262195	2363.98	8642.36	25764.3	-0.135069	0.910626	-1.09815
471	P51398	sp|P51398|RT29_HUMAN	28S ribosomal protein S29, mitochondrial OS=Homo sapiens GN=DAP3 PE=1 SV=1	C:nucleoplasm; C:nucleolus; C:mitochondrial inner membrane; C:mitochondrial small ribosomal subunit; C:postsynaptic density; C:cell junction; C:neuronal cell body; C:dendritic spine; C:postsynaptic membrane; F:beta-amyloid binding; F:structural constituent of ribosome; F:protein domain specific binding; F:poly(A) RNA binding; P:apoptotic mitochondrial changes; P:mitochondrial translational initia…	4.98107	0.00759	60821.7	55346.9	61519.3	55582.8	1811.99	583.898	5474.83	-0.136084	0.909986	-1.09892
522	Q15021	sp|Q15021|CND1_HUMAN	Condensin complex subunit 1 OS=Homo sapiens GN=NCAPD2 PE=1 SV=3	C:condensed chromosome, centromeric region; C:condensin core heterodimer; C:nuclear condensin complex; C:nucleoplasm; C:cytosol; C:membrane; F:chromatin binding; F:histone binding; P:mitotic M phase; P:mitotic prometaphase; P:mitotic chromosome condensation; P:meiotic chromosome condensation; P:cell division; P:chromosome separation	4.9805	0.00759	20274.1	14826.8	20684.1	15508.8	1424.71	1248.57	5447.32	-0.451433	0.731316	-1.3674
563	D6RBV2	tr|D6RBV2|D6RBV2_HUMAN	Vesicular integral-membrane protein VIP36 OS=Homo sapiens GN=LMAN2 PE=1 SV=1	C:membrane	-4.96757	0.00766	180413	196013	181110	196178	4406.97	3188.16	-15600	0.119646	1.08647	1.08647
1237	A8MT02	tr|A8MT02|A8MT02_HUMAN	Small nuclear ribonucleoprotein-associated proteins B and B' OS=Homo sapiens GN=SNRPB PE=1 SV=3	C:U5 snRNP; C:U2 snRNP; C:cytoplasm; C:U4/U6 x U5 tri-snRNP complex; C:U2-type prespliceosome; P:mRNA splicing, via spliceosome	-4.96066	0.0077	58147.5	75473.2	59852.3	77186.3	3086.59	5202.69	-17325.6	0.376246	1.29796	1.29796
258	P80723	sp|P80723|BASP1_HUMAN	Brain acid soluble protein 1 OS=Homo sapiens GN=BASP1 PE=1 SV=2	C:cytoplasm; C:cytoskeleton; C:plasma membrane; C:COP9 signalosome; C:nuclear speck; C:cell junction; C:growth cone; C:extracellular exosome; F:transcription corepressor activity; F:protein domain specific binding; F:transcription regulatory region DNA binding; P:thorax and anterior abdomen determination; P:gonad development; P:substantia nigra development; P:negative regulation of transcription,…	4.94131	0.00781	261680	224327	260222	223645	9995.95	8456.01	37352.2	-0.222195	0.85726	-1.16651
317	P11908	sp|P11908|PRPS2_HUMAN	Ribose-phosphate pyrophosphokinase 2 OS=Homo sapiens GN=PRPS2 PE=1 SV=2	C:extracellular exosome; F:magnesium ion binding; F:ribose phosphate diphosphokinase activity; F:ATP binding; F:kinase activity; F:protein homodimerization activity; P:5-phosphoribose 1-diphosphate biosynthetic process; P:ribonucleoside monophosphate biosynthetic process; P:nucleotide biosynthetic process; P:phosphorylation	4.9077	0.008	18422	14094.4	18104.6	14061.7	1418.7	565.746	4327.68	-0.386315	0.765082	-1.30705
1052	O15460	sp|O15460|P4HA2_HUMAN	Prolyl 4-hydroxylase subunit alpha-2 OS=Homo sapiens GN=P4HA2 PE=1 SV=1	C:nucleus; C:endoplasmic reticulum lumen; C:procollagen-proline 4-dioxygenase complex; F:procollagen-proline 4-dioxygenase activity; F:iron ion binding; F:protein binding; F:electron carrier activity; F:oxidoreductase activity, acting on single donors with incorporation of molecular oxygen, incorporation of two atoms of oxygen; F:L-ascorbic acid binding; P:peptidyl-proline hydroxylation to 4-hydr…	-4.89144	0.00809	30489.5	38786.4	29649.1	37963.7	2307.54	1818.37	-8296.84	0.347236	1.27212	1.27212
345	Q15942	sp|Q15942|ZYX_HUMAN	Zyxin OS=Homo sapiens GN=ZYX PE=1 SV=1	C:stress fiber; C:nucleus; C:cytoplasm; C:integral component of plasma membrane; C:cell-cell adherens junction; C:focal adhesion; F:protein binding; F:zinc ion binding; F:poly(A) RNA binding; P:cell-matrix adhesion; P:transforming growth factor beta receptor signaling pathway; P:integrin-mediated signaling pathway; P:cell-cell signaling; P:viral process; P:stress fiber assembly; P:regulation of i…	4.8707	0.00822	135398	123838	133697	125142	3361.32	2366.72	11560.4	-0.128757	0.914619	-1.09335
159	Q13200	sp|Q13200|PSMD2_HUMAN	26S proteasome non-ATPase regulatory subunit 2 OS=Homo sapiens GN=PSMD2 PE=1 SV=3	C:nucleoplasm; C:proteasome regulatory particle, base subcomplex; C:membrane; C:proteasome storage granule; C:extracellular exosome; F:endopeptidase activity; F:protein binding; F:enzyme regulator activity; P:G1/S transition of mitotic cell cycle; P:mitotic S phase; P:mitotic anaphase; P:MAPK cascade; P:activation of MAPKK activity; P:protein polyubiquitination; P:stimulatory C-type lectin recept…	4.86488	0.00825	247642	232658	246312	231731	3827.76	3715.98	14984.1	-0.0900458	0.939493	-1.0644
76	P23921	sp|P23921|RIR1_HUMAN	Ribonucleoside-diphosphate reductase large subunit OS=Homo sapiens GN=RRM1 PE=1 SV=1	C:nuclear envelope; C:nucleoplasm; C:cytosol; C:cell projection; C:neuronal cell body; C:extracellular exosome; F:ribonucleoside-diphosphate reductase activity, thioredoxin disulfide as acceptor; F:protein binding; F:ATP binding; P:mitotic cell cycle; P:pyrimidine nucleobase metabolic process; P:DNA replication; P:male gonad development; P:deoxyribonucleotide biosynthetic process; P:response to i…	4.85207	0.00833	42812.2	31050	42663.1	31198.4	2101.05	3635.28	11762.2	-0.463429	0.72526	-1.37881
693	E9PD53	tr|E9PD53|E9PD53_HUMAN	Structural maintenance of chromosomes protein OS=Homo sapiens GN=SMC4 PE=1 SV=1	C:nucleoplasm; C:chromosome; C:cytoplasm; F:ATP binding; P:chromosome organization	4.82331	0.0085	25361.3	17826.7	24102.5	18391.2	2455.28	1136.81	7534.64	-0.508592	0.702908	-1.42266
790	A0A0A0MTJ9	tr|A0A0A0MTJ9|A0A0A0MTJ9_HUMAN	Neutral cholesterol ester hydrolase 1 OS=Homo sapiens GN=NCEH1 PE=1 SV=1	C:integral component of membrane; F:serine hydrolase activity; F:phosphate ion binding; F:carboxylic ester hydrolase activity; P:protein dephosphorylation; P:xenobiotic metabolic process; P:SMAD protein signal transduction	-4.82212	0.00851	20772.5	27739.4	20934.5	27466.7	2050.21	1434.83	-6966.87	0.41726	1.33539	1.33539
993	P04818	sp|P04818|TYSY_HUMAN	Thymidylate synthase OS=Homo sapiens GN=TYMS PE=1 SV=3	C:nucleoplasm; C:nucleolus; C:mitochondrial inner membrane; C:mitochondrial matrix; C:cytosol; F:nucleotide binding; F:mRNA binding; F:thymidylate synthase activity; F:folic acid binding; F:drug binding; F:protein homodimerization activity; F:cofactor binding; P:regulation of transcription involved in G1/S transition of mitotic cell cycle; P:dTMP biosynthetic process; P:dTTP biosynthetic process;…	4.80397	0.00862	33026.8	27969.1	33134.5	28415.1	809.213	1634.15	5057.7	-0.239803	0.846861	-1.18083
1142	P13674	sp|P13674|P4HA1_HUMAN	Prolyl 4-hydroxylase subunit alpha-1 OS=Homo sapiens GN=P4HA1 PE=1 SV=2	C:mitochondrion; C:endoplasmic reticulum lumen; C:membrane; C:procollagen-proline 4-dioxygenase complex; F:procollagen-proline 4-dioxygenase activity; F:iron ion binding; F:protein binding; F:oxidoreductase activity, acting on single donors with incorporation of molecular oxygen, incorporation of two atoms of oxygen; F:L-ascorbic acid binding; P:peptidyl-proline hydroxylation to 4-hydroxy-L-proli…	-4.77031	0.00884	2128.44	5343.86	2096.89	5448.21	171.082	1154.88	-3215.41	1.32808	2.51069	2.51069
434	Q13228	sp|Q13228|SBP1_HUMAN	Selenium-binding protein 1 OS=Homo sapiens GN=SELENBP1 PE=1 SV=2	C:extracellular space; C:nucleolus; C:cytosol; C:membrane; C:extracellular exosome; F:protein binding; F:selenium binding; P:protein transport	4.75825	0.00892	98052.2	84675	97676.7	84717.6	4722.92	1185.43	13377.1	-0.211613	0.863571	-1.15798
290	B2R5W2	tr|B2R5W2|B2R5W2_HUMAN	Heterogeneous nuclear ribonucleoproteins C1/C2 OS=Homo sapiens GN=HNRNPC PE=1 SV=1	C:viral nucleocapsid; C:ribonucleoprotein complex; F:nucleotide binding; F:nucleic acid binding	-4.74708	0.00899	433029	492617	421516	492221	21067.2	5373.99	-59588.6	0.186005	1.13761	1.13761
1257	O00767	sp|O00767|ACOD_HUMAN	Acyl-CoA desaturase OS=Homo sapiens GN=SCD PE=1 SV=2	C:endoplasmic reticulum membrane; C:integral component of membrane; F:stearoyl-CoA 9-desaturase activity; F:iron ion binding; P:unsaturated fatty acid biosynthetic process; P:oxidation-reduction process	4.74749	0.00899	19670.6	14610.9	19528.4	15154.3	586.109	1750.45	5059.73	-0.428998	0.742777	-1.3463
475	O43396	sp|O43396|TXNL1_HUMAN	Thioredoxin-like protein 1 OS=Homo sapiens GN=TXNL1 PE=1 SV=3	C:proteasome complex; C:nucleus; C:cytoplasm; C:extracellular exosome; F:protein disulfide oxidoreductase activity; F:oxidoreductase activity, acting on a sulfur group of donors, disulfide as acceptor; P:sulfate assimilation; P:protein folding; P:glycerol ether metabolic process; P:cellular response to oxidative stress; P:cell redox homeostasis; P:oxidation-reduction process	4.72903	0.00911	84464.7	74164	86070.5	73282	2827.99	2497.17	10300.7	-0.187629	0.878048	-1.13889
820	O15173	sp|O15173|PGRC2_HUMAN	Membrane-associated progesterone receptor component 2 OS=Homo sapiens GN=PGRMC2 PE=1 SV=1	C:endomembrane system; C:integral component of membrane; F:steroid hormone receptor activity; F:steroid binding; F:heme binding; P:steroid hormone mediated signaling pathway	-4.72674	0.00913	108723	129972	109415	127590	4532.73	6331.01	-21248.8	0.257541	1.19544	1.19544
838	F6WQW2	tr|F6WQW2|F6WQW2_HUMAN	Ran-specific GTPase-activating protein OS=Homo sapiens GN=RANBP1 PE=1 SV=1	C:nucleus; C:centrosome; C:cell projection cytoplasm; P:spindle organization; P:positive regulation of neuron projection development; P:cellular response to drug; P:positive regulation of mitotic centrosome separation; P:intracellular transport; P:response to calcium ion; P:cellular response to leptomycin B	4.7214	0.00916	188507	174280	187664	172473	3516.71	3856.76	14227.5	-0.113215	0.924526	-1.08164
340	O75534	sp|O75534|CSDE1_HUMAN	Cold shock domain-containing protein E1 OS=Homo sapiens GN=CSDE1 PE=1 SV=2	C:mitochondrial inner membrane; C:Golgi apparatus; C:plasma membrane; C:CRD-mediated mRNA stability complex; F:DNA binding; F:protein binding; F:poly(A) RNA binding; P:regulation of transcription, DNA-templated; P:male gonad development; P:nuclear-transcribed mRNA catabolic process, no-go decay	4.69509	0.00934	66932.3	60154.2	67815.2	61092	1661.52	1868.64	6778.12	-0.154038	0.898732	-1.11268
403	A0A024R4M0	tr|A0A024R4M0|A0A024R4M0_HUMAN	40S ribosomal protein S9 OS=Homo sapiens GN=RPS9 PE=1 SV=1	C:small ribosomal subunit; F:structural constituent of ribosome; F:rRNA binding; P:translation	-4.68901	0.00938	145142	165507	142191	165265	7295.33	1834.08	-20364.5	0.189422	1.14031	1.14031
1094	P68402	sp|P68402|PA1B2_HUMAN	Platelet-activating factor acetylhydrolase IB subunit beta OS=Homo sapiens GN=PAFAH1B2 PE=1 SV=1	C:nucleolus; C:cytosol; C:plasma membrane; C:extracellular exosome; F:1-alkyl-2-acetylglycerophosphocholine esterase activity; F:protein homodimerization activity; F:protein heterodimerization activity; F:platelet-activating factor acetyltransferase activity; P:spermatogenesis; P:brain development; P:lipid catabolic process; P:positive regulation of macroautophagy	4.68211	0.00943	73057.7	65132.6	71969.2	65462.2	2195.25	1943.18	7925.1	-0.165656	0.891523	-1.12168
579	P05387	sp|P05387|RLA2_HUMAN	60S acidic ribosomal protein P2 OS=Homo sapiens GN=RPLP2 PE=1 SV=1	C:focal adhesion; C:membrane; C:cytosolic large ribosomal subunit; C:extracellular exosome; F:RNA binding; F:structural constituent of ribosome; P:nuclear-transcribed mRNA catabolic process, nonsense-mediated decay; P:translational initiation; P:translational elongation; P:translational termination; P:SRP-dependent cotranslational protein targeting to membrane; P:viral transcription	-4.67973	0.00945	118077	133316	117423	133546	5564.96	917.333	-15238.6	0.175117	1.12906	1.12906
939	H7C3P4	tr|H7C3P4|H7C3P4_HUMAN	Glucosamine (N-acetyl)-6-sulfatase (Sanfilippo disease IIID), isoform CRA_b OS=Homo sapiens GN=GNS PE=1 SV=1	C:lysosome; F:N-acetylglucosamine-6-sulfatase activity; P:glycosaminoglycan metabolic process	4.67476	0.00948	56539.3	48588.5	56898.7	48347	2551.61	1472.22	7950.82	-0.21864	0.859375	-1.16364
1124	P40222	sp|P40222|TXLNA_HUMAN	Alpha-taxilin OS=Homo sapiens GN=TXLNA PE=1 SV=3	C:extracellular region; C:cytoplasm; C:membrane; F:cytokine activity; F:syntaxin binding; F:high molecular weight B cell growth factor receptor binding; P:exocytosis; P:cell proliferation; P:B cell activation; P:mitophagy in response to mitochondrial depolarization	4.66725	0.00954	13217.8	9722.7	12931.6	10257	725.074	1075.47	3495.11	-0.443054	0.735576	-1.35948
612	Q9Y2Z0	sp|Q9Y2Z0|SGT1_HUMAN	Protein SGT1 homolog OS=Homo sapiens GN=SUGT1 PE=1 SV=3	C:ubiquitin ligase complex; C:kinetochore; C:nucleus; C:cytosol; F:protein binding; P:mitotic nuclear division; P:regulation of protein stability; P:nucleotide-binding domain, leucine rich repeat containing receptor signaling pathway; P:positive regulation by host of symbiont catalytic activity; P:innate immune response	4.66326	0.00957	28753	24488.4	28488.9	24072.5	469.077	1512.96	4264.69	-0.231619	0.851679	-1.17415
198	Q13838	sp|Q13838|DX39B_HUMAN	Spliceosome RNA helicase DDX39B OS=Homo sapiens GN=DDX39B PE=1 SV=1	C:transcription export complex; C:spliceosomal complex; C:U4 snRNP; C:U6 snRNP; C:cytoplasm; C:nuclear speck; F:ATP-dependent RNA helicase activity; F:ATP binding; F:U6 snRNA binding; F:U4 snRNA binding; F:ATP-dependent protein binding; F:poly(A) RNA binding; P:spliceosomal complex assembly; P:cellular response to DNA damage stimulus; P:RNA secondary structure unwinding; P:positive regulation of …	4.66038	0.00959	105988	94011.1	106448	92086.8	990.038	4339.58	11976.4	-0.172991	0.887002	-1.12739
252	P14923	sp|P14923|PLAK_HUMAN	Junction plakoglobin OS=Homo sapiens GN=JUP PE=1 SV=3	C:cytosol; C:intermediate filament; C:zonula adherens; C:focal adhesion; C:cytoplasmic side of plasma membrane; C:intercalated disc; C:catenin complex; C:Z disc; C:hemidesmosome; C:desmosome; C:protein-DNA complex; C:extracellular exosome; C:gamma-catenin-TCF7L2 complex; F:transcription coactivator activity; F:signal transducer activity; F:structural constituent of cell wall; F:protein phosphatas…	4.64861	0.00967	85584.6	75849.1	85874.6	74293.5	2309.81	2796.97	9735.59	-0.174221	0.886246	-1.12835
1489	O43291	sp|O43291|SPIT2_HUMAN	Kunitz-type protease inhibitor 2 OS=Homo sapiens GN=SPINT2 PE=1 SV=2	C:extracellular region; C:cytoplasm; C:integral component of membrane; F:serine-type endopeptidase inhibitor activity; P:neural tube closure; P:movement of cell or subcellular component; P:establishment or maintenance of cell polarity; P:negative regulation of endopeptidase activity; P:negative regulation of cell-cell adhesion; P:epithelial cell morphogenesis involved in placental branching; P:ba…	4.62575	0.00984	7404.98	1788.53	7016.02	827.522	1247.4	1693.1	5616.44	-2.04972	0.241531	-4.14025
914	P62316	sp|P62316|SMD2_HUMAN	Small nuclear ribonucleoprotein Sm D2 OS=Homo sapiens GN=SNRPD2 PE=1 SV=1	C:nucleoplasm; C:U5 snRNP; C:U1 snRNP; C:U2 snRNP; C:U4 snRNP; C:U12-type spliceosomal complex; C:cytosol; C:methylosome; C:pICln-Sm protein complex; C:SMN-Sm protein complex; C:U4/U6 x U5 tri-snRNP complex; C:extracellular exosome; C:precatalytic spliceosome; C:catalytic step 2 spliceosome; F:protein binding; F:poly(A) RNA binding; P:spliceosomal complex assembly; P:spliceosomal snRNP assembly; …	-4.59903	0.01004	26105.2	31731.4	25737.1	30951.6	1520.08	1476.15	-5626.17	0.281573	1.21552	1.21552
1077	Q32MZ4	sp|Q32MZ4|LRRF1_HUMAN	Leucine-rich repeat flightless-interacting protein 1 OS=Homo sapiens GN=LRRFIP1 PE=1 SV=2	C:nucleus; C:cytosol; C:cytoskeleton; C:plasma membrane; F:DNA binding; F:double-stranded RNA binding; F:protein homodimerization activity; P:transcription, DNA-templated; P:regulation of transcription from RNA polymerase II promoter; P:positive regulation of type I interferon production; P:innate immune response; P:negative regulation of transcription, DNA-templated	4.59397	0.01008	2877.71	1974.13	2765.5	1968.8	339.317	30.3615	903.575	-0.543701	0.686009	-1.45771
879	A0A0G2JN29	tr|A0A0G2JN29|A0A0G2JN29_HUMAN	Nodal modulator 1 OS=Homo sapiens GN=NOMO1 PE=1 SV=1	F:carbohydrate binding	4.55247	0.0104	9146.32	5769.54	9727.24	5643.39	1111.93	643.553	3376.78	-0.664735	0.630805	-1.58528
148	Q92598	sp|Q92598|HS105_HUMAN	Heat shock protein 105 kDa OS=Homo sapiens GN=HSPH1 PE=1 SV=1	C:nucleoplasm; C:cytosol; C:microtubule; C:extracellular exosome; C:endocytic vesicle lumen; F:ATP binding; F:alpha-tubulin binding; P:receptor-mediated endocytosis; P:response to unfolded protein; P:cellular response to heat; P:positive regulation of MHC class I biosynthetic process; P:positive regulation of transcription from RNA polymerase II promoter; P:chaperone mediated protein folding requ…	4.5477	0.01044	101110	89927.7	99926.6	91467.7	3164.4	2850.56	11182.5	-0.169091	0.889403	-1.12435
1290	V9GYP5	tr|V9GYP5|V9GYP5_HUMAN	Uncharacterized protein (Fragment) OS=Homo sapiens PE=4 SV=2	F:methyltransferase activity; P:methylation	-4.53395	0.01055	19757.5	25393.3	19834.6	24298.3	144.313	2148.13	-5635.8	0.362048	1.28525	1.28525
664	P53999	sp|P53999|TCP4_HUMAN	Activated RNA polymerase II transcriptional coactivator p15 OS=Homo sapiens GN=SUB1 PE=1 SV=3	C:transcription factor complex; C:nucleolus; C:extracellular exosome; F:transcriptional activator activity, RNA polymerase II distal enhancer sequence-specific binding; F:single-stranded DNA binding; F:transcription coactivator activity; F:protein binding; F:poly(A) RNA binding; P:transcription from RNA polymerase II promoter; P:positive regulation of transcription from RNA polymerase II promoter…	-4.52854	0.01059	368359	407062	372139	402735	8311.72	12249.2	-38703.1	0.144136	1.10507	1.10507
253	P13645	sp|P13645|K1C10_HUMAN	Keratin, type I cytoskeletal 10 OS=Homo sapiens GN=KRT10 PE=1 SV=6	C:extracellular space; C:nucleus; C:cytoplasm; C:membrane; C:keratin filament; C:extracellular exosome; F:structural constituent of epidermis; P:keratinocyte differentiation; P:cellular response to calcium ion	4.50701	0.01076	81800.5	55692.8	80680.8	56071.2	9916.95	1522.94	26107.6	-0.554618	0.680837	-1.46878
1428	E9PRJ3	tr|E9PRJ3|E9PRJ3_HUMAN	Tetraspanin (Fragment) OS=Homo sapiens GN=CD151 PE=1 SV=1	C:integral component of membrane	4.50536	0.01078	81813.5	64718	79757.7	65590.2	6091.35	2467.8	17095.5	-0.338173	0.791042	-1.26415
1479	Q7Z7H5	sp|Q7Z7H5|TMED4_HUMAN	Transmembrane emp24 domain-containing protein 4 OS=Homo sapiens GN=TMED4 PE=1 SV=1	C:endoplasmic reticulum membrane; C:integral component of membrane; C:extracellular exosome; F:signal transducer activity; P:signal transduction; P:protein transport; P:positive regulation of I-kappaB kinase/NF-kappaB signaling	-4.48885	0.01092	9806.37	12131.3	9604.19	12474.5	485.729	754.221	-2324.95	0.306945	1.23709	1.23709
922	K7EKP8	tr|K7EKP8|K7EKP8_HUMAN	Cytosolic acyl coenzyme A thioester hydrolase (Fragment) OS=Homo sapiens GN=ACOT7 PE=1 SV=6	-	4.48555	0.01094	97676.3	89661.5	98349.9	89737.5	2346.84	2017.51	8014.8	-0.12352	0.917945	-1.08939
1170	Q13442	sp|Q13442|HAP28_HUMAN	28 kDa heat- and acid-stable phosphoprotein OS=Homo sapiens GN=PDAP1 PE=1 SV=1	F:poly(A) RNA binding; P:signal transduction; P:cell proliferation	-4.47955	0.01099	19878.9	24340.4	20005.5	24989.8	707.637	1573.23	-4461.46	0.292112	1.22443	1.22443
185	P78347	sp|P78347|GTF2I_HUMAN	General transcription factor II-I OS=Homo sapiens GN=GTF2I PE=1 SV=2	C:nucleoplasm; C:cytoplasm; C:membrane; C:cell projection; C:neuronal cell body; F:DNA binding; F:transcription factor activity, sequence-specific DNA binding; F:mitogen-activated protein kinase binding; P:regulation of transcription, DNA-templated; P:transcription initiation from RNA polymerase II promoter; P:signal transduction; P:transition between slow and fast fiber; P:negative regulation of…	4.47923	0.011	168216	148769	169237	147601	4490.86	6031.67	19447.1	-0.177241	0.884392	-1.13072
240	P49736	sp|P49736|MCM2_HUMAN	DNA replication licensing factor MCM2 OS=Homo sapiens GN=MCM2 PE=1 SV=4	C:nuclear chromosome, telomeric region; C:chromatin; C:nucleoplasm; C:nuclear origin of replication recognition complex; C:cytoplasm; C:microtubule cytoskeleton; C:MCM complex; F:DNA helicase activity; F:DNA replication origin binding; F:ATP binding; F:histone binding; F:metal ion binding; P:cell cycle checkpoint; P:G1/S transition of mitotic cell cycle; P:mitotic S phase; P:DNA unwinding involve…	4.46638	0.01111	132646	109843	129503	111212	7339.6	4932.15	22802.7	-0.272135	0.828093	-1.20759
401	B1AHB1	tr|B1AHB1|B1AHB1_HUMAN	DNA helicase OS=Homo sapiens GN=MCM5 PE=1 SV=1	C:nucleoplasm; C:MCM complex; F:DNA helicase activity; F:chromatin binding; F:DNA replication origin binding; F:ATP binding; P:DNA replication initiation; P:DNA duplex unwinding; P:cell division	4.45323	0.01122	80890.7	66008.8	81030.8	66452.4	5169.97	2602.81	14881.9	-0.293315	0.816025	-1.22545
494	Q9H9B4	sp|Q9H9B4|SFXN1_HUMAN	Sideroflexin-1 OS=Homo sapiens GN=SFXN1 PE=1 SV=4	C:mitochondrial inner membrane; C:integral component of membrane; F:ion transmembrane transporter activity; P:iron ion transport; P:erythrocyte differentiation; P:ion transmembrane transport; P:iron ion homeostasis	-4.42171	0.0115	131097	141621	132197	141353	3786.41	1630.62	-10524.5	0.111406	1.08028	1.08028
50	P68104	sp|P68104|EF1A1_HUMAN	Elongation factor 1-alpha 1 OS=Homo sapiens GN=EEF1A1 PE=1 SV=1	C:extracellular space; C:nucleolus; C:cytosol; C:eukaryotic translation elongation factor 1 complex; C:cortical actin cytoskeleton; C:ruffle membrane; C:myelin sheath; C:extracellular exosome; F:tRNA binding; F:translation elongation factor activity; F:GTPase activity; F:GTP binding; F:protein kinase binding; F:poly(A) RNA binding; P:transcription, DNA-templated; P:regulation of transcription, DN…	-4.41739	0.01153	458286	513681	457411	514063	21558.1	2647.79	-55394.5	0.164623	1.12087	1.12087
304	P23284	sp|P23284|PPIB_HUMAN	Peptidyl-prolyl cis-trans isomerase B OS=Homo sapiens GN=PPIB PE=1 SV=2	C:nucleus; C:endoplasmic reticulum lumen; C:smooth endoplasmic reticulum; C:focal adhesion; C:membrane; C:endoplasmic reticulum chaperone complex; C:melanosome; C:perinuclear region of cytoplasm; C:extracellular exosome; F:peptidyl-prolyl cis-trans isomerase activity; F:collagen binding; F:peptide binding; F:poly(A) RNA binding; F:unfolded protein binding; F:RNA polymerase binding; P:protein pept…	-4.40939	0.01161	147610	165524	146284	166752	3028.08	6351.75	-17913.6	0.165246	1.12136	1.12136
1145	Q06124	sp|Q06124|PTN11_HUMAN	Tyrosine-protein phosphatase non-receptor type 11 OS=Homo sapiens GN=PTPN11 PE=1 SV=2	C:nucleus; C:mitochondrion; C:cytosol; C:protein complex; F:non-membrane spanning protein tyrosine phosphatase activity; F:SH3/SH2 adaptor activity; F:insulin receptor binding; F:protein domain specific binding; F:receptor tyrosine kinase binding; F:D1 dopamine receptor binding; F:phospholipase binding; F:insulin receptor substrate binding; F:peptide hormone receptor binding; P:DNA damage checkpo…	4.39858	0.0117	9080.81	3532.44	9108.03	2816.89	133.302	2180.74	5548.37	-1.36216	0.389	-2.57069
71	O60701	sp|O60701|UGDH_HUMAN	UDP-glucose 6-dehydrogenase OS=Homo sapiens GN=UGDH PE=1 SV=1	C:nucleoplasm; C:cytosol; C:extracellular exosome; F:UDP-glucose 6-dehydrogenase activity; F:electron carrier activity; F:NAD binding; P:UDP-glucose metabolic process; P:glycosaminoglycan biosynthetic process; P:UDP-glucuronate biosynthetic process; P:xenobiotic metabolic process; P:cellular glucuronidation; P:oxidation-reduction process	-4.3947	0.01174	500181	536858	498630	535140	13798.6	4308.48	-36678	0.102093	1.07333	1.07333
330	P00491	sp|P00491|PNPH_HUMAN	Purine nucleoside phosphorylase OS=Homo sapiens GN=PNP PE=1 SV=2	C:nucleus; C:cytosol; C:cytoskeleton; C:extracellular exosome; F:nucleoside binding; F:purine nucleobase binding; F:purine-nucleoside phosphorylase activity; F:drug binding; F:phosphate ion binding; P:purine nucleobase metabolic process; P:inosine catabolic process; P:purine nucleotide catabolic process; P:nicotinamide riboside catabolic process; P:immune response; P:NAD biosynthesis via nicotina…	-4.37951	0.01188	121292	137099	124041	137394	6138.16	1184.35	-15806.7	0.17673	1.13032	1.13032
964	P62753	sp|P62753|RS6_HUMAN	40S ribosomal protein S6 OS=Homo sapiens GN=RPS6 PE=1 SV=1	C:nucleolus; C:polysome; C:membrane; C:cytosolic small ribosomal subunit; C:dendrite; C:cytoplasmic ribonucleoprotein granule; C:cell body; C:perinuclear region of cytoplasm; F:structural constituent of ribosome; F:protein kinase binding; F:poly(A) RNA binding; P:G1/S transition of mitotic cell cycle; P:nuclear-transcribed mRNA catabolic process, nonsense-mediated decay; P:placenta development; P…	4.37633	0.01191	62259.2	54277.9	61103.2	54114.9	2573.53	1831.69	7981.3	-0.197922	0.871805	-1.14705
687	Q6NUK1	sp|Q6NUK1|SCMC1_HUMAN	Calcium-binding mitochondrial carrier protein SCaMC-1 OS=Homo sapiens GN=SLC25A24 PE=1 SV=2	C:mitochondrial inner membrane; C:integral component of membrane; F:ATP transmembrane transporter activity; F:calcium ion binding; P:mitochondrial transport; P:regulation of cell death; P:ATP transport; P:cellular response to oxidative stress; P:transmembrane transport; P:cellular response to calcium ion	-4.34469	0.01221	64322.8	72229.7	64977.9	73200.3	2162.72	2293.18	-7906.87	0.167261	1.12292	1.12292
1358	K7ERV3	tr|K7ERV3|K7ERV3_HUMAN	Thymidine kinase OS=Homo sapiens GN=TK1 PE=1 SV=1	F:thymidine kinase activity; F:ATP binding; P:deoxyribonucleoside monophosphate biosynthetic process; P:phosphorylation; P:DNA biosynthetic process	4.33784	0.01227	11603.8	8189.26	10973.6	8408.28	1195.53	655.344	3414.5	-0.502787	0.705742	-1.41695
225	P49419	sp|P49419|AL7A1_HUMAN	Alpha-aminoadipic semialdehyde dehydrogenase OS=Homo sapiens GN=ALDH7A1 PE=1 SV=5	C:nucleus; C:mitochondrial matrix; C:cytosol; C:extracellular exosome; F:L-aminoadipate-semialdehyde dehydrogenase activity; F:protein binding; F:betaine-aldehyde dehydrogenase activity; P:cellular aldehyde metabolic process; P:lysine catabolic process; P:sensory perception of sound; P:glycine betaine biosynthetic process from choline; P:oxidation-reduction process	4.33097	0.01234	206791	195798	207029	195976	2358.78	3710.1	10993.2	-0.078809	0.946839	-1.05615
669	P02765	sp|P02765|FETUA_HUMAN	Alpha-2-HS-glycoprotein OS=Homo sapiens GN=AHSG PE=1 SV=1	C:extracellular exosome; C:blood microparticle; F:cysteine-type endopeptidase inhibitor activity; F:kinase inhibitor activity; P:skeletal system development; P:ossification; P:pinocytosis; P:acute-phase response; P:negative regulation of endopeptidase activity; P:negative regulation of bone mineralization; P:negative regulation of phosphorylation; P:negative regulation of insulin receptor signali…	4.30273	0.01262	196463	172151	194334	173986	7275.67	6545.58	24312	-0.190583	0.876251	-1.14122
764	P31949	sp|P31949|S10AB_HUMAN	Protein S100-A11 OS=Homo sapiens GN=S100A11 PE=1 SV=2	C:ruffle; C:extracellular space; C:nucleoplasm; C:cytoplasm; C:extracellular exosome; F:calcium ion binding; F:protein homodimerization activity; F:S100 protein binding; F:calcium-dependent protein binding; P:signal transduction; P:negative regulation of DNA replication; P:negative regulation of cell proliferation	-4.27764	0.01287	41567.8	45376.4	41806.7	45234.4	645.285	1400.65	-3808.64	0.126477	1.09162	1.09162
765	P68366	sp|P68366|TBA4A_HUMAN	Tubulin alpha-4A chain OS=Homo sapiens GN=TUBA4A PE=1 SV=1	C:cytosol; C:microtubule; C:extracellular exosome; F:GTPase activity; F:structural constituent of cytoskeleton; F:protein binding; F:GTP binding; P:G2/M transition of mitotic cell cycle; P:platelet degranulation; P:organelle organization; P:microtubule-based process; P:platelet activation; P:'de novo' posttranslational protein folding; P:protein polymerization	-4.27664	0.01288	98172.3	109860	98796.3	109750	4616.21	1047.05	-11687.5	0.162276	1.11905	1.11905
681	Q29RF7	sp|Q29RF7|PDS5A_HUMAN	Sister chromatid cohesion protein PDS5 homolog A OS=Homo sapiens GN=PDS5A PE=1 SV=1	C:chromosome, centromeric region; C:chromatin; C:nucleoplasm; C:cytosol; C:plasma membrane; F:protein binding; P:mitotic S phase; P:mitotic anaphase; P:mitotic prometaphase; P:cytokinesis; P:mitotic sister chromatid cohesion; P:negative regulation of DNA replication	4.27275	0.01292	22134.4	18683.3	22475.9	18342.6	740.945	1186.64	3451.08	-0.24454	0.844085	-1.18471
1443	P47914	sp|P47914|RL29_HUMAN	60S ribosomal protein L29 OS=Homo sapiens GN=RPL29 PE=1 SV=2	C:membrane; C:cytosolic large ribosomal subunit; F:structural constituent of ribosome; F:heparin binding; F:poly(A) RNA binding; P:nuclear-transcribed mRNA catabolic process, nonsense-mediated decay; P:cytoplasmic translation; P:translational initiation; P:translational elongation; P:translational termination; P:SRP-dependent cotranslational protein targeting to membrane; P:embryo implantation; P…	-4.27162	0.01293	3229.24	5909.76	3380.53	5530.86	379.475	1018.5	-2680.52	0.871904	1.83008	1.83008
316	P30480	sp|P30480|1B42_HUMAN	HLA class I histocompatibility antigen, B-42 alpha chain OS=Homo sapiens GN=HLA-B PE=1 SV=1	C:Golgi membrane; C:integral component of plasma membrane; C:cell surface; C:ER to Golgi transport vesicle membrane; C:phagocytic vesicle membrane; C:early endosome membrane; C:MHC class I protein complex; C:extracellular exosome; C:integral component of lumenal side of endoplasmic reticulum membrane; F:receptor binding; F:peptide antigen binding; F:TAP binding; F:chaperone binding; P:positive re…	-4.19811	0.01372	5825.57	9770.94	5444.93	9575.17	1382.22	859.715	-3945.37	0.746098	1.67725	1.67725
164	P30041	sp|P30041|PRDX6_HUMAN	Peroxiredoxin-6 OS=Homo sapiens GN=PRDX6 PE=1 SV=3	C:extracellular space; C:lysosome; C:cytosol; C:membrane; C:cytoplasmic membrane-bounded vesicle; C:extracellular exosome; F:glutathione peroxidase activity; F:phospholipase A2 activity; F:ubiquitin protein ligase binding; F:peroxiredoxin activity; P:response to reactive oxygen species; P:phospholipid catabolic process; P:cellular response to stress; P:hydrogen peroxide catabolic process; P:oxida…	-4.17916	0.01393	716778	763569	713964	756174	9235.66	17052	-46790.9	0.091232	1.06528	1.06528
464	M0R0R2	tr|M0R0R2|M0R0R2_HUMAN	40S ribosomal protein S5 OS=Homo sapiens GN=RPS5 PE=1 SV=1	C:small ribosomal subunit; F:RNA binding; F:structural constituent of ribosome; P:translation	-4.17601	0.01396	46838.4	58738.9	46818.7	57315.4	889.22	4855.13	-11900.5	0.326625	1.25408	1.25408
892	P50402	sp|P50402|EMD_HUMAN	Emerin OS=Homo sapiens GN=EMD PE=1 SV=1	C:nuclear inner membrane; C:nuclear outer membrane; C:endoplasmic reticulum; C:microtubule; C:integral component of membrane; F:actin binding; F:beta-tubulin binding; P:mitotic prophase; P:mitotic anaphase; P:muscle contraction; P:mitotic nuclear envelope disassembly; P:mitotic nuclear envelope reassembly; P:negative regulation of catenin import into nucleus; P:skeletal muscle cell differentiatio…	-4.14943	0.01427	9029.46	11436.5	8661.36	11042.3	701.052	719.719	-2406.99	0.340928	1.26657	1.26657
718	Q9UBT2	sp|Q9UBT2|SAE2_HUMAN	SUMO-activating enzyme subunit 2 OS=Homo sapiens GN=UBA2 PE=1 SV=2	C:nucleoplasm; C:cytosol; C:SUMO activating enzyme complex; F:ATP binding; F:enzyme activator activity; F:transcription factor binding; F:SUMO activating enzyme activity; F:metal ion binding; F:protein heterodimerization activity; P:protein sumoylation; P:positive regulation of catalytic activity; P:post-translational protein modification	4.14062	0.01437	64136.8	58722.4	63700.8	57625.7	886.181	2084.31	5414.39	-0.127241	0.915581	-1.0922
937	P07099	sp|P07099|HYEP_HUMAN	Epoxide hydrolase 1 OS=Homo sapiens GN=EPHX1 PE=1 SV=1	C:endoplasmic reticulum membrane; C:integral component of membrane; F:epoxide hydrolase activity; F:cis-stilbene-oxide hydrolase activity; P:response to toxic substance; P:response to organic cyclic compound; P:aromatic compound catabolic process	-4.10538	0.01479	9885.54	11703.2	9881.59	11429	531.205	553.08	-1817.64	0.24351	1.18387	1.18387
393	P28066	sp|P28066|PSA5_HUMAN	Proteasome subunit alpha type-5 OS=Homo sapiens GN=PSMA5 PE=1 SV=3	C:nucleoplasm; C:cytosol; C:proteasome core complex, alpha-subunit complex; C:extracellular exosome; F:threonine-type endopeptidase activity; F:protein binding; P:G1/S transition of mitotic cell cycle; P:mitotic S phase; P:mitotic anaphase; P:MAPK cascade; P:activation of MAPKK activity; P:protein polyubiquitination; P:stimulatory C-type lectin receptor signaling pathway; P:antigen processing and…	-4.08862	0.01499	179926	189511	178458	189541	3763.28	1524.65	-9584.85	0.0748768	1.05327	1.05327
926	Q96A33	sp|Q96A33|CCD47_HUMAN	Coiled-coil domain-containing protein 47 OS=Homo sapiens GN=CCDC47 PE=1 SV=1	C:rough endoplasmic reticulum; C:integral component of membrane; F:calcium ion binding; F:protein binding; F:poly(A) RNA binding; P:osteoblast differentiation; P:ER overload response; P:endoplasmic reticulum organization; P:post-embryonic development; P:ER-associated ubiquitin-dependent protein catabolic process; P:calcium ion homeostasis	-4.08893	0.01499	14977.3	20031.2	14762.6	20432.5	1891.31	1003.04	-5053.94	0.419474	1.33744	1.33744
704	Q9UJU6	sp|Q9UJU6|DBNL_HUMAN	Drebrin-like protein OS=Homo sapiens GN=DBNL PE=1 SV=1	C:Golgi membrane; C:ruffle; C:podosome; C:cytosol; C:plasma membrane; C:cell cortex; C:postsynaptic density; C:lamellipodium; C:cell junction; C:dendrite; C:clathrin-coated vesicle membrane; C:extracellular exosome; F:protein C-terminus binding; F:enzyme activator activity; F:protein domain specific binding; F:actin filament binding; P:adaptive immune response; P:receptor-mediated endocytosis; P:…	4.08617	0.01502	15918.8	12712.7	15845.3	12596.1	1203.45	631.304	3206.04	-0.324455	0.7986	-1.25219
7	Q13813	sp|Q13813|SPTN1_HUMAN	Spectrin alpha chain, non-erythrocytic 1 OS=Homo sapiens GN=SPTAN1 PE=1 SV=3	C:cytosol; C:fascia adherens; C:spectrin; C:microtubule cytoskeleton; C:lateral plasma membrane; C:Z disc; C:cuticular plate; C:intracellular membrane-bounded organelle; C:extracellular exosome; F:actin binding; F:structural constituent of cytoskeleton; F:calcium ion binding; F:calmodulin binding; F:spectrin binding; F:protein heterodimerization activity; P:MAPK cascade; P:activation of MAPKK act…	-4.08102	0.01509	195186	209413	194312	208126	2290.19	5586.76	-14226.5	0.101498	1.07289	1.07289
54	P38646	sp|P38646|GRP75_HUMAN	Stress-70 protein, mitochondrial OS=Homo sapiens GN=HSPA9 PE=1 SV=2	C:nucleolus; C:focal adhesion; C:mitochondrial nucleoid; C:myelin sheath; C:extracellular exosome; F:ATP binding; F:fibroblast growth factor binding; F:heat shock protein binding; F:ubiquitin protein ligase binding; F:poly(A) RNA binding; F:unfolded protein binding; P:protein folding; P:protein export from nucleus; P:protein targeting to mitochondrion; P:response to toxic substance; P:negative re…	-4.07117	0.01521	1.45659e+06	1.49583e+06	1.45942e+06	1.48878e+06	6762.07	15264.7	-39242.5	0.0383539	1.02694	1.02694
96	P62258	sp|P62258|1433E_HUMAN	14-3-3 protein epsilon OS=Homo sapiens GN=YWHAE PE=1 SV=1	C:mitochondrion; C:cytosol; C:kinesin complex; C:focal adhesion; C:axon; C:cytoplasmic vesicle membrane; C:melanosome; C:extracellular exosome; F:potassium channel regulator activity; F:protein domain specific binding; F:MHC class II protein complex binding; F:ubiquitin protein ligase binding; F:histone deacetylase binding; F:ion channel binding; F:poly(A) RNA binding; F:protein heterodimerizatio…	-4.0365	0.01565	623955	653168	622292	652419	4298.41	11775.1	-29212.7	0.0660115	1.04682	1.04682
122	Q14566	sp|Q14566|MCM6_HUMAN	DNA replication licensing factor MCM6 OS=Homo sapiens GN=MCM6 PE=1 SV=1	C:nuclear chromosome, telomeric region; C:nucleoplasm; C:MCM complex; F:single-stranded DNA binding; F:ATP-dependent DNA helicase activity; F:ATP binding; F:identical protein binding; P:cell cycle checkpoint; P:G1/S transition of mitotic cell cycle; P:mitotic S phase; P:DNA unwinding involved in DNA replication; P:DNA replication initiation; P:DNA strand elongation involved in DNA replication	4.0349	0.01567	78824.5	67495.3	80031	66258.3	3121.59	3729.24	11329.3	-0.223859	0.856272	-1.16785
1071	O75475	sp|O75475|PSIP1_HUMAN	PC4 and SFRS1-interacting protein OS=Homo sapiens GN=PSIP1 PE=1 SV=1	C:nucleoplasm; C:nuclear heterochromatin; C:nucleolus; C:cytosol; C:nuclear periphery; C:transcriptionally active chromatin; F:RNA polymerase II transcription coactivator activity; F:chromatin binding; F:activating transcription factor binding; F:poly(A) RNA binding; F:supercoiled DNA binding; P:mRNA 5'-splice site recognition; P:transcription, DNA-templated; P:response to oxidative stress; P:res…	-4.03436	0.01568	24060.1	30232.6	23911.4	31394.7	1337.79	2287.53	-6172.47	0.329461	1.25654	1.25654
89	P48643	sp|P48643|TCPE_HUMAN	T-complex protein 1 subunit epsilon OS=Homo sapiens GN=CCT5 PE=1 SV=1	C:zona pellucida receptor complex; C:nucleolus; C:centrosome; C:chaperonin-containing T-complex; C:microtubule; C:myelin sheath; C:cell body; C:extracellular exosome; F:ATP binding; F:G-protein beta-subunit binding; F:beta-tubulin binding; F:unfolded protein binding; P:binding of sperm to zona pellucida; P:response to virus; P:'de novo' posttranslational protein folding; P:toxin transport	4.03195	0.01571	405541	374104	403782	378647	7094.2	11491.2	31436.6	-0.116407	0.922482	-1.08403
34	P11586	sp|P11586|C1TC_HUMAN	C-1-tetrahydrofolate synthase, cytoplasmic OS=Homo sapiens GN=MTHFD1 PE=1 SV=3	C:mitochondrion; C:cytosol; C:membrane; C:extracellular exosome; F:formate-tetrahydrofolate ligase activity; F:methenyltetrahydrofolate cyclohydrolase activity; F:methylenetetrahydrofolate dehydrogenase [NAD(P)+] activity; F:methylenetetrahydrofolate dehydrogenase (NAD+) activity; F:methylenetetrahydrofolate dehydrogenase (NADP+) activity; F:ATP binding; P:histidine biosynthetic process; P:neural…	-4.02399	0.01581	549477	566630	548815	565961	6884.51	2667.49	-17153.1	0.0443482	1.03122	1.03122
16	P14618	sp|P14618|KPYM_HUMAN	Pyruvate kinase PKM OS=Homo sapiens GN=PKM PE=1 SV=4	C:nucleus; C:mitochondrion; C:cytosol; C:plasma membrane; C:cilium; C:extracellular matrix; C:myelin sheath; C:extracellular exosome; F:magnesium ion binding; F:pyruvate kinase activity; F:ATP binding; F:kinase activity; F:MHC class II protein complex binding; F:potassium ion binding; F:ADP binding; F:poly(A) RNA binding; P:response to hypoxia; P:liver development; P:ATP biosynthetic process; P:r…	4.02017	0.01586	195254	182728	195257	180410	2856.82	4578.85	12526.6	-0.0956592	0.935845	-1.06855
1236	J3KNA0	tr|J3KNA0|J3KNA0_HUMAN	Mitochondrial inner membrane protein OXA1L OS=Homo sapiens GN=OXA1L PE=1 SV=1	C:mitochondrial inner membrane; C:integral component of membrane; P:protein insertion into membrane	-4.01353	0.01595	14303.4	15879.5	14062.8	15711.4	513.639	445.89	-1576.12	0.150809	1.11019	1.11019
1506	E9PFN5	tr|E9PFN5|E9PFN5_HUMAN	Glutathione S-transferase kappa 1 OS=Homo sapiens GN=GSTK1 PE=1 SV=1	C:intracellular membrane-bounded organelle; F:protein disulfide oxidoreductase activity; P:oxidation-reduction process	-4.005	0.01606	30660.3	33846.9	30375.9	33680	1334.84	342.655	-3186.6	0.142652	1.10393	1.10393
737	Q9BUL8	sp|Q9BUL8|PDC10_HUMAN	Programmed cell death protein 10 OS=Homo sapiens GN=PDCD10 PE=1 SV=1	C:Golgi membrane; C:cytosol; C:plasma membrane; C:extracellular exosome; F:protein kinase binding; F:protein homodimerization activity; F:protein N-terminus binding; P:angiogenesis; P:positive regulation of cell proliferation; P:positive regulation of gene expression; P:negative regulation of gene expression; P:positive regulation of cell migration; P:positive regulation of stress-activated MAPK …	3.97976	0.0164	100340	89564.9	100131	89757.9	4158.69	2167.68	10775.6	-0.163899	0.892609	-1.12031
1132	P48960	sp|P48960|CD97_HUMAN	CD97 antigen OS=Homo sapiens GN=CD97 PE=1 SV=4	C:extracellular space; C:integral component of plasma membrane; C:focal adhesion; C:extracellular exosome; F:G-protein coupled receptor activity; F:calcium ion binding; F:protein binding; P:movement of cell or subcellular component; P:inflammatory response; P:immune response; P:cell adhesion; P:cell surface receptor signaling pathway; P:G-protein coupled receptor signaling pathway; P:cell-cell si…	3.97626	0.01645	4653.23	1789.81	4675.59	2348.35	185.222	1233.47	2863.42	-1.37843	0.384638	-2.59985
408	P35613	sp|P35613|BASI_HUMAN	Basigin OS=Homo sapiens GN=BSG PE=1 SV=2	C:Golgi membrane; C:acrosomal membrane; C:mitochondrion; C:integral component of plasma membrane; C:focal adhesion; C:sarcolemma; C:melanosome; C:membrane raft; C:extracellular exosome; F:protein binding; F:mannose binding; P:pyruvate metabolic process; P:cell surface receptor signaling pathway; P:embryo implantation; P:blood coagulation; P:extracellular matrix disassembly; P:odontogenesis of den…	-3.96987	0.01654	381417	398257	382217	395506	3962.82	6186.98	-16840	0.0623307	1.04415	1.04415
1472	Q9NQT4	sp|Q9NQT4|EXOS5_HUMAN	Exosome complex component RRP46 OS=Homo sapiens GN=EXOSC5 PE=1 SV=1	C:nuclear exosome (RNase complex); C:cytoplasmic exosome (RNase complex); C:nucleolus; C:cytosol; C:transcriptionally active chromatin; F:3'-5'-exoribonuclease activity; F:RNA binding; F:protein binding; P:rRNA catabolic process; P:rRNA 3'-end processing; P:nuclear-transcribed mRNA catabolic process, exonucleolytic, 3'-5'; P:U4 snRNA 3'-end processing; P:exonucleolytic nuclear-transcribed mRNA ca…	-3.95815	0.0167	7960.53	10609.3	8096.23	10832.7	861.695	775.217	-2648.79	0.414396	1.33274	1.33274
436	Q02818	sp|Q02818|NUCB1_HUMAN	Nucleobindin-1 OS=Homo sapiens GN=NUCB1 PE=1 SV=4	C:extracellular space; C:nucleus; C:early endosome; C:rough endoplasmic reticulum; C:endoplasmic reticulum-Golgi intermediate compartment; C:Golgi-associated vesicle; C:cis-Golgi network; C:trans-Golgi network; C:microtubule cytoskeleton; C:Golgi cisterna membrane; C:extracellular exosome; C:extrinsic component of Golgi membrane; C:lumenal side of Golgi membrane; F:G-protein alpha-subunit binding…	3.95406	0.01676	59930.3	50220.8	59822.7	51209.4	3731.75	2040.46	9709.45	-0.254999	0.837988	-1.19334
896	Q5JSL0	tr|Q5JSL0|Q5JSL0_HUMAN	High mobility group nucleosome-binding domain-containing protein 5 (Fragment) OS=Homo sapiens GN=HMGN5 PE=1 SV=1	C:chromatin; C:nucleolus; F:nucleosomal DNA binding	3.95143	0.0168	28311.6	24543.9	27523.9	24982.8	1386.8	896.838	3767.72	-0.20603	0.86692	-1.15351
373	Q15907	sp|Q15907|RB11B_HUMAN	Ras-related protein Rab-11B OS=Homo sapiens GN=RAB11B PE=1 SV=4	C:mitochondrion; C:cell junction; C:phagocytic vesicle membrane; C:synaptic vesicle membrane; C:recycling endosome membrane; C:extracellular exosome; F:GTPase activity; F:GTP binding; F:GDP binding; F:myosin V binding; P:receptor recycling; P:intracellular protein transport; P:melanosome transport; P:Rab protein signal transduction; P:transferrin transport; P:insulin secretion involved in cellula…	3.94129	0.01694	248076	229607	246124	228531	5804.42	5673.18	18469	-0.111615	0.925551	-1.08044
100	P08670	sp|P08670|VIME_HUMAN	Vimentin OS=Homo sapiens GN=VIM PE=1 SV=4	C:peroxisome; C:cytosol; C:intermediate filament; C:plasma membrane; C:focal adhesion; C:cell leading edge; C:neuron projection; C:extracellular exosome; F:glycoprotein binding; F:double-stranded RNA binding; F:structural constituent of cytoskeleton; F:structural constituent of eye lens; F:protein C-terminus binding; F:identical protein binding; F:scaffold protein binding; F:keratin filament bind…	-3.93069	0.01709	188179	202004	187227	201754	5585.13	2432.81	-13825	0.102278	1.07347	1.07347
365	P50416	sp|P50416|CPT1A_HUMAN	Carnitine O-palmitoyltransferase 1, liver isoform OS=Homo sapiens GN=CPT1A PE=1 SV=2	C:mitochondrial inner membrane; C:integral component of mitochondrial outer membrane; F:carnitine O-palmitoyltransferase activity; F:identical protein binding; P:long-chain fatty acid metabolic process; P:glucose metabolic process; P:fatty acid beta-oxidation; P:triglyceride metabolic process; P:carnitine shuttle; P:circadian rhythm; P:carnitine metabolic process; P:response to organic cyclic com…	3.92328	0.0172	79239.3	74687	79230.8	74057.1	1481.22	1358.32	4552.28	-0.0853586	0.94255	-1.06095
821	P20290	sp|P20290|BTF3_HUMAN	Transcription factor BTF3 OS=Homo sapiens GN=BTF3 PE=1 SV=1	C:nucleolus; C:Golgi apparatus; C:plasma membrane; C:integral component of membrane; F:protein binding; F:poly(A) RNA binding; P:in utero embryonic development; P:T cell mediated immunity; P:regulation of transcription, DNA-templated; P:transcription from RNA polymerase II promoter; P:interferon-gamma secretion	3.91916	0.01726	43108.1	36186.9	44177.9	36583.3	2053.82	2266.74	6921.24	-0.252493	0.839445	-1.19126
87	P49411	sp|P49411|EFTU_HUMAN	Elongation factor Tu, mitochondrial OS=Homo sapiens GN=TUFM PE=1 SV=2	C:membrane; C:mitochondrial nucleoid; C:extracellular exosome; F:translation elongation factor activity; F:GTPase activity; F:protein binding; F:GTP binding; F:poly(A) RNA binding; P:mitochondrial translational elongation	-3.89519	0.01761	515324	544705	511233	546128	11627.8	5956.42	-29380.9	0.0799952	1.05701	1.05701
188	Q08211	sp|Q08211|DHX9_HUMAN	ATP-dependent RNA helicase A OS=Homo sapiens GN=DHX9 PE=1 SV=4	C:nucleoplasm; C:nucleolus; C:centrosome; C:cytosol; C:membrane; C:cytoplasmic ribonucleoprotein granule; C:CRD-mediated mRNA stability complex; F:RNA polymerase II transcription factor binding; F:DNA binding; F:ATP-dependent DNA helicase activity; F:ATP-dependent RNA helicase activity; F:ATP binding; F:poly(A) RNA binding; P:mRNA splicing, via spliceosome; P:osteoblast differentiation; P:circadi…	3.89448	0.01762	66606.8	56397.6	68356.6	57441.7	3968.66	2205.88	10209.2	-0.240036	0.846724	-1.18102
18	P10809	sp|P10809|CH60_HUMAN	60 kDa heat shock protein, mitochondrial OS=Homo sapiens GN=HSPD1 PE=1 SV=2	C:extracellular space; C:mitochondrial matrix; C:early endosome; C:rough endoplasmic reticulum; C:Golgi apparatus; C:cytosol; C:plasma membrane; C:coated pit; C:cell surface; C:cyclin-dependent protein kinase activating kinase holoenzyme complex; C:mitochondrial crista; C:coated vesicle; C:zymogen granule; C:myelin sheath; C:membrane raft; C:lipopolysaccharide receptor complex; C:extracellular ex…	-3.87915	0.01785	3.04634e+06	3.11523e+06	3.04791e+06	3.1016e+06	11811.5	28402.6	-68892.5	0.0322628	1.02261	1.02261
606	Q14444	sp|Q14444|CAPR1_HUMAN	Caprin-1 OS=Homo sapiens GN=CAPRIN1 PE=1 SV=2	C:cytoplasmic mRNA processing body; C:cytosol; C:integral component of plasma membrane; C:cytoplasmic stress granule; C:dendrite; F:poly(A) RNA binding; P:negative regulation of translation; P:positive regulation of dendritic spine morphogenesis	3.87706	0.01789	84703.8	70000.4	86077.2	72263.2	3723.62	5411.24	14703.4	-0.275063	0.826414	-1.21005
372	P30740	sp|P30740|ILEU_HUMAN	Leukocyte elastase inhibitor OS=Homo sapiens GN=SERPINB1 PE=1 SV=1	C:extracellular space; C:cytoplasm; C:membrane; C:extracellular exosome; F:serine-type endopeptidase inhibitor activity; P:negative regulation of endopeptidase activity	-3.8597	0.01815	147567	160555	147111	161091	5471.44	2008.95	-12988.4	0.121702	1.08802	1.08802
404	E9PGT1	tr|E9PGT1|E9PGT1_HUMAN	Translin OS=Homo sapiens GN=TSN PE=1 SV=1	C:cytoplasm; F:single-stranded DNA binding; F:endoribonuclease activity; F:sequence-specific DNA binding; P:RNA phosphodiester bond hydrolysis, endonucleolytic	-3.85642	0.0182	116243	125375	116524	123756	984.644	3981.62	-9132.14	0.109107	1.07856	1.07856
255	A0A087WW66	tr|A0A087WW66|A0A087WW66_HUMAN	26S proteasome non-ATPase regulatory subunit 1 OS=Homo sapiens GN=PSMD1 PE=1 SV=1	C:proteasome complex; F:enzyme regulator activity; P:regulation of protein catabolic process; P:regulation of catalytic activity	3.8521	0.01827	54987.2	48129.1	55639.6	47997.5	2154.58	2206.06	6858.07	-0.192185	0.875279	-1.14249
1113	H3BVD1	tr|H3BVD1|H3BVD1_HUMAN	Mothers against decapentaplegic homolog (Fragment) OS=Homo sapiens GN=SMAD3 PE=1 SV=1	C:nucleoplasm; C:transcription factor complex; C:cytoplasm; F:DNA binding; F:transcription factor activity, sequence-specific DNA binding; P:transcription, DNA-templated; P:regulation of transcription, DNA-templated; P:transforming growth factor beta receptor signaling pathway	3.8449	0.01838	18289.7	15241.5	17728.2	15010.7	1076.61	852.3	3048.17	-0.263024	0.833339	-1.19999
1166	J3KR97	tr|J3KR97|J3KR97_HUMAN	Tubulin-specific chaperone D OS=Homo sapiens GN=TBCD PE=1 SV=1	C:adherens junction; C:bicellular tight junction; C:lateral plasma membrane; P:microtubule cytoskeleton organization; P:adherens junction assembly; P:bicellular tight junction assembly	3.84113	0.01844	9397.02	5782.57	8969.71	5909.38	1505.37	624.658	3614.44	-0.700491	0.615363	-1.62506
59	P00338	sp|P00338|LDHA_HUMAN	L-lactate dehydrogenase A chain OS=Homo sapiens GN=LDHA PE=1 SV=2	C:nucleus; C:mitochondrion; C:cytosol; C:membrane; C:sperm fibrous sheath; C:extracellular exosome; F:L-lactate dehydrogenase activity; F:kinase binding; F:identical protein binding; F:NAD binding; P:response to hypoxia; P:lactate metabolic process; P:glycolytic process; P:response to nutrient; P:response to glucose; P:NAD metabolic process; P:substantia nigra development; P:cellular response to …	-3.83452	0.01855	602786	622055	600205	622237	6857.21	5360.39	-19268.9	0.0453959	1.03197	1.03197
303	P55884	sp|P55884|EIF3B_HUMAN	Eukaryotic translation initiation factor 3 subunit B OS=Homo sapiens GN=EIF3B PE=1 SV=3	C:nucleoplasm; C:cytosol; C:eukaryotic 43S preinitiation complex; C:eukaryotic 48S preinitiation complex; C:extracellular exosome; C:eukaryotic translation initiation factor 3 complex, eIF3m; F:nucleotide binding; F:translation initiation factor activity; F:translation initiation factor binding; F:protein complex scaffold; P:formation of translation preinitiation complex; P:regulation of translat…	3.82226	0.01874	40206.7	33616.9	39417.9	34659.5	1513.57	2574.15	6589.81	-0.25825	0.836102	-1.19603
1384	K7EQ55	tr|K7EQ55|K7EQ55_HUMAN	DAZ-associated protein 1 OS=Homo sapiens GN=DAZAP1 PE=1 SV=2	F:nucleotide binding; F:nucleic acid binding	-3.82252	0.01874	5378.77	6528.63	5168.88	6404.15	379.742	356.736	-1149.86	0.279504	1.21378	1.21378
1171	G3V3E8	tr|G3V3E8|G3V3E8_HUMAN	Epididymal secretory protein E1 OS=Homo sapiens GN=NPC2 PE=1 SV=1	-	3.80276	0.01906	32177.6	28625.1	32805	28249.4	1347.55	895.673	3552.5	-0.168776	0.889597	-1.1241
990	E5RJR5	tr|E5RJR5|E5RJR5_HUMAN	S-phase kinase-associated protein 1 OS=Homo sapiens GN=SKP1 PE=1 SV=1	P:ubiquitin-dependent protein catabolic process	3.80079	0.01909	58158.7	47563.2	59061.5	47838.1	4240.67	2308.84	10595.5	-0.29015	0.817817	-1.22277
80	P34932	sp|P34932|HSP74_HUMAN	Heat shock 70 kDa protein 4 OS=Homo sapiens GN=HSPA4 PE=1 SV=4	C:cytosol; C:extracellular exosome; F:protein binding; F:ATP binding; P:response to unfolded protein; P:protein import into mitochondrial outer membrane; P:chaperone-mediated protein complex assembly	3.79741	0.01915	320015	298368	314718	299056	9482.96	2749.56	21647.1	-0.101047	0.932356	-1.07255
575	J3KP06	tr|J3KP06|J3KP06_HUMAN	LIM domain only protein 7 OS=Homo sapiens GN=LMO7 PE=1 SV=2	F:zinc ion binding; P:regulation of signaling; P:regulation of cell adhesion	-3.78492	0.01935	26871.8	31630.7	26345.7	30990.5	1321.59	1730.88	-4758.85	0.23523	1.17709	1.17709
872	O00592	sp|O00592|PODXL_HUMAN	Podocalyxin OS=Homo sapiens GN=PODXL PE=1 SV=2	C:ruffle; C:extracellular space; C:cytoplasm; C:integral component of plasma membrane; C:apical plasma membrane; C:lamellipodium; C:filopodium; C:microvillus membrane; C:slit diaphragm; C:cell body; C:membrane raft; C:extracellular exosome; F:protein binding; P:cell adhesion; P:negative regulation of cell-cell adhesion; P:positive regulation of cell migration; P:regulation of microvillus assembly…	-3.77347	0.01955	28280.2	32806	28133.2	33733.6	616.299	1983.84	-4525.78	0.214166	1.16003	1.16003
1347	Q15020	sp|Q15020|SART3_HUMAN	Squamous cell carcinoma antigen recognized by T-cells 3 OS=Homo sapiens GN=SART3 PE=1 SV=1	C:U6atac snRNP; C:cytoplasm; C:Cajal body; C:nuclear speck; C:U4/U6 x U5 tri-snRNP complex; C:U4/U6 snRNP; C:U4atac/U6atac snRNP; F:nucleotide binding; F:U6 snRNA binding; F:U4 snRNA binding; F:U6atac snRNA binding; F:histone binding; F:poly(A) RNA binding; F:ubiquitin-specific protease binding; P:spliceosomal tri-snRNP complex assembly; P:spliceosomal complex assembly; P:cell morphogenesis; P:nu…	-3.77008	0.0196	20995.2	25347.5	20462.7	25506.3	1275.41	1539.97	-4352.32	0.271785	1.2073	1.2073
376	O75340	sp|O75340|PDCD6_HUMAN	Programmed cell death protein 6 OS=Homo sapiens GN=PDCD6 PE=1 SV=1	C:endosome; C:endoplasmic reticulum membrane; C:cytoplasmic vesicle; C:nuclear membrane; C:extracellular exosome; C:endoplasmic reticulum exit site; F:calcium-dependent cysteine-type endopeptidase activity; F:calcium ion binding; F:protein homodimerization activity; F:protein anchor; F:calcium-dependent protein binding; F:binding, bridging; P:angiogenesis; P:positive regulation of endothelial cel…	-3.76433	0.0197	71791.6	83130.5	73096.4	82446.1	3178.75	4137.04	-11338.8	0.211561	1.15794	1.15794
470	F8VQZ7	tr|F8VQZ7|F8VQZ7_HUMAN	Methionine aminopeptidase 2 OS=Homo sapiens GN=METAP2 PE=1 SV=1	C:cytoplasm; C:plasma membrane; F:metal ion binding; F:metalloaminopeptidase activity; P:proteolysis; P:protein initiator methionine removal	3.75101	0.01993	30900.6	27544	31250	27760.6	775.202	1342.16	3356.63	-0.165898	0.891373	-1.12186
918	O43615	sp|O43615|TIM44_HUMAN	Mitochondrial import inner membrane translocase subunit TIM44 OS=Homo sapiens GN=TIMM44 PE=1 SV=2	C:mitochondrial inner membrane; C:mitochondrial matrix; F:ATP binding; F:P-P-bond-hydrolysis-driven protein transmembrane transporter activity; F:chaperone binding; P:protein import into mitochondrial matrix; P:cellular protein metabolic process	-3.74406	0.02005	12335.4	15078.8	12448.9	15096.6	1141.91	553.827	-2743.4	0.289716	1.2224	1.2224
318	P22695	sp|P22695|QCR2_HUMAN	Cytochrome b-c1 complex subunit 2, mitochondrial OS=Homo sapiens GN=UQCRC2 PE=1 SV=3	C:mitochondrial respiratory chain complex III; C:myelin sheath; C:extracellular exosome; F:metalloendopeptidase activity; F:zinc ion binding; F:protein complex binding; P:mitochondrial electron transport, ubiquinol to cytochrome c; P:aerobic respiration; P:protein processing	-3.73692	0.02018	105660	113050	106809	113736	3140.47	1366.41	-7389.16	0.0975206	1.06993	1.06993
347	Q8NBJ5	sp|Q8NBJ5|GT251_HUMAN	Procollagen galactosyltransferase 1 OS=Homo sapiens GN=COLGALT1 PE=1 SV=1	C:endoplasmic reticulum lumen; C:membrane; F:procollagen galactosyltransferase activity; P:metabolic process; P:extracellular matrix organization	-3.7258	0.02037	86865.8	89905.5	86216.4	90288	1204.57	738.811	-3039.68	0.0496208	1.03499	1.03499
680	Q15233	sp|Q15233|NONO_HUMAN	Non-POU domain-containing octamer-binding protein OS=Homo sapiens GN=NONO PE=1 SV=4	C:nucleolus; C:membrane; C:nuclear matrix; C:nuclear speck; C:paraspeckles; C:RNA polymerase II transcription factor complex; F:nucleotide binding; F:RNA polymerase II distal enhancer sequence-specific DNA binding; F:core promoter binding; F:chromatin binding; F:identical protein binding; F:poly(A) RNA binding; P:DNA repair; P:DNA recombination; P:transcription, DNA-templated; P:mRNA processing; …	-3.72494	0.02039	23484.8	27203.3	23497.1	26964	1165.96	1276.82	-3718.56	0.212058	1.15834	1.15834
238	P05198	sp|P05198|IF2A_HUMAN	Eukaryotic translation initiation factor 2 subunit 1 OS=Homo sapiens GN=EIF2S1 PE=1 SV=3	C:nucleus; C:cytosol; C:ribosome; C:polysome; C:eukaryotic translation initiation factor 2 complex; C:eukaryotic translation initiation factor 2B complex; C:cytoplasmic stress granule; C:membrane; C:eukaryotic 48S preinitiation complex; C:multi-eIF complex; C:extracellular exosome; F:translation initiation factor activity; F:protein binding; F:ribosome binding; F:poly(A) RNA binding; P:positive r…	-3.71985	0.02048	258564	272076	256629	271338	6001.5	1887.28	-13511.4	0.0734853	1.05226	1.05226
533	A6NEM2	tr|A6NEM2|A6NEM2_HUMAN	Host cell factor 1 OS=Homo sapiens GN=HCFC1 PE=1 SV=2	C:nucleoplasm; C:mitochondrion	3.69813	0.02087	31240	27041.8	31621.5	27395.7	1343.14	1435.99	4198.15	-0.208201	0.865616	-1.15525
543	Q9NZL9	sp|Q9NZL9|MAT2B_HUMAN	Methionine adenosyltransferase 2 subunit beta OS=Homo sapiens GN=MAT2B PE=1 SV=1	C:nucleus; C:mitochondrion; C:cytosol; C:methionine adenosyltransferase complex; C:extracellular exosome; F:enzyme binding; F:methionine adenosyltransferase regulator activity; P:S-adenosylmethionine biosynthetic process; P:one-carbon metabolic process; P:xenobiotic metabolic process; P:methylation; P:regulation of catalytic activity	3.65703	0.02164	101300	91523.8	101611	90637.2	3136.19	3406.33	9776.16	-0.146415	0.903493	-1.10682
592	P61088	sp|P61088|UBE2N_HUMAN	Ubiquitin-conjugating enzyme E2 N OS=Homo sapiens GN=UBE2N PE=1 SV=1	C:ubiquitin ligase complex; C:nucleoplasm; C:cytosol; C:UBC13-MMS2 complex; C:UBC13-UEV1A complex; C:extracellular exosome; F:ATP binding; F:ligase activity; F:ubiquitin protein ligase binding; F:ubiquitin binding; F:poly(A) RNA binding; F:ubiquitin protein ligase activity; F:ubiquitin conjugating enzyme activity; P:cell cycle checkpoint; P:double-strand break repair via homologous recombination;…	-3.65662	0.02164	143479	150267	144878	149899	2784.98	1606.72	-6787.82	0.0666869	1.04731	1.04731
784	Q8WWM7	sp|Q8WWM7|ATX2L_HUMAN	Ataxin-2-like protein OS=Homo sapiens GN=ATXN2L PE=1 SV=2	C:cytoplasmic stress granule; C:membrane; C:nuclear speck; F:protein binding; F:poly(A) RNA binding; P:regulation of cytoplasmic mRNA processing body assembly; P:stress granule assembly	3.64041	0.02196	18899.4	15479.9	19101.9	15652.9	747.529	1445.04	3419.49	-0.287943	0.819069	-1.2209
788	Q9NR31	sp|Q9NR31|SAR1A_HUMAN	GTP-binding protein SAR1a OS=Homo sapiens GN=SAR1A PE=1 SV=1	C:Golgi apparatus; C:sarcoplasmic reticulum; C:extracellular exosome; F:GTP binding; P:intracellular protein transport; P:vesicle-mediated transport; P:negative regulation of cargo loading into COPII-coated vesicle	3.63231	0.02211	39045.8	32508.5	39187.8	32263.1	3063.97	573.987	6537.29	-0.26435	0.832574	-1.20109
1343	Q9NQ88	sp|Q9NQ88|TIGAR_HUMAN	Fructose-2,6-bisphosphatase TIGAR OS=Homo sapiens GN=TIGAR PE=1 SV=1	C:nucleus; C:mitochondrial outer membrane; C:cytosol; F:bisphosphoglycerate 2-phosphatase activity; F:fructose-2,6-bisphosphate 2-phosphatase activity; F:protein binding; P:response to ischemia; P:fructose 2,6-bisphosphate metabolic process; P:transcription initiation from RNA polymerase II promoter; P:protein dephosphorylation; P:cellular response to DNA damage stimulus; P:response to xenobiotic…	3.63209	0.02212	3393.46	2412.38	3418.42	2361.06	133.727	448.334	981.081	-0.492301	0.71089	-1.40669
566	P08574	sp|P08574|CY1_HUMAN	Cytochrome c1, heme protein, mitochondrial OS=Homo sapiens GN=CYC1 PE=1 SV=3	C:nucleus; C:mitochondrial inner membrane; C:integral component of membrane; C:respiratory chain; F:heme binding; F:electron transporter, transferring electrons from CoQH2-cytochrome c reductase complex and cytochrome c oxidase complex activity; F:metal ion binding; P:respiratory electron transport chain; P:response to glucagon; P:small molecule metabolic process	-3.61095	0.02254	199117	221488	194268	223875	9411.65	5154.79	-22371.5	0.153616	1.11235	1.11235
1309	P26583	sp|P26583|HMGB2_HUMAN	High mobility group protein B2 OS=Homo sapiens GN=HMGB2 PE=1 SV=2	C:nuclear chromatin; C:condensed chromosome; C:extracellular space; C:nucleoplasm; C:protein complex; C:perinuclear region of cytoplasm; F:four-way junction DNA binding; F:enhancer sequence-specific DNA binding; F:chromatin binding; F:damaged DNA binding; F:single-stranded DNA binding; F:transcription factor activity, sequence-specific DNA binding; F:transcription factor binding; F:drug binding; …	-3.60784	0.0226	55479.3	70705.7	56382	68064.3	4975.54	5355.19	-15226.4	0.349876	1.27445	1.27445
638	P68371	sp|P68371|TBB4B_HUMAN	Tubulin beta-4B chain OS=Homo sapiens GN=TUBB4B PE=1 SV=1	C:nucleus; C:cytosol; C:microtubule; C:myelin sheath; C:extracellular exosome; F:double-stranded RNA binding; F:GTPase activity; F:structural constituent of cytoskeleton; F:GTP binding; F:MHC class I protein binding; F:unfolded protein binding; P:G2/M transition of mitotic cell cycle; P:movement of cell or subcellular component; P:organelle organization; P:microtubule-based process; P:natural kil…	-3.60171	0.02272	140327	145492	140758	145792	2109.74	1310.58	-5164.66	0.0521438	1.0368	1.0368
1496	F8VUY8	tr|F8VUY8|F8VUY8_HUMAN	Sodium-coupled neutral amino acid transporter 2 OS=Homo sapiens GN=SLC38A2 PE=1 SV=1	C:integral component of plasma membrane; F:amino acid transmembrane transporter activity; P:amino acid transmembrane transport	3.59944	0.02277	4183.66	1665.9	3664.19	1985.11	950.1	751.762	2517.75	-1.32846	0.398193	-2.51134
524	A0A087WYR3	tr|A0A087WYR3|A0A087WYR3_HUMAN	Tumor protein D54 OS=Homo sapiens GN=TPD52L2 PE=1 SV=1	-	-3.59637	0.02283	185881	195115	186230	195903	3938.66	2066.02	-9234.92	0.0699524	1.04968	1.04968
463	Q15366	sp|Q15366|PCBP2_HUMAN	Poly(rC)-binding protein 2 OS=Homo sapiens GN=PCBP2 PE=1 SV=1	C:nucleoplasm; C:cytosol; C:focal adhesion; C:membrane; C:ribonucleoprotein complex; C:extracellular exosome; F:DNA binding; F:ubiquitin protein ligase binding; F:poly(A) RNA binding; P:mRNA splicing, via spliceosome; P:negative regulation of type I interferon production; P:proteasome-mediated ubiquitin-dependent protein catabolic process; P:innate immune response; P:negative regulation of defens…	3.58178	0.02313	327785	300675	326214	296909	7677.46	10626.4	27110	-0.124545	0.917293	-1.09016
716	Q04917	sp|Q04917|1433F_HUMAN	14-3-3 protein eta OS=Homo sapiens GN=YWHAH PE=1 SV=4	C:cytosol; C:plasma membrane; C:intercalated disc; C:cytoplasmic vesicle membrane; C:extracellular exosome; F:actin binding; F:insulin-like growth factor receptor binding; F:sodium channel regulator activity; F:enzyme binding; F:protein domain specific binding; F:glucocorticoid receptor binding; F:ion channel binding; F:protein heterodimerization activity; P:cell cycle checkpoint; P:transcription…	-3.5765	0.02324	68439.2	72239	68527.8	72479	1184.64	1408.17	-3799.82	0.0779553	1.05552	1.05552
626	P31937	sp|P31937|3HIDH_HUMAN	3-hydroxyisobutyrate dehydrogenase, mitochondrial OS=Homo sapiens GN=HIBADH PE=1 SV=2	C:mitochondrial matrix; F:phosphogluconate dehydrogenase (decarboxylating) activity; F:3-hydroxyisobutyrate dehydrogenase activity; F:NAD binding; P:valine catabolic process; P:cellular nitrogen compound metabolic process; P:oxidation-reduction process	3.57064	0.02336	71145.3	62700	70755.9	61216.6	2052.99	3545.11	8445.31	-0.182303	0.881295	-1.13469
1432	Q9ULR0	sp|Q9ULR0|ISY1_HUMAN	Pre-mRNA-splicing factor ISY1 homolog OS=Homo sapiens GN=ISY1 PE=1 SV=3	C:Prp19 complex; C:catalytic step 1 spliceosome; C:catalytic step 2 spliceosome; C:post-mRNA release spliceosomal complex; C:post-spliceosomal complex; F:first spliceosomal transesterification activity; F:protein binding; F:poly(A) RNA binding; P:generation of catalytic spliceosome for second transesterification step; P:mRNA 3'-splice site recognition	3.57028	0.02337	13338	7417.88	13506.6	6127.5	597.638	2809.17	5920.13	-0.846464	0.556146	-1.79809
228	Q6P452	tr|Q6P452|Q6P452_HUMAN	Annexin OS=Homo sapiens GN=ANXA4 PE=1 SV=1	F:calcium ion binding; F:calcium-dependent phospholipid binding; P:negative regulation of coagulation	3.56907	0.0234	127249	116830	125804	116261	3555.97	3594.79	10419.3	-0.123247	0.918119	-1.08918
142	P21796	sp|P21796|VDAC1_HUMAN	Voltage-dependent anion-selective channel protein 1 OS=Homo sapiens GN=VDAC1 PE=1 SV=2	C:nucleus; C:mitochondrial outer membrane; C:mitochondrial inner membrane; C:plasma membrane; C:mitochondrial nucleoid; C:myelin sheath; C:pore complex; C:extracellular exosome; F:voltage-gated anion channel activity; F:porin activity; F:protein kinase binding; F:protein complex binding; P:behavioral fear response; P:mitochondrial calcium ion transport; P:apoptotic process; P:neuron-neuron synapt…	-3.55443	0.0237	537163	562053	537371	563536	11345.1	4288.87	-24890	0.0653462	1.04634	1.04634
197	P67936	sp|P67936|TPM4_HUMAN	Tropomyosin alpha-4 chain OS=Homo sapiens GN=TPM4 PE=1 SV=3	C:stress fiber; C:podosome; C:cytosol; C:muscle thin filament tropomyosin; C:focal adhesion; C:membrane; C:cortical cytoskeleton; C:filamentous actin; C:extracellular exosome; F:actin binding; F:calcium ion binding; F:structural constituent of muscle; P:osteoblast differentiation; P:muscle filament sliding	-3.54566	0.02389	95114.2	100125	95385.8	98977.5	963.627	2250.34	-5011.24	0.0740759	1.05269	1.05269
1005	P49773	sp|P49773|HINT1_HUMAN	Histidine triad nucleotide-binding protein 1 OS=Homo sapiens GN=HINT1 PE=1 SV=2	C:histone deacetylase complex; C:cytoplasm; C:cytoskeleton; C:plasma membrane; C:extracellular exosome; F:nucleotide binding; F:protein kinase C binding; F:hydrolase activity; P:transcription, DNA-templated; P:regulation of transcription, DNA-templated; P:purine ribonucleotide catabolic process; P:positive regulation of calcium-mediated signaling; P:intrinsic apoptotic signaling pathway by p53 cl…	3.54381	0.02393	66648.8	57678.9	66573.5	59461.3	519.535	4353.16	8969.85	-0.208534	0.865416	-1.15551
874	Q15819	sp|Q15819|UB2V2_HUMAN	Ubiquitin-conjugating enzyme E2 variant 2 OS=Homo sapiens GN=UBE2V2 PE=1 SV=4	C:nucleoplasm; C:cytoplasm; C:UBC13-MMS2 complex; C:extracellular exosome; F:ubiquitin protein ligase binding; F:ubiquitin protein ligase activity; F:ubiquitin conjugating enzyme activity; P:cell cycle checkpoint; P:DNA double-strand break processing; P:cell proliferation; P:positive regulation of neuron projection development; P:positive regulation of proteasomal ubiquitin-dependent protein cata…	-3.53348	0.02415	118014	125516	118499	127328	1179.3	3482.93	-7501.63	0.088909	1.06357	1.06357
1039	O75955	sp|O75955|FLOT1_HUMAN	Flotillin-1 OS=Homo sapiens GN=FLOT1 PE=1 SV=3	C:uropod; C:lysosomal membrane; C:early endosome; C:cell-cell adherens junction; C:focal adhesion; C:COP9 signalosome; C:integral component of membrane; C:basolateral plasma membrane; C:apical plasma membrane; C:flotillin complex; C:lamellipodium; C:cortical actin cytoskeleton; C:centriolar satellite; C:sarcolemma; C:melanosome; C:cell-cell contact zone; C:extracellular exosome; F:protease bindin…	3.53149	0.0242	32157.5	28476.2	32489.6	28652.3	1579.3	875.069	3681.3	-0.175398	0.885523	-1.12928
1388	Q9P013	sp|Q9P013|CWC15_HUMAN	Spliceosome-associated protein CWC15 homolog OS=Homo sapiens GN=CWC15 PE=1 SV=2	C:nucleoplasm; C:catalytic step 2 spliceosome; F:RNA binding; F:protein binding; P:mRNA splicing, via spliceosome	3.53071	0.02422	5264.26	3893.14	5375.44	3824.94	261.596	619.676	1371.13	-0.435299	0.739541	-1.35219
1050	P35270	sp|P35270|SPRE_HUMAN	Sepiapterin reductase OS=Homo sapiens GN=SPR PE=1 SV=1	C:nucleoplasm; C:mitochondrion; C:cytosol; C:extracellular exosome; F:aldo-keto reductase (NADP) activity; F:sepiapterin reductase activity; F:NADP binding; P:L-phenylalanine metabolic process; P:tetrahydrobiopterin biosynthetic process; P:nitric oxide biosynthetic process; P:death; P:pteridine metabolic process; P:regulation of multicellular organism growth; P:norepinephrine metabolic process; P…	-3.52611	0.02432	18189.1	21577.9	17364.4	21345.8	1583.21	514.231	-3388.85	0.246484	1.18631	1.18631
430	A0A0A0MRV0	tr|A0A0A0MRV0|A0A0A0MRV0_HUMAN	Ribosome-binding protein 1 OS=Homo sapiens GN=RRBP1 PE=1 SV=1	C:integral component of endoplasmic reticulum membrane; P:protein transport	3.52436	0.02435	44310.1	37177.9	43897	37643.4	1142.41	3313.73	7132.21	-0.253191	0.839039	-1.19184
1354	Q9HCS7	sp|Q9HCS7|SYF1_HUMAN	Pre-mRNA-splicing factor SYF1 OS=Homo sapiens GN=XAB2 PE=1 SV=2	C:Prp19 complex; C:nucleoplasm; C:membrane; C:prespliceosome; C:catalytic step 1 spliceosome; C:catalytic step 2 spliceosome; C:post-mRNA release spliceosomal complex; F:protein binding; P:generation of catalytic spliceosome for first transesterification step; P:blastocyst development; P:transcription-coupled nucleotide-excision repair; P:transcription, DNA-templated	3.5061	0.02476	7895.23	5905.12	7825.4	6371.12	393.219	901.075	1990.12	-0.419016	0.747934	-1.33702
455	P31689	sp|P31689|DNJA1_HUMAN	DnaJ homolog subfamily A member 1 OS=Homo sapiens GN=DNAJA1 PE=1 SV=2	C:ubiquitin ligase complex; C:nucleus; C:mitochondrion; C:cytosol; C:perinuclear region of cytoplasm; C:extracellular exosome; C:cytoplasmic side of endoplasmic reticulum membrane; F:G-protein coupled receptor binding; F:ATP binding; F:Hsp70 protein binding; F:ubiquitin protein ligase binding; F:metal ion binding; F:low-density lipoprotein particle receptor binding; F:unfolded protein binding; F:…	3.50493	0.02479	60174.3	53419.9	61796.6	52721.9	3053.66	1347.67	6754.32	-0.171768	0.887754	-1.12644
1319	Q9Y5K6	sp|Q9Y5K6|CD2AP_HUMAN	CD2-associated protein OS=Homo sapiens GN=CD2AP PE=1 SV=1	C:ruffle; C:nucleolus; C:plasma membrane; C:cell-cell junction; C:endocytic vesicle; C:filamentous actin; C:perinuclear region of cytoplasm; C:extracellular exosome; F:vascular endothelial growth factor receptor binding; F:structural constituent of cytoskeleton; F:beta-catenin binding; F:protein C-terminus binding; F:SH3 domain binding; F:protein complex binding; F:cadherin binding; P:protein com…	3.49625	0.02498	1573.74	712.457	1519.62	605.96	382.651	188.769	861.28	-1.14332	0.452716	-2.20889
56	Q99832	sp|Q99832|TCPH_HUMAN	T-complex protein 1 subunit eta OS=Homo sapiens GN=CCT7 PE=1 SV=2	C:zona pellucida receptor complex; C:mitochondrion; C:chaperonin-containing T-complex; C:microtubule; C:cell body; C:extracellular exosome; F:ATP binding; F:identical protein binding; F:unfolded protein binding; P:binding of sperm to zona pellucida; P:'de novo' posttranslational protein folding; P:toxin transport	3.48801	0.02517	423631	401468	422771	403412	10094.6	4383.93	22162.8	-0.0775226	0.947684	-1.0552
1058	P34896	sp|P34896|GLYC_HUMAN	Serine hydroxymethyltransferase, cytosolic OS=Homo sapiens GN=SHMT1 PE=1 SV=1	C:nucleoplasm; C:mitochondrion; C:cytosol; C:extracellular exosome; F:glycine hydroxymethyltransferase activity; F:methyltransferase activity; F:omega peptidase activity; F:L-allo-threonine aldolase activity; F:pyridoxal phosphate binding; F:protein homodimerization activity; F:serine binding; P:proteolysis; P:L-serine catabolic process; P:purine nucleobase biosynthetic process; P:glycine biosynt…	-3.48754	0.02518	5692.15	8191.84	5513.91	8200.15	671.953	1043.87	-2499.69	0.525214	1.43915	1.43915
416	O75821	sp|O75821|EIF3G_HUMAN	Eukaryotic translation initiation factor 3 subunit G OS=Homo sapiens GN=EIF3G PE=1 SV=2	C:nucleus; C:cytosol; C:eukaryotic translation initiation factor 3 complex; C:eukaryotic 43S preinitiation complex; C:eukaryotic 48S preinitiation complex; C:perinuclear region of cytoplasm; F:nucleotide binding; F:translation initiation factor activity; F:protein binding; F:poly(A) RNA binding; P:formation of translation preinitiation complex; P:regulation of translational initiation	3.48528	0.02523	144359	132073	144463	132634	5648.78	2316.91	12285.6	-0.128321	0.914895	-1.09302
1097	Q14108	sp|Q14108|SCRB2_HUMAN	Lysosome membrane protein 2 OS=Homo sapiens GN=SCARB2 PE=1 SV=2	C:lysosomal membrane; C:focal adhesion; C:integral component of membrane; C:lysosomal lumen; C:extracellular exosome; F:receptor activity; F:enzyme binding; P:protein targeting to lysosome; P:cell adhesion	-3.47958	0.02536	49374.2	54541.5	49763.1	54916.1	920.943	2401.64	-5167.31	0.143597	1.10466	1.10466
378	M0QXS5	tr|M0QXS5|M0QXS5_HUMAN	Heterogeneous nuclear ribonucleoprotein L (Fragment) OS=Homo sapiens GN=HNRNPL PE=1 SV=1	C:nucleus; F:nucleotide binding; F:RNA binding; P:mRNA processing	-3.47036	0.02558	84589.7	93433.7	83501.8	92850.6	1960.19	3954.92	-8844.03	0.143462	1.10455	1.10455
1095	A0A087WZ40	tr|A0A087WZ40|A0A087WZ40_HUMAN	Ensconsin OS=Homo sapiens GN=MAP7 PE=1 SV=1	C:microtubule cytoskeleton; P:microtubule cytoskeleton organization	3.46003	0.02582	5019.87	3375.2	5295.54	3483.9	632.325	527.258	1644.68	-0.57268	0.672366	-1.48728
1012	Q9BS40	sp|Q9BS40|LXN_HUMAN	Latexin OS=Homo sapiens GN=LXN PE=1 SV=2	C:cytoplasm; C:extracellular exosome; F:protein binding; F:metalloendopeptidase inhibitor activity; F:heparin binding; P:inflammatory response; P:negative regulation of endopeptidase activity; P:detection of temperature stimulus involved in sensory perception of pain	-3.45934	0.02583	39244.3	43206.7	38897.1	43018.2	1936.81	429.739	-3962.37	0.138771	1.10097	1.10097
226	Q9UHD8	sp|Q9UHD8|SEPT9_HUMAN	Septin-9 OS=Homo sapiens GN=SEPT9 PE=1 SV=2	C:stress fiber; C:microtubule; C:perinuclear region of cytoplasm; F:GTPase activity; F:protein binding; F:GTP binding; P:cell cycle; P:protein heterooligomerization; P:cell division	3.44234	0.02624	161944	150067	160878	148180	3117.12	5098.25	11876.2	-0.109881	0.926664	-1.07914
140	P22234	sp|P22234|PUR6_HUMAN	Multifunctional protein ADE2 OS=Homo sapiens GN=PAICS PE=1 SV=3	C:cytosol; C:membrane; C:extracellular exosome; F:phosphoribosylaminoimidazole carboxylase activity; F:phosphoribosylaminoimidazolesuccinocarboxamide synthase activity; F:ATP binding; F:identical protein binding; P:'de novo' IMP biosynthetic process; P:purine nucleobase biosynthetic process	3.43869	0.02633	298369	291923	298482	290960	2263.09	2328.54	6446.57	-0.0315126	0.978394	-1.02208
69	P17987	sp|P17987|TCPA_HUMAN	T-complex protein 1 subunit alpha OS=Homo sapiens GN=TCP1 PE=1 SV=1	C:pericentriolar material; C:acrosomal vesicle; C:zona pellucida receptor complex; C:nuclear heterochromatin; C:Golgi apparatus; C:chaperonin-containing T-complex; C:microtubule; C:myelin sheath; C:cell body; C:extracellular exosome; F:ATP binding; F:ubiquitin protein ligase binding; F:poly(A) RNA binding; F:unfolded protein binding; P:tubulin complex assembly; P:binding of sperm to zona pellucid…	-3.43559	0.0264	621587	648008	623470	651649	4124.3	12665.5	-26420.9	0.060055	1.04251	1.04251
243	P38117	sp|P38117|ETFB_HUMAN	Electron transfer flavoprotein subunit beta OS=Homo sapiens GN=ETFB PE=1 SV=3	C:mitochondrial matrix; C:extracellular exosome; F:electron carrier activity; P:respiratory electron transport chain; P:small molecule metabolic process	3.43094	0.02651	216897	209984	216093	209520	1798.23	2991.38	6913.72	-0.0467356	0.968124	-1.03293
292	Q04446	sp|Q04446|GLGB_HUMAN	1,4-alpha-glucan-branching enzyme OS=Homo sapiens GN=GBE1 PE=1 SV=3	C:cytosol; C:extracellular exosome; F:1,4-alpha-glucan branching enzyme activity; F:hydrolase activity, hydrolyzing O-glycosyl compounds; F:cation binding; P:glycogen biosynthetic process; P:glucose metabolic process	-3.42923	0.02655	9739.83	13487.4	10134.7	13104.3	1662.6	904.797	-3747.6	0.469647	1.38477	1.38477
418	P48735	sp|P48735|IDHP_HUMAN	Isocitrate dehydrogenase [NADP], mitochondrial OS=Homo sapiens GN=IDH2 PE=1 SV=2	C:mitochondrial inner membrane; C:mitochondrial matrix; C:extracellular exosome; F:magnesium ion binding; F:isocitrate dehydrogenase (NADP+) activity; F:NAD binding; P:glyoxylate cycle; P:tricarboxylic acid cycle; P:isocitrate metabolic process; P:2-oxoglutarate metabolic process	3.42863	0.02657	23331.5	20829.5	23269.1	20969.2	1212.78	355.913	2501.97	-0.163649	0.892764	-1.12012
320	G3V1C3	tr|G3V1C3|G3V1C3_HUMAN	Apoptosis inhibitor 5 OS=Homo sapiens GN=API5 PE=1 SV=1	C:nucleoplasm	-3.42422	0.02668	120978	126880	120047	127107	2879.16	790.477	-5902.67	0.0687278	1.04879	1.04879
1056	P12955	sp|P12955|PEPD_HUMAN	Xaa-Pro dipeptidase OS=Homo sapiens GN=PEPD PE=1 SV=3	C:extracellular exosome; F:aminopeptidase activity; F:metallocarboxypeptidase activity; F:dipeptidase activity; F:manganese ion binding; P:proteolysis; P:cellular amino acid metabolic process; P:collagen catabolic process	3.42418	0.02668	34944.7	29699.6	34408.6	30490.7	1158.59	2386.78	5245.09	-0.23463	0.849903	-1.1766
70	A0A0A0MTS2	tr|A0A0A0MTS2|A0A0A0MTS2_HUMAN	Glucose-6-phosphate isomerase (Fragment) OS=Homo sapiens GN=GPI PE=1 SV=1	F:glucose-6-phosphate isomerase activity; P:gluconeogenesis; P:glycolytic process	-3.42184	0.02674	843838	888475	853516	882822	17184	14670.5	-44637.7	0.0743663	1.0529	1.0529
622	O75489	sp|O75489|NDUS3_HUMAN	NADH dehydrogenase [ubiquinone] iron-sulfur protein 3, mitochondrial OS=Homo sapiens GN=NDUFS3 PE=1 SV=1	C:nucleus; C:mitochondrial respiratory chain complex I; C:myelin sheath; F:protein binding; F:NADH dehydrogenase (ubiquinone) activity; F:electron carrier activity; P:mitochondrial electron transport, NADH to ubiquinone; P:substantia nigra development; P:negative regulation of cell growth; P:reactive oxygen species metabolic process; P:negative regulation of intrinsic apoptotic signaling pathway	-3.42181	0.02674	54561.4	64067	56109.1	63120.1	4119.36	2486.3	-9505.57	0.2317	1.17422	1.17422
61	P04083	sp|P04083|ANXA1_HUMAN	Annexin A1 OS=Homo sapiens GN=ANXA1 PE=1 SV=2	C:cornified envelope; C:extracellular space; C:nucleus; C:endosome; C:focal adhesion; C:cilium; C:cell surface; C:basolateral plasma membrane; C:mitochondrial membrane; C:sarcolemma; C:mast cell granule; C:protein complex; C:extracellular exosome; F:single-stranded DNA binding; F:single-stranded RNA binding; F:helicase activity; F:receptor binding; F:structural molecule activity; F:calcium ion bi…	3.41574	0.02689	1.0916e+06	1.02543e+06	1.08253e+06	1.01571e+06	28463.9	17770.2	66174.3	-0.090221	0.939379	-1.06453
1456	Q9NW64	sp|Q9NW64|RBM22_HUMAN	Pre-mRNA-splicing factor RBM22 OS=Homo sapiens GN=RBM22 PE=1 SV=1	C:Prp19 complex; C:nucleoplasm; C:cytoplasm; C:U2-type catalytic step 1 spliceosome; C:U2-type catalytic step 2 spliceosome; F:nucleotide binding; F:nucleocytoplasmic transporter activity; F:U6 snRNA binding; F:pre-mRNA binding; F:poly(A) RNA binding; F:metal ion binding; F:calcium-dependent protein binding; P:protein import into nucleus, translocation; P:spliceosomal snRNP assembly; P:positive r…	3.41373	0.02693	15091.6	11792.1	15683.8	11707.7	1045.33	1307.61	3299.49	-0.355924	0.781369	-1.27981
60	P22102	sp|P22102|PUR2_HUMAN	Trifunctional purine biosynthetic protein adenosine-3 OS=Homo sapiens GN=GART PE=1 SV=1	C:cytosol; C:extracellular exosome; F:phosphoribosylamine-glycine ligase activity; F:phosphoribosylformylglycinamidine cyclo-ligase activity; F:phosphoribosylglycinamide formyltransferase activity; F:ATP binding; F:methyltransferase activity; F:metal ion binding; P:brainstem development; P:'de novo' IMP biosynthetic process; P:glycine metabolic process; P:purine nucleobase biosynthetic process; P…	3.41035	0.02702	174811	155513	174331	160575	1536.6	9679.89	19298	-0.168761	0.889606	-1.12409
336	P23528	sp|P23528|COF1_HUMAN	Cofilin-1 OS=Homo sapiens GN=CFL1 PE=1 SV=3	C:extracellular space; C:cell-cell junction; C:focal adhesion; C:nuclear matrix; C:cortical actin cytoskeleton; C:lamellipodium membrane; C:ruffle membrane; C:extracellular exosome; F:actin binding; P:mitotic cytokinesis; P:neural crest cell migration; P:neural fold formation; P:platelet degranulation; P:protein phosphorylation; P:Rho protein signal transduction; P:axon guidance; P:response to vi…	3.38807	0.02758	513145	494323	514802	496202	3359.6	9016.37	18821.5	-0.0539112	0.963321	-1.03808
623	P61224	sp|P61224|RAP1B_HUMAN	Ras-related protein Rap-1b OS=Homo sapiens GN=RAP1B PE=1 SV=1	C:lipid particle; C:cytosol; C:plasma membrane; C:cell-cell junction; C:membrane raft; C:extracellular exosome; F:GTPase activity; F:GTP binding; F:GDP binding; F:protein complex binding; P:cell proliferation; P:protein transport; P:microvillus assembly; P:platelet activation; P:Rap protein signal transduction; P:negative regulation of calcium ion-dependent exocytosis; P:establishment of endothel…	-3.38289	0.02771	112157	122269	110454	123542	3052.6	4181.86	-10112.2	0.124542	1.09016	1.09016
888	Q96KB5	sp|Q96KB5|TOPK_HUMAN	Lymphokine-activated killer T-cell-originated protein kinase OS=Homo sapiens GN=PBK PE=1 SV=3	C:nucleus; F:protein serine/threonine kinase activity; F:protein binding; F:ATP binding; P:protein phosphorylation; P:mitotic nuclear division; P:negative regulation of proteasomal ubiquitin-dependent protein catabolic process; P:negative regulation of stress-activated MAPK cascade; P:cellular response to UV; P:negative regulation of inflammatory response	3.36778	0.0281	45001.2	37022	45349.7	36079.4	1005.24	3978.68	7979.21	-0.281581	0.822689	-1.21553
169	P49321	sp|P49321|NASP_HUMAN	Nuclear autoantigenic sperm protein OS=Homo sapiens GN=NASP PE=1 SV=2	C:nuclear chromatin; C:nucleoplasm; C:cytoplasm; C:protein complex; F:protein complex binding; F:histone binding; F:Hsp90 protein binding; P:blastocyst development; P:DNA replication; P:DNA replication-dependent nucleosome assembly; P:DNA replication-independent nucleosome assembly; P:cell cycle; P:cell proliferation; P:male gonad development; P:protein transport; P:response to testosterone; P:hi…	3.36291	0.02823	114863	100799	117260	102266	5163.51	5079.67	14063.3	-0.188424	0.877564	-1.13952
946	Q96HC4	sp|Q96HC4|PDLI5_HUMAN	PDZ and LIM domain protein 5 OS=Homo sapiens GN=PDLIM5 PE=1 SV=5	C:cytosol; C:postsynaptic density; C:actin cytoskeleton; C:Z disc; C:cell junction; C:neuron projection; C:postsynaptic membrane; F:actin binding; F:protein kinase C binding; F:zinc ion binding; F:actinin binding; F:protein N-terminus binding; P:regulation of synapse assembly; P:regulation of dendritic spine morphogenesis; P:cell growth involved in cardiac muscle cell development	-3.35498	0.02844	22843.8	27446.6	23216.2	28517.8	1398.92	1920.85	-4602.83	0.264827	1.20149	1.20149
1223	M0QYN0	tr|M0QYN0|M0QYN0_HUMAN	Myeloid-derived growth factor OS=Homo sapiens GN=MYDGF PE=1 SV=1	-	-3.35168	0.02852	42151.8	46700.9	42499.6	45866.7	1639.48	1684.82	-4549.12	0.147857	1.10792	1.10792
1306	P23258	sp|P23258|TBG1_HUMAN	Tubulin gamma-1 chain OS=Homo sapiens GN=TUBG1 PE=1 SV=2	C:pericentriolar material; C:condensed nuclear chromosome; C:gamma-tubulin complex; C:centriole; C:polar microtubule; C:cytosol; C:cytoplasmic microtubule; C:cell leading edge; C:nonmotile primary cilium; C:ciliary basal body; C:apical part of cell; C:recycling endosome; F:GTPase activity; F:structural constituent of cytoskeleton; F:protein binding; F:GTP binding; P:G2/M transition of mitotic cel…	3.3515	0.02853	8989.5	7422.04	9046.44	7310.98	277.04	761.212	1567.46	-0.276425	0.825635	-1.21119
746	P37108	sp|P37108|SRP14_HUMAN	Signal recognition particle 14 kDa protein OS=Homo sapiens GN=SRP14 PE=1 SV=2	C:nucleolus; C:signal recognition particle, endoplasmic reticulum targeting; C:cytosol; C:intercellular bridge; C:extracellular exosome; F:protein binding; F:7S RNA binding; F:endoplasmic reticulum signal peptide binding; F:poly(A) RNA binding; P:translation; P:SRP-dependent cotranslational protein targeting to membrane; P:response to drug	-3.34576	0.02868	89525.6	103847	89448.9	107072	1404.36	7279.67	-14321.2	0.214085	1.15997	1.15997
886	P54709	sp|P54709|AT1B3_HUMAN	Sodium/potassium-transporting ATPase subunit beta-3 OS=Homo sapiens GN=ATP1B3 PE=1 SV=1	C:sodium:potassium-exchanging ATPase complex; C:caveola; C:melanosome; C:extracellular exosome; F:ATPase activator activity; F:sodium:potassium-exchanging ATPase activity; F:ATPase binding; P:cellular sodium ion homeostasis; P:blood coagulation; P:potassium ion import; P:cellular potassium ion homeostasis; P:positive regulation of ATPase activity; P:sodium ion export from cell; P:protein stabiliz…	3.34426	0.02872	24947.3	17615.8	25256.9	18173.9	3442.05	1603.28	7331.54	-0.502016	0.706119	-1.41619
273	B5MDF5	tr|B5MDF5|B5MDF5_HUMAN	GTP-binding nuclear protein Ran OS=Homo sapiens GN=RAN PE=1 SV=1	C:intracellular; F:GTPase activity; F:GTP binding; P:protein import into nucleus; P:small GTPase mediated signal transduction; P:metabolic process	-3.3399	0.02884	548730	574545	548556	575521	11193.8	7343.37	-25815.1	0.0663237	1.04705	1.04705
32	Q15149	sp|Q15149|PLEC_HUMAN	Plectin OS=Homo sapiens GN=PLEC PE=1 SV=3	C:cytosol; C:brush border; C:focal adhesion; C:sarcoplasm; C:hemidesmosome; C:sarcolemma; C:costamere; C:intermediate filament cytoskeleton; C:extracellular exosome; F:actin binding; F:structural constituent of muscle; F:ankyrin binding; F:poly(A) RNA binding; P:cellular component disassembly involved in execution phase of apoptosis; P:extracellular matrix organization; P:hemidesmosome assembly	-3.32933	0.02912	134809	154684	135160	150075	853.102	10304.6	-19875.2	0.198409	1.14743	1.14743
947	P00403	sp|P00403|COX2_HUMAN	Cytochrome c oxidase subunit 2 OS=Homo sapiens GN=MT-CO2 PE=1 SV=1	C:mitochondrial inner membrane; C:integral component of membrane; C:respiratory chain complex IV; C:extracellular exosome; F:cytochrome-c oxidase activity; F:copper ion binding; F:protein binding; P:mitochondrial electron transport, cytochrome c to oxygen; P:transcription initiation from RNA polymerase II promoter; P:lactation; P:response to cold; P:hydrogen ion transmembrane transport	-3.30489	0.0298	137237	144316	135325	144074	3628.19	775.192	-7079.11	0.0725631	1.05158	1.05158
1270	G3V325	tr|G3V325|G3V325_HUMAN	Protein ATP5J2-PTCD1 OS=Homo sapiens GN=ATP5J2-PTCD1 PE=4 SV=1	-	-3.28825	0.03027	21092.4	25386	20563.3	25562.1	1189.47	1923.56	-4293.62	0.267311	1.20356	1.20356
490	Q53Z07	tr|Q53Z07|Q53Z07_HUMAN	60S ribosomal protein L9 OS=Homo sapiens GN=RPL9 PE=1 SV=1	C:nucleolus; C:ribosome; F:structural constituent of ribosome; F:rRNA binding; P:translation	-3.27983	0.03051	99887.1	108885	101113	109019	3512.8	3200.12	-8998.25	0.12444	1.09008	1.09008
19	P06733	sp|P06733|ENOA_HUMAN	Alpha-enolase OS=Homo sapiens GN=ENO1 PE=1 SV=2	C:phosphopyruvate hydratase complex; C:extracellular space; C:nucleus; C:plasma membrane; C:M band; C:extracellular exosome; F:magnesium ion binding; F:DNA binding; F:transcription factor activity, sequence-specific DNA binding; F:transcription corepressor activity; F:phosphopyruvate hydratase activity; F:poly(A) RNA binding; F:GTPase binding; P:negative regulation of transcription from RNA polym…	3.27332	0.03069	974802	924821	965955	923172	21522.2	15370.6	49981.5	-0.0759359	0.948726	-1.05404
12	P07900	sp|P07900|HS90A_HUMAN	Heat shock protein HSP 90-alpha OS=Homo sapiens GN=HSP90AA1 PE=1 SV=5	C:nucleoplasm; C:cytosol; C:ruffle membrane; C:melanosome; C:myelin sheath; C:extracellular exosome; C:endocytic vesicle lumen; F:ATP binding; F:ATPase activity; F:MHC class II protein complex binding; F:nitric-oxide synthase regulator activity; F:TPR domain binding; F:protein homodimerization activity; F:poly(A) RNA binding; F:GTPase binding; F:unfolded protein binding; P:G2/M transition of mito…	3.27306	0.0307	1.41414e+06	1.35222e+06	1.41431e+06	1.3567e+06	31399	9361.63	61915.8	-0.0645908	0.956216	-1.04579
20	Q14204	sp|Q14204|DYHC1_HUMAN	Cytoplasmic dynein 1 heavy chain 1 OS=Homo sapiens GN=DYNC1H1 PE=1 SV=5	C:centrosome; C:cytosol; C:cytoplasmic dynein complex; C:microtubule; C:membrane; C:filopodium; C:extracellular exosome; F:microtubule motor activity; F:ATP binding; F:ATPase activity; F:poly(A) RNA binding; F:dynein light intermediate chain binding; P:G2/M transition of mitotic cell cycle; P:transport; P:microtubule-based movement; P:mitotic spindle organization; P:metabolic process; P:antigen p…	-3.27209	0.03073	130778	146515	131831	149848	3398.82	7605.38	-15737.1	0.16393	1.12033	1.12033
728	P11498	sp|P11498|PYC_HUMAN	Pyruvate carboxylase, mitochondrial OS=Homo sapiens GN=PC PE=1 SV=2	C:mitochondrial matrix; C:cytosol; F:DNA binding; F:biotin carboxylase activity; F:pyruvate carboxylase activity; F:protein binding; F:ATP binding; F:biotin binding; F:metal ion binding; P:pyruvate metabolic process; P:gluconeogenesis; P:lipid metabolic process; P:biotin metabolic process; P:negative regulation of gene expression; P:viral RNA genome packaging; P:positive regulation by host of vir…	3.26886	0.03082	28112.3	23103.9	27575.8	23113.6	2540.19	767.915	5008.31	-0.28306	0.821846	-1.21677
308	Q16576	sp|Q16576|RBBP7_HUMAN	Histone-binding protein RBBP7 OS=Homo sapiens GN=RBBP7 PE=1 SV=1	C:NuRD complex; C:ESC/E(Z) complex; F:RNA binding; F:protein binding; P:negative regulation of transcription from RNA polymerase II promoter; P:DNA replication; P:transcription, DNA-templated; P:multicellular organismal development; P:cell proliferation; P:negative regulation of cell growth; P:CENP-A containing nucleosome assembly; P:negative regulation of gene expression, epigenetic; P:response …	3.26377	0.03097	26043.1	21289.1	25625.4	22366.2	1672.91	1888.51	4754.02	-0.290788	0.817456	-1.22331
327	Q06323	sp|Q06323|PSME1_HUMAN	Proteasome activator complex subunit 1 OS=Homo sapiens GN=PSME1 PE=1 SV=1	C:nucleoplasm; C:cytosol; C:proteasome activator complex; C:extracellular exosome; F:endopeptidase activator activity; P:G1/S transition of mitotic cell cycle; P:mitotic S phase; P:mitotic anaphase; P:MAPK cascade; P:activation of MAPKK activity; P:protein polyubiquitination; P:stimulatory C-type lectin receptor signaling pathway; P:antigen processing and presentation of exogenous peptide antigen…	-3.26214	0.03102	78590.7	86754.1	79492.4	87770.2	2492.03	3546.37	-8163.39	0.142573	1.10387	1.10387
1276	Q9UBR2	sp|Q9UBR2|CATZ_HUMAN	Cathepsin Z OS=Homo sapiens GN=CTSZ PE=1 SV=1	C:extracellular space; C:lysosome; C:endoplasmic reticulum; C:plasma membrane; C:extracellular exosome; F:cysteine-type endopeptidase activity; F:protein binding; P:angiotensin maturation; P:proteolysis involved in cellular protein catabolic process; P:epithelial tube branching involved in lung morphogenesis	3.25586	0.0312	29322.7	25130.1	28949.3	25211.7	760.496	2096.73	4192.62	-0.222603	0.857018	-1.16684
1139	P61353	sp|P61353|RL27_HUMAN	60S ribosomal protein L27 OS=Homo sapiens GN=RPL27 PE=1 SV=2	C:nucleus; C:focal adhesion; C:membrane; C:cytosolic large ribosomal subunit; C:extracellular exosome; F:structural constituent of ribosome; F:poly(A) RNA binding; P:nuclear-transcribed mRNA catabolic process, nonsense-mediated decay; P:translational initiation; P:translational elongation; P:translational termination; P:SRP-dependent cotranslational protein targeting to membrane; P:viral transcri…	-3.25498	0.03123	55706	63066.9	56465.5	63071.3	3741.81	1158.11	-7360.95	0.179052	1.13214	1.13214
1491	P50897	sp|P50897|PPT1_HUMAN	Palmitoyl-protein thioesterase 1 OS=Homo sapiens GN=PPT1 PE=1 SV=1	C:extracellular space; C:nucleus; C:lysosome; C:Golgi apparatus; C:cytosol; C:synaptic vesicle; C:axon; C:dendrite; C:neuronal cell body; C:membrane raft; C:extracellular exosome; F:palmitoyl-(protein) hydrolase activity; F:palmitoyl-CoA hydrolase activity; P:protein depalmitoylation; P:receptor-mediated endocytosis; P:pinocytosis; P:lysosomal lumen acidification; P:neurotransmitter secretion; P:…	3.25373	0.03127	17141.5	13140.6	16819.1	13327	1893.09	975.779	4000.87	-0.383459	0.766597	-1.30447
1455	E9PN17	tr|E9PN17|E9PN17_HUMAN	ATP synthase subunit g, mitochondrial OS=Homo sapiens GN=ATP5L PE=1 SV=1	C:mitochondrial proton-transporting ATP synthase complex, coupling factor F(o); F:hydrogen ion transmembrane transporter activity; P:ATP synthesis coupled proton transport	-3.24557	0.03151	36436.8	41204	37279.8	41217	2336.03	1007.68	-4767.23	0.177389	1.13084	1.13084
296	Q13740	sp|Q13740|CD166_HUMAN	CD166 antigen OS=Homo sapiens GN=ALCAM PE=1 SV=2	C:focal adhesion; C:external side of plasma membrane; C:integral component of membrane; C:axon; C:neuronal cell body; C:extracellular exosome; F:receptor binding; P:cell adhesion; P:signal transduction; P:motor neuron axon guidance	3.23589	0.0318	135037	118068	134492	121878	5722.5	7053.13	16968.5	-0.193731	0.874342	-1.14372
1283	H0Y8J7	tr|H0Y8J7|H0Y8J7_HUMAN	Eukaryotic translation initiation factor 4E (Fragment) OS=Homo sapiens GN=EIF4E PE=1 SV=1	C:cytoplasm; F:translation initiation factor activity; P:translational initiation	-3.22728	0.03206	2684.97	3640.41	2715.17	3668.14	208.195	468.605	-955.436	0.439193	1.35585	1.35585
938	P15529	sp|P15529|MCP_HUMAN	Membrane cofactor protein OS=Homo sapiens GN=CD46 PE=1 SV=3	C:inner acrosomal membrane; C:Golgi apparatus; C:integral component of plasma membrane; C:focal adhesion; C:cell surface; C:basolateral plasma membrane; C:extracellular exosome; F:complement binding; F:endopeptidase activity; F:enzyme inhibitor activity; F:receptor activity; F:cadherin binding; P:T cell mediated immunity; P:proteolysis; P:complement activation, classical pathway; P:single fertili…	-3.22231	0.03221	77331.6	82536.8	76612.3	82343.1	2236.71	1680.92	-5205.25	0.0939803	1.06731	1.06731
525	P30520	sp|P30520|PURA2_HUMAN	Adenylosuccinate synthetase isozyme 2 OS=Homo sapiens GN=ADSS PE=1 SV=3	C:cytosol; C:plasma membrane; C:extracellular exosome; F:magnesium ion binding; F:adenylosuccinate synthase activity; F:protein binding; F:GTP binding; F:phosphate ion binding; P:immune system process; P:purine nucleobase metabolic process; P:aspartate metabolic process; P:response to purine-containing compound; P:'de novo' AMP biosynthetic process; P:IMP metabolic process; P:response to ammonium…	3.21145	0.03254	35041.6	31233.5	35236.1	31573.1	1770.89	1040.34	3808.13	-0.165976	0.891325	-1.12192
152	P04792	sp|P04792|HSPB1_HUMAN	Heat shock protein beta-1 OS=Homo sapiens GN=HSPB1 PE=1 SV=2	C:proteasome complex; C:extracellular space; C:nucleus; C:spindle; C:cytosol; C:plasma membrane; C:focal adhesion; C:Z disc; C:extracellular exosome; F:protein kinase C binding; F:protein kinase C inhibitor activity; F:identical protein binding; F:ubiquitin binding; F:poly(A) RNA binding; P:retina homeostasis; P:regulation of translational initiation; P:movement of cell or subcellular component; …	3.20749	0.03267	612455	583674	616852	587688	10829.2	11148.2	28781.4	-0.069442	0.953007	-1.04931
1389	Q8TEA8	sp|Q8TEA8|DTD1_HUMAN	D-tyrosyl-tRNA(Tyr) deacylase 1 OS=Homo sapiens GN=DTD1 PE=1 SV=2	C:nucleus; C:cytoplasm; F:aminoacyl-tRNA editing activity; F:DNA binding; F:metal ion binding; F:D-tyrosyl-tRNA(Tyr) deacylase activity; P:DNA replication; P:tRNA metabolic process; P:regulation of translational fidelity; P:D-amino acid catabolic process	3.20482	0.03275	3136.91	2128.87	3140.19	2227.5	19.7787	544.44	1008.04	-0.559258	0.678651	-1.47351
1495	Q8WVY7	sp|Q8WVY7|UBCP1_HUMAN	Ubiquitin-like domain-containing CTD phosphatase 1 OS=Homo sapiens GN=UBLCP1 PE=1 SV=2	C:nucleolus; F:protein serine/threonine phosphatase activity; F:protein binding; P:protein dephosphorylation	3.20324	0.0328	6239.95	1003.7	7476.24	324.004	2421.74	1466.84	5236.25	-2.6362	0.160851	-6.21693
837	Q13151	sp|Q13151|ROA0_HUMAN	Heterogeneous nuclear ribonucleoprotein A0 OS=Homo sapiens GN=HNRNPA0 PE=1 SV=1	C:nucleoplasm; C:ribonucleoprotein complex; F:nucleotide binding; F:AU-rich element binding; F:protein kinase binding; F:poly(A) RNA binding; P:mRNA splicing, via spliceosome; P:inflammatory response; P:response to lipopolysaccharide; P:3'-UTR-mediated mRNA stabilization	3.19764	0.03298	24325.5	20969.9	23916.9	21021.3	1520.04	996.585	3355.59	-0.214148	0.862055	-1.16002
855	Q5W0H4	tr|Q5W0H4|Q5W0H4_HUMAN	Translationally-controlled tumor protein OS=Homo sapiens GN=TPT1 PE=1 SV=1	C:cytoplasm	-3.19635	0.03302	10688.2	24395.8	11937.5	25737.5	4822.36	5649.72	-13707.6	1.19062	2.2825	2.2825
1101	E7EPT4	tr|E7EPT4|E7EPT4_HUMAN	NADH dehydrogenase [ubiquinone] flavoprotein 2, mitochondrial OS=Homo sapiens GN=NDUFV2 PE=1 SV=1	C:plasma membrane respiratory chain complex I; F:oxidoreductase activity; F:metal ion binding; F:2 iron, 2 sulfur cluster binding; P:oxidation-reduction process	-3.19562	0.03304	48070.4	52414	47430.1	53142.5	1398.06	1894.19	-4343.59	0.124803	1.09036	1.09036
195	Q01518	sp|Q01518|CAP1_HUMAN	Adenylyl cyclase-associated protein 1 OS=Homo sapiens GN=CAP1 PE=1 SV=5	C:plasma membrane; C:focal adhesion; C:cortical actin cytoskeleton; C:extracellular exosome; F:actin binding; P:ameboidal-type cell migration; P:platelet degranulation; P:receptor-mediated endocytosis; P:establishment or maintenance of cell polarity; P:signal transduction; P:activation of adenylate cyclase activity; P:axon guidance; P:actin cytoskeleton organization; P:platelet activation	3.19343	0.03311	172452	153893	175297	156605	5259.77	8582.32	18558.7	-0.164265	0.892383	-1.1206
560	P61604	sp|P61604|CH10_HUMAN	10 kDa heat shock protein, mitochondrial OS=Homo sapiens GN=HSPE1 PE=1 SV=2	C:mitochondrial matrix; C:membrane; C:extracellular exosome; F:ATP binding; F:poly(A) RNA binding; F:unfolded protein binding; F:chaperone binding; P:osteoblast differentiation; P:protein folding; P:activation of cysteine-type endopeptidase activity involved in apoptotic process; P:response to unfolded protein	-3.18557	0.03336	329330	355808	324692	358209	13179.8	5792.5	-26478	0.111565	1.0804	1.0804
300	P30086	sp|P30086|PEBP1_HUMAN	Phosphatidylethanolamine-binding protein 1 OS=Homo sapiens GN=PEBP1 PE=1 SV=3	C:nucleus; C:cytosol; C:extracellular exosome; F:serine-type endopeptidase inhibitor activity; F:ATP binding; F:phosphatidylethanolamine binding; F:protein kinase binding; F:poly(A) RNA binding; P:MAPK cascade; P:activation of MAPKK activity; P:epidermal growth factor receptor signaling pathway; P:Ras protein signal transduction; P:axon guidance; P:insulin receptor signaling pathway; P:fibroblast…	3.18502	0.03337	713500	678162	711317	667312	3957.73	18805.2	35337.9	-0.0732833	0.950472	-1.05211
256	P27348	sp|P27348|1433T_HUMAN	14-3-3 protein theta OS=Homo sapiens GN=YWHAQ PE=1 SV=1	C:cytosol; C:focal adhesion; C:cytoplasmic vesicle membrane; C:protein complex; C:extracellular exosome; F:protein C-terminus binding; F:protein domain specific binding; F:ion channel binding; F:protein N-terminus binding; F:14-3-3 protein binding; P:cell cycle checkpoint; P:transcription initiation from RNA polymerase II promoter; P:small GTPase mediated signal transduction; P:substantia nigra d…	3.18262	0.03345	310707	304190	310722	304948	723.267	3472.1	6516.89	-0.0305815	0.979026	-1.02142
1412	Q9H330	sp|Q9H330|TM245_HUMAN	Transmembrane protein 245 OS=Homo sapiens GN=TMEM245 PE=1 SV=2	C:integral component of membrane	3.18279	0.03345	3555.36	2749.32	3664.24	2766.73	298.474	321.429	806.034	-0.370918	0.77329	-1.29318
51	P49588	sp|P49588|SYAC_HUMAN	Alanine--tRNA ligase, cytoplasmic OS=Homo sapiens GN=AARS PE=1 SV=2	C:cytosol; C:membrane; C:extracellular exosome; F:tRNA binding; F:aminoacyl-tRNA editing activity; F:alanine-tRNA ligase activity; F:ATP binding; F:zinc ion binding; P:hair follicle development; P:tRNA modification; P:alanyl-tRNA aminoacylation; P:regulation of translational fidelity; P:protein folding; P:cerebellar Purkinje cell layer development; P:endoplasmic reticulum unfolded protein respons…	3.18197	0.03347	451518	434456	452860	436547	8070.95	4594.9	17061.7	-0.0555726	0.962213	-1.03927
115	P08758	sp|P08758|ANXA5_HUMAN	Annexin A5 OS=Homo sapiens GN=ANXA5 PE=1 SV=2	C:nucleus; C:focal adhesion; C:external side of plasma membrane; C:intercalated disc; C:Z disc; C:sarcolemma; C:cell projection; C:extracellular exosome; C:endothelial microparticle; F:phospholipase inhibitor activity; F:calcium ion binding; F:calcium-dependent phospholipid binding; F:peptide hormone binding; F:receptor tyrosine kinase binding; P:positive regulation of defense response to virus b…	-3.17749	0.03362	1.34859e+06	1.37683e+06	1.35189e+06	1.37714e+06	10106.1	11614.3	-28243.6	0.0299025	1.02094	1.02094
27	P26038	sp|P26038|MOES_HUMAN	Moesin OS=Homo sapiens GN=MSN PE=1 SV=3	C:uropod; C:nucleus; C:cytoskeleton; C:focal adhesion; C:basolateral plasma membrane; C:apical plasma membrane; C:extrinsic component of membrane; C:filopodium; C:pseudopodium; C:microvillus membrane; C:myelin sheath; C:perinuclear region of cytoplasm; C:extracellular exosome; C:blood microparticle; F:double-stranded RNA binding; F:actin binding; F:receptor binding; F:structural constituent of cy…	3.17103	0.03382	486216	466877	482727	471104	7210.82	7719.02	19338.9	-0.0585544	0.960226	-1.04142
745	P51148	sp|P51148|RAB5C_HUMAN	Ras-related protein Rab-5C OS=Homo sapiens GN=RAB5C PE=1 SV=2	C:lysosomal membrane; C:lipid particle; C:plasma membrane; C:endocytic vesicle; C:early endosome membrane; C:melanosome; C:extracellular exosome; F:GTPase activity; F:protein binding; F:GTP binding; F:GDP binding; P:intracellular protein transport; P:regulation of endocytosis; P:Rab protein signal transduction; P:plasma membrane to endosome transport	3.17117	0.03382	80935.7	74419.4	80866	74271.6	2887.42	2080.86	6516.26	-0.121097	0.919488	-1.08756
506	P55327	sp|P55327|TPD52_HUMAN	Tumor protein D52 OS=Homo sapiens GN=TPD52 PE=1 SV=2	C:endoplasmic reticulum; C:perinuclear region of cytoplasm; F:calcium ion binding; F:protein homodimerization activity; F:protein heterodimerization activity; P:anatomical structure morphogenesis; P:B cell differentiation; P:secretion	-3.16976	0.03387	122872	147643	123418	146957	12485.7	5227.64	-24771.5	0.264962	1.2016	1.2016
29	P14625	sp|P14625|ENPL_HUMAN	Endoplasmin OS=Homo sapiens GN=HSP90B1 PE=1 SV=1	C:nucleus; C:endoplasmic reticulum lumen; C:endoplasmic reticulum membrane; C:cytosol; C:plasma membrane; C:focal adhesion; C:midbody; C:extracellular matrix; C:endoplasmic reticulum chaperone complex; C:melanosome; C:perinuclear region of cytoplasm; C:extracellular exosome; C:endocytic vesicle lumen; F:RNA binding; F:calcium ion binding; F:ATP binding; F:protein phosphatase binding; F:virion bin…	-3.16503	0.03402	964727	999597	973005	1.00399e+06	15609.9	10976.8	-34870.8	0.051227	1.03615	1.03615
354	Q9Y5M8	sp|Q9Y5M8|SRPRB_HUMAN	Signal recognition particle receptor subunit beta OS=Homo sapiens GN=SRPRB PE=1 SV=3	C:endoplasmic reticulum membrane; C:cytoplasmic microtubule; C:integral component of membrane; F:GTP binding; P:translation; P:SRP-dependent cotranslational protein targeting to membrane; P:small GTPase mediated signal transduction; P:IRE1-mediated unfolded protein response	3.16048	0.03417	62726.8	54526.2	62616	52190.4	503.616	4465.94	8200.67	-0.202134	0.869264	-1.1504
770	Q9NZ01	sp|Q9NZ01|TECR_HUMAN	Very-long-chain enoyl-CoA reductase OS=Homo sapiens GN=TECR PE=1 SV=1	C:nucleus; C:integral component of endoplasmic reticulum membrane; F:protein binding; F:oxidoreductase activity, acting on the CH-CH group of donors; P:triglyceride biosynthetic process; P:fatty acid elongation; P:long-chain fatty-acyl-CoA biosynthetic process; P:very long-chain fatty acid biosynthetic process; P:oxidation-reduction process	3.15612	0.03431	33257.8	30395.2	33186.8	29920.3	451.796	1504.59	2862.58	-0.129848	0.913928	-1.09418
1392	E9PC90	tr|E9PC90|E9PC90_HUMAN	G2/mitotic-specific cyclin-B1 (Fragment) OS=Homo sapiens GN=CCNB1 PE=1 SV=1	C:nucleus; C:cytoplasm	3.1542	0.03437	5071.66	1987.29	4654.88	1895.68	1685.94	162.085	3084.38	-1.35166	0.391841	-2.55205
962	O94906	sp|O94906|PRP6_HUMAN	Pre-mRNA-processing factor 6 OS=Homo sapiens GN=PRPF6 PE=1 SV=1	C:U5 snRNP; C:membrane; C:nuclear speck; C:U4/U6 x U5 tri-snRNP complex; C:catalytic step 2 spliceosome; F:transcription coactivator activity; F:ribonucleoprotein complex binding; F:poly(A) RNA binding; F:androgen receptor binding; P:spliceosomal tri-snRNP complex assembly; P:spliceosomal complex assembly; P:RNA localization; P:positive regulation of transcription from RNA polymerase II promoter	3.15319	0.03441	17376.7	12381	17167	11586.1	1272.26	2431.39	4995.68	-0.489026	0.712506	-1.4035
659	P13861	sp|P13861|KAP2_HUMAN	cAMP-dependent protein kinase type II-alpha regulatory subunit OS=Homo sapiens GN=PRKAR2A PE=1 SV=2	C:centrosome; C:cytosol; C:focal adhesion; C:cAMP-dependent protein kinase complex; C:AMP-activated protein kinase complex; C:plasma membrane raft; C:extracellular exosome; C:ciliary base; F:cAMP-dependent protein kinase inhibitor activity; F:cAMP-dependent protein kinase regulator activity; F:cAMP binding; F:ubiquitin protein ligase binding; F:protein kinase A catalytic subunit binding; P:renal …	3.14779	0.03459	26945.3	23855.5	26835.4	23062.5	499.667	1625.04	3089.78	-0.175711	0.885331	-1.12952
655	E9PAV3	sp|E9PAV3|NACAM_HUMAN	Nascent polypeptide-associated complex subunit alpha, muscle-specific form OS=Homo sapiens GN=NACA PE=1 SV=1	C:nucleus; C:nascent polypeptide-associated complex; C:extracellular exosome; F:DNA binding; F:transcription coactivator activity; F:protein binding; P:cardiac ventricle development; P:transcription, DNA-templated; P:translation; P:negative regulation of striated muscle cell apoptotic process; P:protein transport; P:viral process; P:skeletal muscle tissue regeneration; P:positive regulation of sk…	3.14223	0.03477	187939	178277	189650	180342	3195.82	4260.76	9662.43	-0.0761473	0.948587	-1.0542
782	P35606	sp|P35606|COPB2_HUMAN	Coatomer subunit beta' OS=Homo sapiens GN=COPB2 PE=1 SV=2	C:cytosol; C:COPI vesicle coat; F:structural molecule activity; P:intracellular protein transport; P:ER to Golgi vesicle-mediated transport; P:retrograde vesicle-mediated transport, Golgi to ER; P:intra-Golgi vesicle-mediated transport; P:COPI coating of Golgi vesicle; P:toxin transport	3.1391	0.03488	40475.9	35661.2	40797.3	36363.9	1387.45	2265.47	4814.66	-0.182706	0.881049	-1.13501
714	Q14318	sp|Q14318|FKBP8_HUMAN	Peptidyl-prolyl cis-trans isomerase FKBP8 OS=Homo sapiens GN=FKBP8 PE=1 SV=2	C:integral component of endoplasmic reticulum membrane; C:mitochondrial membrane; F:peptidyl-prolyl cis-trans isomerase activity; F:FK506 binding; F:identical protein binding; F:metal ion binding; P:protein peptidyl-prolyl isomerization; P:cell fate specification; P:apoptotic process; P:smoothened signaling pathway; P:regulation of gene expression; P:viral process; P:dorsal/ventral neural tube pa…	3.13876	0.03489	37091.4	34047.6	36689.6	34183.4	1660.22	254.844	3043.82	-0.123532	0.917937	-1.0894
599	P25789	sp|P25789|PSA4_HUMAN	Proteasome subunit alpha type-4 OS=Homo sapiens GN=PSMA4 PE=1 SV=1	C:cytoplasmic mRNA processing body; C:nucleoplasm; C:cytosol; C:plasma membrane; C:proteasome core complex, alpha-subunit complex; C:extracellular exosome; F:threonine-type endopeptidase activity; F:protein binding; P:G1/S transition of mitotic cell cycle; P:mitotic S phase; P:mitotic anaphase; P:MAPK cascade; P:activation of MAPKK activity; P:protein polyubiquitination; P:stimulatory C-type lect…	-3.13613	0.03498	61199.6	64442	60830.5	64503.6	666.281	1662.14	-3242.34	0.0744776	1.05298	1.05298
943	J3QTA2	tr|J3QTA2|J3QTA2_HUMAN	BAG family molecular chaperone regulator 1 OS=Homo sapiens GN=BAG1 PE=1 SV=1	C:cytosol; F:chaperone binding; F:phosphoprotein binding; P:negative regulation of protein phosphorylation; P:neuron differentiation; P:positive regulation of neuron apoptotic process; P:positive regulation of transcription from RNA polymerase II promoter; P:protein localization to mitochondrion; P:negative regulation of motor neuron apoptotic process	3.11712	0.03563	35240.1	31743.9	34599.4	31643.5	1855.01	577.151	3496.26	-0.150741	0.900787	-1.11014
82	O43175	sp|O43175|SERA_HUMAN	D-3-phosphoglycerate dehydrogenase OS=Homo sapiens GN=PHGDH PE=1 SV=4	C:cytosol; C:myelin sheath; C:extracellular exosome; F:phosphoglycerate dehydrogenase activity; F:electron carrier activity; F:NAD binding; P:glutamine metabolic process; P:glycine metabolic process; P:L-serine biosynthetic process; P:threonine metabolic process; P:brain development; P:gamma-aminobutyric acid metabolic process; P:regulation of gene expression; P:taurine metabolic process; P:spina…	-3.10642	0.036	877713	925814	873650	933755	7632.84	25710.8	-48101.2	0.0769734	1.0548	1.0548
1172	P31942	sp|P31942|HNRH3_HUMAN	Heterogeneous nuclear ribonucleoprotein H3 OS=Homo sapiens GN=HNRNPH3 PE=1 SV=2	C:nucleoplasm; C:spliceosomal complex; F:nucleotide binding; F:protein binding; F:poly(A) RNA binding; P:mRNA splicing, via spliceosome; P:epithelial cell differentiation	-3.10405	0.03608	12607	16576.7	11527.5	16548.4	2023.36	901.535	-3969.77	0.394939	1.31489	1.31489
778	J3QQT2	tr|J3QQT2|J3QQT2_HUMAN	60S ribosomal protein L17 (Fragment) OS=Homo sapiens GN=RPL17 PE=3 SV=1	C:large ribosomal subunit; F:structural constituent of ribosome; P:translation	-3.10154	0.03617	91423	96770	91799.7	97806.7	2285.91	1921.2	-5347.02	0.082003	1.05849	1.05849
1176	H0YCY8	tr|H0YCY8|H0YCY8_HUMAN	Dipeptidyl peptidase 1 (Fragment) OS=Homo sapiens GN=CTSC PE=1 SV=6	F:cysteine-type endopeptidase activity; F:cysteine-type endopeptidase activator activity involved in apoptotic process; P:activation of cysteine-type endopeptidase activity involved in apoptotic process; P:proteolysis involved in cellular protein catabolic process; P:positive regulation of apoptotic signaling pathway	-3.10044	0.03621	31579.9	33759.6	31259.3	33767.8	621.127	1047.36	-2179.71	0.0962918	1.06902	1.06902
1446	P04222	sp|P04222|1C03_HUMAN	HLA class I histocompatibility antigen, Cw-3 alpha chain OS=Homo sapiens GN=HLA-C PE=1 SV=2	C:Golgi membrane; C:cell surface; C:ER to Golgi transport vesicle membrane; C:phagocytic vesicle membrane; C:early endosome membrane; C:MHC class I protein complex; C:integral component of lumenal side of endoplasmic reticulum membrane; F:peptide antigen binding; F:TAP binding; P:antigen processing and presentation of exogenous peptide antigen via MHC class I, TAP-dependent; P:antigen processing …	-3.09266	0.03648	9826.48	14025.8	9358.16	12863.1	1192.87	2026.9	-4199.36	0.513341	1.42735	1.42735
72	P49748	sp|P49748|ACADV_HUMAN	Very long-chain specific acyl-CoA dehydrogenase, mitochondrial OS=Homo sapiens GN=ACADVL PE=1 SV=1	C:nucleolus; C:mitochondrial inner membrane; C:mitochondrial nucleoid; F:fatty-acyl-CoA binding; F:electron carrier activity; F:very-long-chain-acyl-CoA dehydrogenase activity; F:flavin adenine dinucleotide binding; F:oxidoreductase activity, acting on the CH-CH group of donors, with a flavin as acceptor; P:temperature homeostasis; P:energy derivation by oxidation of organic compounds; P:epitheli…	-3.09056	0.03655	312807	330076	308194	328764	9197.17	3012.7	-17268.9	0.0775249	1.05521	1.05521
130	O00299	sp|O00299|CLIC1_HUMAN	Chloride intracellular channel protein 1 OS=Homo sapiens GN=CLIC1 PE=1 SV=4	C:mitochondrion; C:plasma membrane; C:brush border; C:nuclear membrane; C:chloride channel complex; C:perinuclear region of cytoplasm; C:extracellular exosome; C:blood microparticle; F:glutathione transferase activity; F:voltage-gated ion channel activity; F:chloride channel activity; F:protein binding; P:glutathione metabolic process; P:signal transduction; P:regulation of ion transmembrane tran…	-3.07836	0.03699	680545	698759	684251	701703	6849.55	7622.94	-18214.1	0.0381045	1.02676	1.02676
1430	B5MC59	tr|B5MC59|B5MC59_HUMAN	Replication protein A 14 kDa subunit OS=Homo sapiens GN=RPA3 PE=1 SV=1	C:nucleus; F:DNA binding; P:DNA replication; P:DNA repair; P:DNA recombination	-3.07563	0.03709	9792.15	11104.2	9687.51	11288.2	617.33	406.034	-1312.06	0.181409	1.13399	1.13399
1038	Q99426	sp|Q99426|TBCB_HUMAN	Tubulin-folding cofactor B OS=Homo sapiens GN=TBCB PE=1 SV=2	C:nucleoplasm; C:cytoplasm; C:microtubule; F:protein binding; P:nervous system development; P:cell differentiation; P:'de novo' posttranslational protein folding	3.07382	0.03715	8372.37	6602.05	8122.43	6442.99	958.275	277.143	1770.32	-0.342721	0.788553	-1.26815
1296	F8W696	tr|F8W696|F8W696_HUMAN	Apolipoprotein A-I OS=Homo sapiens GN=APOA1 PE=1 SV=1	C:chylomicron; F:phosphatidylcholine binding; P:cholesterol biosynthetic process; P:lipid transport; P:positive regulation of triglyceride catabolic process; P:triglyceride catabolic process; P:regulation of intestinal cholesterol absorption; P:neuron projection regeneration; P:very-low-density lipoprotein particle remodeling; P:lipoprotein metabolic process; P:positive regulation of fatty acid b…	-3.06893	0.03733	7365.85	10998.2	6969.92	10715.4	1576.93	1309.92	-3632.32	0.57834	1.49313	1.49313
405	A6NJA2	tr|A6NJA2|A6NJA2_HUMAN	Ubiquitin carboxyl-terminal hydrolase OS=Homo sapiens GN=USP14 PE=1 SV=2	C:nucleus; C:cytoplasm; F:cysteine-type peptidase activity; F:ubiquitinyl hydrolase activity; P:proteasome-mediated ubiquitin-dependent protein catabolic process	-3.06259	0.03756	117871	127891	116147	127645	5464.96	1497.26	-10019.2	0.117696	1.085	1.085
1295	Q14116	sp|Q14116|IL18_HUMAN	Interleukin-18 OS=Homo sapiens GN=IL18 PE=1 SV=1	C:extracellular space; C:cytosol; C:extracellular exosome; F:cytokine activity; P:MAPK cascade; P:angiogenesis; P:inflammatory response; P:cell-cell signaling; P:positive regulation of gene expression; P:natural killer cell activation; P:sleep; P:lipopolysaccharide-mediated signaling pathway; P:positive regulation of granulocyte macrophage colony-stimulating factor production; P:positive regulati…	-3.04794	0.0381	42230.3	46430.9	41405.8	45660.8	1646.62	1728.27	-4200.66	0.136809	1.09947	1.09947
194	Q7L1Q6	sp|Q7L1Q6|BZW1_HUMAN	Basic leucine zipper and W2 domain-containing protein 1 OS=Homo sapiens GN=BZW1 PE=1 SV=1	C:cytoplasm; C:membrane; F:poly(A) RNA binding; P:transcription, DNA-templated; P:regulation of transcription, DNA-templated	-3.03727	0.03851	138294	148252	139536	146105	3620.76	4375.11	-9958.59	0.100319	1.07201	1.07201
[truncated: 49 more rows]

## Sheet: IPEC-1 3h
Row	ID	Peak Name	Group	GOs	t-value	p-value	Mean 1	Mean 2	Median 1	Median 2	Sigma 1	Sigma 2	Delta	2^(-logFC) [Ratio]	Log (FC)	FC IE vs CE
103	KRT19	tr|F1S0J8|F1S0J8_PIG	Uncharacterized protein OS=Sus scrofa GN=KRT19 PE=1 SV=1		32.9653	5.0497e-06	115910	76693.4	115699	76688.3	2006.85	467.137	39216.5	-0.59583	0.661664	-1.51134
[truncated: 564 more rows]

## Sheet: IPEC-1 24h
Row	ID	Peak Name	Group	GOs	t-value	p-value	Mean 1	Mean 2	Median 1	Median 2	Sigma 1	Sigma 2	Delta	2^(-logFC) [Ratio]	Log (FC)	FC IL vs CL
[truncated: 602 more rows]
