# Supplementary material for: Comparative Proteomics Reveals Differences in Host-Pathogen Interaction between Infectious and Commensal Relationship with Campylobacter jejuni
Source: Front Cell Infect Microbiol. 2017 Apr 26;7:145. doi: 10.3389/fcimb.2017.00145 (PMC5405767; doi:10.3389/fcimb.2017.00145)
Supplement: Table S2 — Biological functions IPA results in both cell lines. [file Table2.XLSX]

## Sheet: INT-407 T3h bio functions
Category	Function	Function Annotation	p-value	Activation z-score	Molecules	# Molecules
Cancer	cell death	cell death of osteosarcoma cells	7.53e-33	-3.667	COPB2, EIF3G, HSPA9, KPNB1, PSMA5, PSMA7, PSMB1, PSMC2, PSMC5, PSMD11, RAN, RPL13, RPL13A, RPL27, RPL27A, RPL3, RPL35A, RPL6, RPL7, RPL7A, RPL9, RPS11, RPS12, RPS13, RPS16, RPS18, RPS19, RPS3, RPS5, RPS7, SF3B3, SNRPA1, SNRPB, SNRPD1, U2AF2, VCP	36
Cancer	cell death	cell death of cancer cells	1.6e-22	-2.262	ACLY, ANXA1, BID, CAT, COPB2, CYR61, EGFR, EIF3G, HMGB1, HSPA9, KPNB1, MIF, PARP1, PSMA5, PSMA7, PSMB1, PSMC2, PSMC5, PSMD11, RAN, RPL13, RPL13A, RPL27, RPL27A, RPL3, RPL35A, RPL6, RPL7, RPL7A, RPL9, RPS11, RPS12, RPS13, RPS16, RPS18, RPS19, RPS3, RPS3A, RPS5, RPS7, RTN4, SF3B3, SNRPA1, SNRPB, SNRPD1, SOD1, U2AF2, VCP	48
Cancer	cell death	cell death of tumor cells	2.95e-22	-2.002	ACLY, ANXA1, BID, BSG, CAT, COPB2, CYCS, CYR61, EGFR, EIF3G, GNB2L1, HMGB1, HSPA9, KPNB1, MIF, NOLC1, PARP1, PSMA5, PSMA7, PSMB1, PSMC2, PSMC5, PSMD11, RAN, RPL13, RPL13A, RPL27, RPL27A, RPL3, RPL35A, RPL6, RPL7, RPL7A, RPL9, RPS11, RPS12, RPS13, RPS16, RPS18, RPS19, RPS3, RPS3A, RPS5, RPS7, RTN4, SF3B3, SNRPA1, SNRPB, SNRPD1, SOD1, U2AF2, VCP	52
Cancer	mammary tumor	mammary tumor	1.02e-11	-0.095	ABCF1, ALDOA, ALPP, ANXA1, BSG, C1QBP, CALM1 (includes others), CAT, CNDP2, CTSD, CYC1, CYCS, CYR61, DDB1, DDX5, EGFR, EIF3G, EIF3H, EIF4A1, EIF4B, EIF5, EPHX1, FEN1, FIS1, FLNA, FLNB, FOLR1, FSCN1, GLO1, GSPT1, H2AFZ, HBA1/HBA2, HCCS, HLA-C, HMGB3, HMGN5, HNRNPA1, HNRNPM, HSP90AA1, HSPA5, HUWE1, IGF2R, ILF3, ITGB1, KHSRP, KPNA2, KPNB1, KRT9, LETM1, LGALS3, LONP1, MAPRE1, MCM6, MIF, MKI67, MTDH, …	99
Cancer	breast cancer	breast cancer	1.21e-11		ABCF1, ALDOA, ALPP, ANXA1, BSG, C1QBP, CALM1 (includes others), CAT, CNDP2, CTSD, CYC1, CYCS, CYR61, DDB1, DDX5, EGFR, EIF3G, EIF3H, EIF4A1, EIF4B, EIF5, EPHX1, FIS1, FLNA, FLNB, FOLR1, FSCN1, GLO1, GSPT1, H2AFZ, HBA1/HBA2, HCCS, HLA-C, HMGN5, HNRNPA1, HNRNPM, HSP90AA1, HUWE1, IGF2R, ILF3, ITGB1, KHSRP, KPNA2, KPNB1, KRT9, LETM1, LGALS3, LONP1, MAPRE1, MCM6, MIF, MKI67, MTDH, MYH9, NCL, NME1, NPE…	95
Cancer	breast or ovarian cancer	breast or ovarian cancer	6.84e-09		ABCF1, ALDOA, ALPP, ANXA1, AP1B1, BSG, C1QBP, CALM1 (includes others), CAND1, CAT, CNDP2, COX5A, CSTF2, CTSD, CYC1, CYCS, CYR61, DDB1, DDX20, DDX5, EDC4, EGFR, EIF3G, EIF3H, EIF4A1, EIF4B, EIF4G1, EIF5, EIF5B, EPHX1, FIS1, FLNA, FLNB, FOLR1, FSCN1, FUBP1, GLO1, GOT2, GSPT1, H2AFZ, HBA1/HBA2, HCCS, HLA-C, HMGN5, HNRNPA1, HNRNPA2B1, HNRNPM, HSP90AA1, HUWE1, IGF2R, ILF3, ITGB1, KHSRP, KPNA2, KPNB1, …	120
Cancer	breast or colorectal cancer	breast or colorectal cancer	1.04e-07	0.283	ABCF1, ACLY, ACO2, AGMAT, AHNAK, ALDOA, ALPP, ANXA1, AP1B1, BSG, BZW1, C1QBP, CACYBP, CALM1 (includes others), CALR, CANX, CAP1, CAT, CCT2, CD2BP2, CNDP2, CTSD, CYC1, CYCS, CYR61, DDB1, DDX21, DDX5, DFFA, DHX15, DHX9, DLAT, DYNC1H1, EGFR, EIF3G, EIF3H, EIF4A1, EIF4B, EIF4G1, EIF5, EIF5B, EPHX1, ERMP1, EWSR1, FEN1, FIS1, FLNA, FLNB, FOLR1, FSCN1, FUBP1, GANAB, GLO1, GMPS, GSPT1, H2AFZ, HBA1/HBA2, …	169
Cancer	non-small-cell lung carcinoma	stage 1 non-small-cell lung carcinoma	1.39e-07		EGFR, EIF4A1, MYL12A, RPL27, RPL7, RPS11, RPS6, SERBP1, XPO5	9
Cancer	non-small-cell lung carcinoma	stage 1 metastatic non-small-cell lung carcinoma	1e-06		EGFR, EIF4A1, MYL12A, RPL27, RPL7, RPS11, RPS6	7
Cancer	myelodysplastic syndrome	myelodysplastic syndrome	2.69e-07		CALR, IMPDH2, MYH9, NPM1, RPL13, RPL13A, RPL15, RPL3, RPL4, RPL6, RPL7, RPLP1, RPS16, RPS19, RPS20, RPS4X, RPS6	17
Cancer	lymphohematopoietic neoplasia	lymphohematopoietic neoplasia	8.38e-07	-0.385	ACO2, AHSG, ALPP, ANXA1, BDH2, BID, CALR, CPNE1, CYCS, CYR61, DDB1, DEK, DHX15, DYNC1H1, EDC4, EGFR, EIF4G1, EPHX1, FEN1, FLNA, FUBP1, GNB2L1, GTF2I, HBA1/HBA2, HLA-C, HMGB1, HSP90AA1, HSPA5, HSPD1, HUWE1, IMMT, IMPDH2, IPO5, IPO7, IQGAP1, ITGB1, KHDRBS1, KPNA2, KPNB1, KRT1, LAMP1, LONP1, MCM5, MCM6, MIF, MKI67, MSH2, MTHFD1, MYH9, MYOF, NAP1L1, NCSTN, NME1, NONO, NPM1, PARP1, PCNA, PDCD4, PDIA6,…	97
Cancer	bile duct cancer	bile duct cancer	1.85e-06		ALPP, ANXA1, EGFR, GNB2L1, HSP90AA1, PGK1, PKM, RPL13A, RPL4, RPL9	10
Cancer	growth	growth of tumor	2.93e-06	1.434	ACLY, ANXA1, BSG, CACYBP, CALR, CTSZ, CYR61, EGFR, EIF4B, FLNA, GNB2L1, HDGF, HMGB1, HMGB3, HSPA4, HSPA5, HSPA8, HSPD1, HSPH1, HUWE1, ILF3, IQGAP1, ITGB1, LGALS3, MIF, MKI67, MTDH, NME1, NOLC1, NPM1, PARK7, PARP1, PKM, RPL22, RPS27, RPS4X, SET, SRSF3, TXLNA, XPO1, YBX1	41
Cancer	hematological neoplasia	hematological neoplasia	3.79e-06	-0.68	ACO2, AHSG, ALPP, ANXA1, BDH2, BID, CALR, CPNE1, CYCS, CYR61, DDB1, DEK, DHX15, DYNC1H1, EDC4, EGFR, EIF4G1, EPHX1, FEN1, FLNA, FUBP1, GNB2L1, GTF2I, HBA1/HBA2, HLA-C, HMGB1, HSPA5, HSPD1, HUWE1, IMMT, IMPDH2, IPO5, IPO7, IQGAP1, KPNA2, KPNB1, KRT1, LAMP1, LONP1, MCM5, MCM6, MIF, MKI67, MSH2, MTHFD1, MYH9, MYOF, NAP1L1, NCSTN, NME1, NONO, NPM1, PARP1, PCNA, PDCD4, PDIA6, PRDX1, PRKDC, PSIP1, PSMB…	94
Cancer	neoplasia	Lymphoid Cancer and Tumors	4.79e-06	-0.545	ACO2, AHSG, ALPP, ANXA1, BDH2, CALR, CPNE1, CYCS, CYR61, DDB1, DEK, DHX15, DYNC1H1, EDC4, EGFR, EIF4G1, EPHX1, FEN1, GNB2L1, HBA1/HBA2, HLA-C, HMGB1, HSP90AA1, HSPA5, HSPD1, HUWE1, IMMT, IMPDH2, IPO5, IPO7, IQGAP1, ITGB1, KHDRBS1, KPNA2, KPNB1, KRT1, LAMP1, LONP1, MCM5, MCM6, MIF, MKI67, MSH2, MTHFD1, MYH9, MYOF, NAP1L1, NCSTN, NPM1, PARP1, PCNA, PDCD4, PDIA6, PRDX1, PRKDC, PSIP1, PSMB1, PSMD2, R…	89
Cancer	neoplasia	neoplasia of epithelial tissue	0.00289	-0.23	AARS, ABCF1, ACLY, ACO2, AGMAT, AHNAK, AHSG, ALDH7A1, ALDOA, ALPP, ANP32A, ANXA1, AP1B1, ASNA1, ASS1, ATP1B3, BDH2, BID, BSG, BZW1, C1QBP, CACYBP, CALM1 (includes others), CALR, CAND1, CANX, CAP1, CAT, CCT2, CD2BP2, CD55, CFL2, CLTC, CNDP2, CNN2, COPB2, CPNE1, CPS1, CSTF2, CTNNA1, CTSD, CYC1, CYR61, DARS, DDB1, DDX20, DDX21, DDX5, DEK, DFFA, DHX15, DHX9, DLAT, DYNC1H1, ECH1, EDC4, EGFR, EHD1, EIF…	287
Cancer	Waldenstrom's macroglobulinemia	Waldenstrom's macroglobulinemia	4.81e-06		EGFR, FEN1, FUBP1, GTF2I, KPNA2, LAMP1, NME1, NONO, PARP1, PCNA, PSIP1, PSMB1, PSMD2, PSME3, SNX1	15
Cancer	lymphoreticular neoplasm	lymphoreticular neoplasm	6e-06	-0.971	AHSG, ANXA1, CYR61, DDB1, EDC4, EGFR, FEN1, HMGB1, IMPDH2, IPO5, IPO7, IQGAP1, KPNB1, LONP1, MCM5, MKI67, MSH2, MYOF, NAP1L1, NPM1, PARP1, PDCD4, PRDX1, PRKDC, PSMB1, PSMD2, RAN, RPL13, RPS13, RPS2, SHMT2, SNRPB, SPTBN1, TXLNA, UQCRC1, VCP, XPO1	37
Cancer	cholangiocarcinoma	cholangiocarcinoma	8.58e-06		ANXA1, GNB2L1, HSP90AA1, PGK1, PKM, RPL13A, RPL4, RPL9	8
Cancer	biliary tract carcinoma	biliary tract carcinoma	9.67e-06		ALPP, ANXA1, EGFR, GNB2L1, HSP90AA1, KPNA2, NPEPPS, PGK1, PKM, PRKDC, RPL13A, RPL4, RPL9	13
Cancer	lymphocytic cancer	lymphocytic cancer	1.31e-05	-0.73	ANXA1, CYR61, DDB1, EDC4, EGFR, FEN1, HMGB1, IMPDH2, IPO5, IPO7, IQGAP1, KPNB1, LONP1, MCM5, MKI67, MSH2, MYOF, NAP1L1, NPM1, PARP1, PDCD4, PRDX1, PRKDC, PSMB1, PSMD2, RAN, RPL13, RPS13, RPS2, SHMT2, SNRPB, SPTBN1, TXLNA, UQCRC1, VCP, XPO1	36
Cancer	lymphohematopoietic cancer	lymphohematopoietic cancer	5.21e-05	-0.639	ACO2, AHSG, ALPP, ANXA1, BDH2, CALR, CPNE1, CYCS, CYR61, DDB1, DEK, DHX15, DYNC1H1, EDC4, EGFR, EIF4G1, EPHX1, FEN1, FLNA, FUBP1, GNB2L1, GTF2I, HBA1/HBA2, HLA-C, HMGB1, HSP90AA1, HSPA5, HSPD1, HUWE1, IMMT, IMPDH2, IPO5, IPO7, IQGAP1, ITGB1, KHDRBS1, KPNA2, KPNB1, KRT1, LAMP1, LONP1, MCM5, MCM6, MIF, MKI67, MSH2, MTHFD1, MYOF, NAP1L1, NCSTN, NME1, NONO, NPM1, PARP1, PCNA, PDCD4, PDIA6, PRDX1, PRK…	88
Cancer	hepatocellular carcinoma	hepatocellular carcinoma	5.86e-05	0.16	ALPP, ANXA1, ATP1B3, BSG, CTSD, EGFR, EIF3H, GNB2L1, HMGB1, HNRNPA1, HNRNPAB, HSPA5, HUWE1, IGF2R, IPO7, IQGAP1, ITGB1, LGALS3, MAPRE1, NCL, NME1, PFN1, PKM, PRDX1, PRKDC, PSME3, RPL22, RTN4, SOD1, SPTBN1, TPI1	31
Cancer	plasma cell dyscrasia	plasma cell dyscrasia	7.66e-05		EGFR, FEN1, FLNA, FUBP1, GTF2I, IMPDH2, KPNA2, LAMP1, MKI67, NME1, NONO, PARP1, PCNA, PDIA6, PSIP1, PSMB1, PSMD2, PSME3, RPS6, SNX1	20
Cancer	respiratory system tumor	respiratory system tumor	9.39e-05	0.218	ABCF1, ACLY, AHNAK, AHSG, ALDOA, ALPP, ANXA1, COPB2, CPS1, CTSD, CYR61, DHX9, EGFR, EIF4A1, EPHX1, FUBP1, GNB2L1, GPI, HLA-C, HSP90AA1, HSPD1, HUWE1, IMPDH2, ITGB1, LETM1, MKI67, MSH2, MTDH, MYH9, MYL12A, NCL, NME1, NPM1, NSFL1C, PARP1, PCBP1, PCNA, PKM, PRDX1, PRDX4, PSMD2, RPL22, RPL27, RPL7, RPL9, RPS11, RPS6, SEC24C, SERBP1, SHMT2, SND1, SPTBN1, SRM, TK1, TPI1, VCP, XPO5, ZYX	58
Cancer	metastatic non-small-cell lung cancer	metastatic non-small-cell lung cancer	0.000111		EGFR, EIF4A1, HSP90AA1, MYL12A, RPL27, RPL7, RPS11, RPS6	8
Cancer	thoracic cancer	thoracic cancer	0.000115	-0.051	ABCF1, ACLY, AHNAK, AHSG, ALDOA, ALPP, COPB2, CPS1, CTSD, CYR61, DHX9, EGFR, EIF4A1, FUBP1, GNB2L1, GPI, HLA-C, HSP90AA1, HSPD1, HUWE1, IMPDH2, ITGB1, LETM1, MKI67, MSH2, MYH9, MYL12A, NCL, NME1, NPM1, NSFL1C, PARP1, PCBP1, PCNA, PKM, PRDX1, PRDX4, PRKDC, PSMD2, RPL22, RPL27, RPL7, RPL9, RPS11, RPS6, SEC24C, SERBP1, SHMT2, SND1, SPTBN1, SRM, TK1, TPI1, VCP, XPO5	55
Cancer	thoracic neoplasm	thoracic neoplasm	0.000116	-0.016	ABCF1, ACLY, AHNAK, AHSG, ALDOA, ALPP, COPB2, CPS1, CTSD, CYR61, DHX9, EGFR, EIF4A1, EPHX1, FUBP1, GNB2L1, GPI, HLA-C, HSP90AA1, HSPD1, HUWE1, IMPDH2, ITGB1, LETM1, MKI67, MSH2, MYH9, MYL12A, NCL, NME1, NPM1, NSFL1C, PARP1, PCBP1, PCNA, PKM, PRDX1, PRDX4, PRKDC, PSMD2, RPL22, RPL27, RPL7, RPL9, RPS11, RPS6, SEC24C, SERBP1, SHMT2, SND1, SPTBN1, SRM, TK1, TPI1, VCP, XPO5, ZYX	57
Cancer	lung tumor	lung tumor	0.000121	0.218	ABCF1, ACLY, AHNAK, AHSG, ALDOA, ALPP, COPB2, CPS1, CTSD, CYR61, DHX9, EGFR, EIF4A1, EPHX1, FUBP1, GNB2L1, GPI, HLA-C, HSP90AA1, HSPD1, HUWE1, IMPDH2, ITGB1, LETM1, MKI67, MSH2, MYH9, MYL12A, NCL, NME1, NPM1, NSFL1C, PARP1, PCBP1, PCNA, PKM, PRDX1, PRDX4, PSMD2, RPL22, RPL27, RPL7, RPL9, RPS11, RPS6, SEC24C, SERBP1, SHMT2, SND1, SPTBN1, SRM, TK1, TPI1, VCP, XPO5, ZYX	56
Cancer	lung cancer	lung cancer	0.000124	0.348	ABCF1, ACLY, AHNAK, AHSG, ALDOA, ALPP, COPB2, CPS1, CTSD, CYR61, DHX9, EGFR, EIF4A1, FUBP1, GNB2L1, GPI, HLA-C, HSP90AA1, HSPD1, HUWE1, IMPDH2, ITGB1, LETM1, MKI67, MSH2, MYH9, MYL12A, NCL, NME1, NPM1, NSFL1C, PARP1, PCBP1, PCNA, PKM, PRDX1, PRDX4, PSMD2, RPL22, RPL27, RPL7, RPL9, RPS11, RPS6, SEC24C, SERBP1, SHMT2, SND1, SPTBN1, SRM, TK1, TPI1, VCP, XPO5	54
Cancer	tumorigenesis	tumorigenesis of tissue	0.000134	-0.584	AARS, ABCF1, ACLY, ACO2, AGMAT, AHNAK, AHSG, ALDH7A1, ALDOA, ALPP, ANP32A, ANXA1, AP1B1, ASNA1, ASS1, ATP1B3, BDH2, BID, BSG, BZW1, C1QBP, CACYBP, CALM1 (includes others), CALR, CAND1, CANX, CAP1, CAT, CCT2, CD2BP2, CD55, CFL2, CLTC, CNDP2, CNN2, COPB2, CPNE1, CPS1, CSTF2, CTNNA1, CTSD, CYC1, CYCS, CYR61, DARS, DDB1, DDX20, DDX21, DDX5, DEK, DFFA, DHX15, DHX9, DLAT, DYNC1H1, ECH1, EDC4, EGFR, EHD…	297
Cancer	tumorigenesis	tumorigenesis of genital organ	0.000942		ABCF1, AHNAK, ALDH7A1, ALDOA, ALPP, ANXA1, AP1B1, ASS1, BSG, CALM1 (includes others), CAND1, CCT2, CD55, CNDP2, COX5A, CPS1, CSTF2, CTNNA1, CYR61, DDB1, DDX20, DHX9, DYNC1H1, EDC4, EGFR, EIF2S3, EIF3H, EIF4B, EIF4G1, EIF5B, EPHX1, EPRS, ERMP1, FEN1, FLNA, FLNB, FOLR1, FUBP1, GNB2, GOT2, H2AFJ, HBA1/HBA2, HMGB3, HMGN5, HNRNPA2B1, HNRNPH1, HNRNPL, HNRNPM, HNRNPU, HSD17B10, HSP90AA1, HSPA5, HSPD1, H…	145
Cancer	hematologic cancer	hematologic cancer	0.00018	-0.972	ACO2, AHSG, ALPP, ANXA1, BDH2, CALR, CPNE1, CYCS, CYR61, DDB1, DEK, DHX15, DYNC1H1, EDC4, EGFR, EIF4G1, EPHX1, FEN1, FLNA, FUBP1, GNB2L1, GTF2I, HBA1/HBA2, HLA-C, HMGB1, HSPA5, HSPD1, HUWE1, IMMT, IMPDH2, IPO5, IPO7, IQGAP1, KPNA2, KPNB1, KRT1, LAMP1, LONP1, MCM5, MCM6, MIF, MKI67, MSH2, MTHFD1, MYOF, NAP1L1, NCSTN, NME1, NONO, NPM1, PARP1, PCNA, PDCD4, PDIA6, PRDX1, PRKDC, PSIP1, PSMB1, PSMD2, P…	85
Cancer	lymphoid cancer	lymphoid cancer	0.000247	-0.639	ACO2, AHSG, ALPP, ANXA1, BDH2, CALR, CPNE1, CYCS, CYR61, DDB1, DEK, DHX15, DYNC1H1, EDC4, EGFR, EIF4G1, EPHX1, FEN1, GNB2L1, HBA1/HBA2, HLA-C, HMGB1, HSP90AA1, HSPA5, HSPD1, HUWE1, IMMT, IMPDH2, IPO5, IPO7, IQGAP1, ITGB1, KHDRBS1, KPNA2, KPNB1, KRT1, LAMP1, LONP1, MCM5, MCM6, MIF, MKI67, MSH2, MTHFD1, MYOF, NAP1L1, NCSTN, NPM1, PARP1, PCNA, PDCD4, PDIA6, PRDX1, PRKDC, PSIP1, PSMB1, PSMD2, RAN, RP…	80
Cancer	carcinoma	carcinoma in lung	0.00026	-1.206	ABCF1, AHNAK, AHSG, ALDOA, ALPP, COPB2, CPS1, CTSD, DHX9, EGFR, EIF4A1, FUBP1, GNB2L1, GPI, HLA-C, HSP90AA1, HSPD1, HUWE1, IMPDH2, ITGB1, LETM1, MKI67, MSH2, MYH9, MYL12A, NME1, NPM1, NSFL1C, PARP1, PCBP1, PCNA, PKM, PRDX1, PRDX4, PSMD2, RPL22, RPL27, RPL7, RPS11, RPS6, SEC24C, SERBP1, SPTBN1, SRM, TK1, TPI1, VCP, XPO5	48
Cancer	carcinoma	carcinoma in breast	0.000275		ABCF1, ALDOA, ALPP, ANXA1, C1QBP, CALM1 (includes others), CTSD, CYC1, CYR61, DDB1, EGFR, EIF3G, EIF3H, EIF4A1, EIF4B, EPHX1, FLNB, FSCN1, GSPT1, H2AFZ, HLA-C, HMGN5, HUWE1, IGF2R, ITGB1, KPNB1, KRT9, LETM1, MAPRE1, MKI67, MYH9, NCL, PARP1, PCBP2, PCNA, PKM, PRDX1, PSIP1, PSMA5, PSMA7, RPL22, RPL27A, RPS19, RTN4, SDHA, SEC24C, SKIV2L2, SOD1, TMEM245, U2AF2, UBA1, UMPS, VCP, XPO1	54
Cancer	invasion	invasion of digestive organ tumor	0.000265	-0.152	CTSZ, EGFR, HMGB1, HNRNPA1, HSPA5, NME1	6
Cancer	invasion	invasion of carcinoma	0.000583	1	BSG, EGFR, HMGB1, HNRNPA1, HSPA5, ITGB1, NME1	7
Cancer	invasion	invasion of tumor	0.00417	-0.108	BSG, CTSZ, EGFR, FLNA, HMGB1, HMGB3, HNRNPA1, HSPA5, ITGB1, NME1, PARK7, PDCD4	12
Cancer	benign neoplasia	benign neoplasia	0.000302	-0.176	ALDOA, ANXA1, ASS1, BID, CALR, CTNNA1, CYR61, DDX5, EGFR, FLNB, FOLR1, FUBP1, GMPS, HMGB1, HSD17B10, HSP90AA1, HUWE1, IGF2R, IQGAP1, ITGB1, KPNA3, LGALS3, MKI67, MSH2, MYH9, NPEPPS, PARK7, PARP1, PCNA, PDCD4, PKM, PRDX1, PRKDC, RPL27, RPL9, RPS19, RPS25, SDHA, SEC22B, SPTAN1, SPTBN1, USP7, VCP, ZYX	44
Cancer	cervical cancer	cervical cancer	0.000329		ABCF1, ALPP, ANXA1, BSG, EGFR, HBA1/HBA2, HSP90AA1, KRT1, KRT9, LETM1, MKI67, MSH2, PKM, PRKDC, PSME3, RPS12, SF1, SND1, SPTAN1, TPM2, XPO1	21
Cancer	non-small cell lung cancer	non-small cell lung cancer	0.000352	-0.762	ABCF1, AHNAK, ALDOA, ALPP, COPB2, CPS1, CTSD, DHX9, EGFR, EIF4A1, FUBP1, GNB2L1, GPI, HLA-C, HSP90AA1, HSPD1, IMPDH2, ITGB1, LETM1, MKI67, MSH2, MYH9, MYL12A, NME1, NPM1, NSFL1C, PARP1, PCBP1, PCNA, PKM, PRDX1, PRDX4, PSMD2, RPL22, RPL27, RPL7, RPS11, RPS6, SEC24C, SERBP1, SPTBN1, SRM, TK1, TPI1, VCP, XPO5	46
Cancer	uterine leiomyoma	uterine leiomyoma	0.000386		ALDOA, CYR61, EGFR, HSD17B10, IQGAP1, KPNA3, NPEPPS, PCNA, RPL27, RPL9, RPS19, RPS25, SEC22B, VCP, ZYX	15
Cancer	non-Hodgkin's disease	non-Hodgkin's disease	0.000554	-0.6	ANXA1, CYR61, DDB1, EDC4, EGFR, FEN1, HMGB1, IMPDH2, IQGAP1, LONP1, MCM5, MKI67, MSH2, MYOF, PARP1, PDCD4, PRDX1, PRKDC, PSMB1, PSMD2, RPS2, SHMT2, TXLNA, UQCRC1, XPO1	25
Cancer	non small cell lung adenocarcinoma	non small cell lung adenocarcinoma	0.000764	-0.762	ABCF1, AHNAK, ALDOA, ALPP, COPB2, EGFR, EIF4A1, GPI, HLA-C, HSPD1, IMPDH2, LETM1, MKI67, MSH2, MYH9, NME1, NPM1, NSFL1C, PARP1, PCBP1, PCNA, PKM, PRDX1, PRDX4, PSMD2, RPL22, SEC24C, SERBP1, SPTBN1, SRM, TK1, TPI1, VCP, XPO5	34
Cancer	non small cell lung adenocarcinoma	stage 1-2 non small cell lung adenocarcinoma	0.00199		EGFR, SERBP1, XPO5	3
Cancer	apoptosis	apoptosis of cancer stem cells	0.000883		BID, EGFR	2
Cancer	invasive breast cancer	invasive breast cancer	0.000903		ANXA1, CALM1 (includes others), CYR61, EGFR, ITGB1, MAPRE1, MKI67, MYH9, PARP1, PCNA, PKM, RTN4	12
Cancer	cancer	cancer	0.000909	-2.094	AARS, ABCF1, ACLY, ACO2, AGMAT, AHNAK, AHSG, ALDH7A1, ALDOA, ALPP, ANP32A, ANXA1, AP1B1, ARMC1, ASNA1, ASS1, ATP1B3, BDH2, BID, BSG, BZW1, C1QBP, CACYBP, CALM1 (includes others), CALR, CAND1, CANX, CAP1, CAT, CCT2, CD2BP2, CD55, CFL2, CLTC, CNDP2, CNN2, COPB2, COX5A, CPNE1, CPS1, CSTF2, CTNNA1, CTSD, CYC1, CYCS, CYR61, DARS, DDB1, DDX20, DDX21, DDX5, DEK, DFFA, DHX15, DHX9, DLAT, DYNC1H1, ECH1, E…	311
Cancer	cancer	stage 3 cancer	0.00287		EGFR, FIS1, HSP90AA1, NME1, PARP1, PCNA, PSMB1, PSMD2, SLC9A3R1	9
Cancer	genital tumor	genital tumor	0.000961		ABCF1, AHNAK, ALDH7A1, ALDOA, ALPP, ANXA1, AP1B1, ASS1, BSG, CALM1 (includes others), CAND1, CCT2, CD55, CNDP2, COX5A, CPS1, CSTF2, CTNNA1, CYR61, DDB1, DDX20, DHX9, DYNC1H1, EDC4, EGFR, EIF2S3, EIF3H, EIF4B, EIF4G1, EIF5B, EPHX1, EPRS, ERMP1, FEN1, FLNA, FLNB, FOLR1, FUBP1, GNB2, GOT2, H2AFJ, HBA1/HBA2, HMGB3, HMGN5, HNRNPA2B1, HNRNPH1, HNRNPL, HNRNPM, HNRNPU, HSD17B10, HSP90AA1, HSPA5, HSPD1, H…	145
Cancer	pilocytic astrocytoma	pilocytic astrocytoma	0.001		HNRNPA1, HNRNPA2B1, PKM	3
Cancer	metastasis	metastasis	0.00121	1.545	AHSG, ANXA1, C1QBP, CAT, CYR61, EGFR, EIF4A1, FLNA, FSCN1, GNB2L1, GPI, HMGB1, HNRNPAB, HNRNPM, HSP90AA1, IMPDH2, ITGB1, KHDRBS1, LGALS3, LTF, MIF, MYL12A, NME1, NPM1, PARP1, PCNA, PDCD4, PSIP1, RPL27, RPL7, RPS11, RPS6, SND1, UMPS	34
Cancer	invasive breast carcinoma	invasive breast carcinoma	0.00125		ANXA1, CALM1 (includes others), CYR61, ITGB1, MAPRE1, MKI67, MYH9, PARP1, PCNA, PKM, RTN4	11
Cancer	metastatic carcinoma	metastatic carcinoma	0.00172		EGFR, EIF4A1, HSP90AA1, MYL12A, PARP1, PSIP1, RPL27, RPL7, RPS11, RPS6	10
Cancer	malignant solid tumor	malignant solid tumor	0.00194	-0.676	AARS, ABCF1, ACLY, ACO2, AGMAT, AHNAK, AHSG, ALDH7A1, ALDOA, ALPP, ANP32A, ANXA1, AP1B1, ARMC1, ASNA1, ASS1, ATP1B3, BDH2, BID, BSG, BZW1, C1QBP, CACYBP, CALM1 (includes others), CALR, CAND1, CANX, CAP1, CAT, CCT2, CD2BP2, CD55, CFL2, CLTC, CNDP2, CNN2, COPB2, COX5A, CPNE1, CPS1, CSTF2, CTNNA1, CTSD, CYC1, CYCS, CYR61, DARS, DDB1, DDX20, DDX21, DDX5, DEK, DFFA, DHX15, DHX9, DLAT, DYNC1H1, ECH1, E…	306
Cancer	B-cell neoplasm	B-cell neoplasm	0.00194	0.447	DDB1, EGFR, FEN1, IQGAP1, LONP1, NPM1, PDCD4, PRDX1, PRKDC, PSMB1, PSMD2, RPS2, SHMT2, TXLNA, UQCRC1, XPO1	16
Cancer	incidence	incidence of digestive organ tumor	0.00208	-0.598	FEN1, IQGAP1, LGALS3, MSH2, PRDX1, SOD1, SPTBN1	7
Cancer	incidence	incidence of hepatocellular carcinoma	0.00236	0	IQGAP1, LGALS3, PRDX1, SOD1, SPTBN1	5
Cancer	oropharyngeal tumor	oropharyngeal tumor	0.00215		EGFR, HSP90AA1, MKI67, PCNA	4
Cancer	myeloproliferative disorder	myeloproliferative disorder	0.00244		ACO2, AHSG, ALPP, BDH2, CALR, CPNE1, CYCS, DEK, DHX15, DYNC1H1, EGFR, EIF4G1, EPHX1, GNB2L1, HBA1/HBA2, HLA-C, HSPA5, HSPD1, IMMT, IMPDH2, KPNA2, LAMP1, MCM6, MKI67, MTHFD1, MYH9, NCSTN, NPM1, PARP1, PCNA, PDIA6, PSIP1, RPL13, RPL13A, RPL15, RPL3, RPL4, RPL6, RPL7, RPLP1, RPS11, RPS12, RPS13, RPS16, RPS19, RPS20, RPS23, RPS25, RPS4X, RPS6, SHMT1, SNRNP70, TPM2, TRIM28, UQCRC1	55
Cancer	hepatobiliary system cancer	hepatobiliary system cancer	0.00256	-0.152	ACLY, ACO2, AHNAK, AHSG, ALDH7A1, ALPP, ANXA1, AP1B1, ASNA1, ASS1, ATP1B3, BDH2, BSG, BZW1, CACYBP, CD2BP2, CFL2, CLTC, CNDP2, CPS1, CTNNA1, CTSD, CYR61, DARS, DLAT, DYNC1H1, EDC4, EGFR, EIF3H, EIF4A1, EIF4B, EIF5B, EPHX1, EPRS, ERMP1, EWSR1, FLNA, FLNB, FUBP1, GANAB, GMPS, GNB2L1, GPI, HLA-C, HMGB1, HNRNPA1, HNRNPA2B1, HNRNPAB, HNRNPH1, HNRNPK, HNRNPM, HSP90AA1, HSPA5, HSPA8, HSPBP1, HSPD1, HSPH…	137
Cancer	breast or ovarian carcinoma	breast or ovarian carcinoma	0.00262		ABCF1, ALDOA, ALPP, ANXA1, AP1B1, C1QBP, CALM1 (includes others), CAND1, CSTF2, CTSD, CYC1, CYR61, DDB1, DDX20, EDC4, EGFR, EIF3G, EIF3H, EIF4A1, EIF4B, EIF4G1, EIF5B, EPHX1, FLNB, FSCN1, FUBP1, GOT2, GSPT1, H2AFZ, HLA-C, HMGN5, HNRNPA2B1, HNRNPM, HSP90AA1, HUWE1, IGF2R, ITGB1, KPNB1, KRT9, LETM1, LRPPRC, LTF, MAPRE1, MKI67, MTDH, MYH9, MYOF, NAA25, NCL, PARP1, PCBP2, PCNA, PDIA4, PKM, PODXL, PRD…	80
Cancer	fallopian tube adenocarcinoma	fallopian tube adenocarcinoma	0.00287		ALPP, PARP1	2
Cancer	transformation	cell transformation	0.00316	2.671	ANP32A, CAT, CLTC, CYR61, EGFR, EIF3H, EIF4G1, EWSR1, GPI, GTF2I, HSP90AA1, ITGB1, LGALS3, MIF, NPM1, PDCD4, PEBP1, PRDX1, RPS3A, USP7	20
Cancer	hereditary neoplastic syndrome	hereditary neoplastic syndrome	0.00322		EGFR, MSH2, MYH9, PARP1, PCNA, RTN4, SDHA, SEC63, TRIM28	9
Cancer	diffuse lymphoma	diffuse lymphoma	0.00334		DDB1, EDC4, EGFR, IQGAP1, LONP1, MCM5, MKI67, MSH2, PSMB1, PSMD2, RPS2, SHMT2, UQCRC1, XPO1	14
Cancer	advanced malignant tumor	advanced malignant tumor	0.00346	1.545	AHSG, ANXA1, C1QBP, CAT, CYR61, EGFR, EIF4A1, FLNA, FSCN1, GNB2L1, GPI, HMGB1, HNRNPAB, HNRNPM, HSP90AA1, IMPDH2, ITGB1, KHDRBS1, LGALS3, LTF, MIF, MYL12A, NME1, NPM1, PARP1, PCNA, PDCD4, PSIP1, RPL27, RPL7, RPS11, RPS6, SND1, UMPS, USP7	35
Cancer	connective or soft tissue tumor	connective or soft tissue tumor	0.00407	1.412	ALDOA, ASS1, CAT, CNDP2, CPNE1, CPS1, CTSD, CYR61, DDX20, DHX9, EGFR, EWSR1, FOLR1, HMGB1, HSD17B10, HSP90AA1, HSPA4, IGF2R, IMPDH2, IQGAP1, KPNA3, LETM1, LRPPRC, LTF, MCM3, MIF, MKI67, MSH2, MYH9, NPEPPS, NPM1, PARP1, PCNA, PODXL, PRDX1, PRKDC, RAD23B, RPL14, RPL27, RPL9, RPS19, RPS25, RPS3A, RPS6, RTN4, SDHA, SEC22B, SHMT1, SPTBN1, TK1, TKT, VCP, XPO1, ZYX	54
Cancer	B-cell non-Hodgkin's disease	B-cell non-Hodgkin's disease	0.00421	0	DDB1, EGFR, FEN1, IQGAP1, LONP1, PDCD4, PRDX1, PRKDC, PSMB1, PSMD2, RPS2, SHMT2, TXLNA, UQCRC1, XPO1	15
Cancer	proliferation	proliferation of tumor cells	0.00433	0.016	ACLY, ANXA1, BSG, CACYBP, CTSZ, CYR61, EGFR, HDGF, HMGB1, HMGB3, HSPA5, LGALS3, MIF, MKI67, NPM1, PARK7, PARP1, RPS4X, SRSF3, TXLNA	20
Cancer	diffuse small-cell lymphoma	diffuse small-cell lymphoma	0.0045		EDC4, EGFR, LONP1, MCM5, MKI67, PSMB1, PSMD2, RPS2, XPO1	9
Cell Death and Survival	cell death	cell death of osteosarcoma cells	7.53e-33	-3.667	COPB2, EIF3G, HSPA9, KPNB1, PSMA5, PSMA7, PSMB1, PSMC2, PSMC5, PSMD11, RAN, RPL13, RPL13A, RPL27, RPL27A, RPL3, RPL35A, RPL6, RPL7, RPL7A, RPL9, RPS11, RPS12, RPS13, RPS16, RPS18, RPS19, RPS3, RPS5, RPS7, SF3B3, SNRPA1, SNRPB, SNRPD1, U2AF2, VCP	36
Cell Death and Survival	cell death	cell death	1.13e-27	-1.302	AARS, ACLY, ACO2, ADI1, ALDOA, ANP32A, ANXA1, ASNA1, ASS1, BID, BSG, C1QBP, CACYBP, CALM1 (includes others), CALR, CANX, CAT, CCT2, CD46, CD55, CNN2, COPB2, COX5A, CTNNA1, CTSD, CYCS, CYR61, DDB1, DDX20, DDX5, DEK, DFFA, DHX9, DYNC1H1, EGFR, EHD1, EIF3G, EIF3H, EIF4B, EIF4G1, EIF5B, EPHX1, EWSR1, FEN1, FIS1, FLNA, FLNB, FLOT2, FUBP1, GLO1, GNB2, GNB2L1, GPI, HBA1/HBA2, HDGF, HMGB1, HMGN5, HNRNPA1…	178
Cell Death and Survival	cell death	cell death of cancer cells	1.6e-22	-2.262	ACLY, ANXA1, BID, CAT, COPB2, CYR61, EGFR, EIF3G, HMGB1, HSPA9, KPNB1, MIF, PARP1, PSMA5, PSMA7, PSMB1, PSMC2, PSMC5, PSMD11, RAN, RPL13, RPL13A, RPL27, RPL27A, RPL3, RPL35A, RPL6, RPL7, RPL7A, RPL9, RPS11, RPS12, RPS13, RPS16, RPS18, RPS19, RPS3, RPS3A, RPS5, RPS7, RTN4, SF3B3, SNRPA1, SNRPB, SNRPD1, SOD1, U2AF2, VCP	48
Cell Death and Survival	cell death	cell death of tumor cells	2.95e-22	-2.002	ACLY, ANXA1, BID, BSG, CAT, COPB2, CYCS, CYR61, EGFR, EIF3G, GNB2L1, HMGB1, HSPA9, KPNB1, MIF, NOLC1, PARP1, PSMA5, PSMA7, PSMB1, PSMC2, PSMC5, PSMD11, RAN, RPL13, RPL13A, RPL27, RPL27A, RPL3, RPL35A, RPL6, RPL7, RPL7A, RPL9, RPS11, RPS12, RPS13, RPS16, RPS18, RPS19, RPS3, RPS3A, RPS5, RPS7, RTN4, SF3B3, SNRPA1, SNRPB, SNRPD1, SOD1, U2AF2, VCP	52
Cell Death and Survival	cell death	cell death of tumor cell lines	6.84e-14	-0.256	ACO2, ADI1, BID, CALR, CAT, CCT2, CD55, CNN2, COX5A, CTSD, CYCS, CYR61, DEK, DFFA, DHX9, DYNC1H1, EGFR, EIF3G, EIF3H, EIF4B, EWSR1, FEN1, FLNB, FUBP1, GLO1, GNB2L1, GPI, HNRNPA1, HNRNPC, HNRNPH1, HNRNPK, HSPA4, HSPA5, HSPA8, HSPA9, HSPD1, HUWE1, IGF2R, ILF2, IMMT, ITGB1, KHDRBS1, KPNA2, KPNB1, LAMP1, LAMP2, LETM1, LGALS3, LONP1, MIF, MSH2, MTDH, NCL, NME1, NPM1, PARK7, PARP1, PCBP2, PCNA, PDCD4, …	86
Cell Death and Survival	cell death	cell death of cervical cancer cell lines	1.06e-06	0.547	BID, CALR, CAT, COX5A, DYNC1H1, EGFR, FLNB, HNRNPH1, HNRNPK, IMMT, KHDRBS1, KPNB1, LETM1, NME1, PARP1, PCBP2, PGAM5, PKM, PRKDC, PSIP1, SOD1, TMEM214, VCP, YWHAH	24
Cell Death and Survival	cell death	cell death of breast cancer cell lines	1.23e-06	-0.828	BID, CYCS, CYR61, EGFR, GNB2L1, HSPA5, HSPD1, KPNA2, LGALS3, MIF, MSH2, MTDH, NME1, PARP1, PDCD4, PEBP1, PELP1, PKM, PRKDC, PSIP1, SND1, VCP, XPO1	23
Cell Death and Survival	cell death	cell death of neuroblastoma cell lines	7.53e-06	1.556	BID, CAT, CCT2, CYCS, DHX9, EGFR, EWSR1, HSPA5, HSPA8, HSPA9, ITGB1, PARK7, PARP1, PEBP1, SOD1	15
Cell Death and Survival	cell death	cell death of connective tissue cells	2.28e-05	2.197	BID, CAT, COX5A, CTSD, CYCS, CYR61, DFFA, EGFR, EIF3H, EIF5B, EPHX1, EWSR1, FLNA, GLO1, GNB2, GPI, HSPA5, HSPD1, IGF2R, ITGB1, KHDRBS1, LAMP2, MSH2, PARK7, PARP1, PRKDC, RTN4, SERPINH1, SOD1, UBA1, VCP	31
Cell Death and Survival	cell death	cell death of melanoma cell lines	7.02e-05	-0.501	DEK, EIF3G, FEN1, FLNB, HSPA5, ILF2, NME1, PCNA, PEBP1, PHGDH, PKM, PRDX1, PSMD2, RPL27A, TK1, YBX1	16
Cell Death and Survival	cell death	cell death of colorectal cancer cell lines	0.000115	0.129	BID, CYCS, DFFA, EGFR, HSPD1, IGF2R, ITGB1, LGALS3, LONP1, MIF, PARK7, PARP1, PKM, SFPQ, SRI, VCP, YWHAH	17
Cell Death and Survival	cell death	cell death of fibroblast cell lines	0.00021	2.233	BID, COX5A, CTSD, CYR61, DFFA, EGFR, EIF3H, EIF5B, EPHX1, EWSR1, GLO1, GNB2, GPI, HSPA5, HSPD1, ITGB1, LAMP2, PARK7, PARP1, RTN4, UBA1, VCP	22
Cell Death and Survival	cell death	cell death of central nervous system cells	0.00049	1.656	ANP32A, BID, CAT, CTSD, CYCS, HMGB1, HSP90AA1, HSPA5, HSPD1, MIF, NPM1, PARK7, PARP1, RPS3, SOD1, YWHAB	16
Cell Death and Survival	cell death	cell death of fibroblasts	0.000519	1.558	BID, CAT, CTSD, CYCS, EGFR, EPHX1, FLNA, GPI, IGF2R, ITGB1, KHDRBS1, MSH2, PARP1, PRKDC, SOD1	15
Cell Death and Survival	cell death	cell death of leukemia cell lines	0.000573	-0.299	BID, CALR, CAT, CD55, CTSD, CYCS, DFFA, EIF4B, GLO1, HSPA8, ITGB1, LGALS3, MTDH, NPM1, PARP1, PSIP1, RPS19	17
Cell Death and Survival	cell death	cell death of bone cancer cell lines	0.000811	-0.889	BID, EWSR1, GNB2L1, HUWE1, LAMP1, LAMP2, MIF, NCL, PRDX1, SND1, TRIM28	11
Cell Death and Survival	cell death	cell death of sarcoma cell lines	0.000862	-1.016	BID, EWSR1, GNB2L1, HSPA5, HUWE1, LAMP1, LAMP2, MIF, NCL, PRDX1, SND1, TRIM28, YBX1	13
Cell Death and Survival	cell death	cell death of muscle cells	0.000961	0.575	ALDOA, BID, CALR, CAT, CYCS, CYR61, HMGB1, HSPD1, MKI67, NCL, PARK7, PARP1, PDCD4, PSMB1, RBM3, RTN4, ZYX	17
Cell Death and Survival	cell death	neuronal cell death	0.00115	1.574	AARS, ANP32A, BID, CAT, CTSD, CYCS, DFFA, EGFR, GPI, HDGF, HMGB1, HSD17B10, HSPA5, HSPD1, HSPH1, ITGB1, LGALS3, MIF, MSH2, NPM1, PARK7, PARP1, PSME3, RPS3, SDHA, SET, SOD1, UBE2M, YWHAB	29
Cell Death and Survival	cell death	cell death of brain	0.00128	1.751	ANP32A, BID, CAT, CTSD, CYCS, HMGB1, HSPA5, HSPD1, MIF, PARK7, PARP1, RPS3, SDHA, SOD1, YWHAB	15
Cell Death and Survival	cell death	cell death of skin cell lines	0.00162		CAT, HSPD1, NPM1	3
Cell Death and Survival	cell death	cell death of brain cells	0.00176	2.23	ANP32A, BID, CAT, CTSD, CYCS, HMGB1, HSPA5, HSPD1, MIF, PARK7, PARP1, RPS3, SOD1, YWHAB	14
Cell Death and Survival	cell death	cell death of pheochromocytoma cell lines	0.00183	1.095	CAT, CYCS, DHX9, EGFR, NPM1, RPS3, SOD1, VCP	8
Cell Death and Survival	cell death	cell death of cortical neurons	0.00233	1.648	CAT, CTSD, HMGB1, HSPA5, HSPD1, MIF, PARK7, PARP1, SOD1, YWHAB	10
Cell Death and Survival	cell death	cell death of cerebral cortex cells	0.00254	1.874	CAT, CTSD, CYCS, HMGB1, HSPA5, HSPD1, MIF, PARK7, PARP1, RPS3, SOD1, YWHAB	12
Cell Death and Survival	cell death	cell death of lymphoma cell lines	0.00349	-0.823	CAT, CD55, CNN2, FUBP1, GLO1, HNRNPA1, HNRNPC, LGALS3, LONP1, NCL, RAD23B	11
Cell Death and Survival	cell death	cell death of myeloid cells	0.00419	-0.041	ANXA1, BID, CAT, DFFA, HMGB1, LGALS3, LTF, MIF, PARP1, PCBP2, RAN	11
Cell Death and Survival	necrosis	necrosis	5.92e-25	-1.383	AARS, ACLY, ACO2, ADI1, ALDOA, ANP32A, ANXA1, ASS1, BID, BSG, CALR, CAT, CCT2, CD55, CNN2, COPB2, COX5A, CTNNA1, CTSD, CYCS, CYR61, DEK, DFFA, DHX9, DYNC1H1, EGFR, EIF3G, EIF3H, EIF4B, EIF5B, EPHX1, EWSR1, FEN1, FLNA, FLNB, FUBP1, GLO1, GNB2, GNB2L1, GPI, HDGF, HMGB1, HNRNPA1, HNRNPC, HNRNPH1, HNRNPK, HSD17B10, HSP90AA1, HSPA4, HSPA5, HSPA8, HSPA9, HSPD1, HSPH1, HUWE1, IGF2R, ILF2, IMMT, ITGB1, K…	148
Cell Death and Survival	necrosis	necrosis of prostate cancer cell lines	0.000319	0.332	ADI1, CALR, CAT, COX5A, EGFR, EIF3H, HSPA5, HSPD1, ITGB1, LGALS3, PARP1, PEBP1, SF3B3	13
Cell Death and Survival	necrosis	necrosis of liver	0.00406	0.551	BID, CAT, EGFR, FLNA, HMGB1, HSPD1, LAMP2, LGALS3, NCL, SERPINH1, SOD1, SPTBN1	12
Cell Death and Survival	apoptosis	apoptosis	1.09e-15	-0.635	AARS, ACLY, ACO2, ADI1, ALDOA, ANP32A, ANXA1, ASS1, BID, BSG, C1QBP, CALR, CANX, CAT, CCT2, CD55, CNN2, COX5A, CTNNA1, CTSD, CYCS, CYR61, DDB1, DDX20, DDX5, DFFA, DHX9, DYNC1H1, EGFR, EHD1, EIF3H, EIF4B, EIF4G1, EPHX1, EWSR1, FEN1, FIS1, FLNA, FLNB, FLOT2, FUBP1, GLO1, GNB2, GNB2L1, GPI, HBA1/HBA2, HDGF, HMGB1, HMGN5, HNRNPA1, HNRNPC, HNRNPH1, HNRNPK, HSD17B10, HSP90AA1, HSPA4, HSPA5, HSPA8, HSPA…	128
Cell Death and Survival	apoptosis	apoptosis of tumor cell lines	1.53e-11	-0.215	ACO2, ADI1, BID, CALR, CAT, CCT2, CD55, CNN2, COX5A, CTSD, CYCS, CYR61, DFFA, DHX9, DYNC1H1, EGFR, EIF3H, EIF4B, EWSR1, FLNB, FUBP1, GLO1, GNB2L1, HNRNPA1, HNRNPC, HNRNPH1, HNRNPK, HSPA4, HSPA5, HSPA8, HSPA9, HSPD1, HUWE1, IGF2R, IMMT, ITGB1, KHDRBS1, KPNA2, LGALS3, MIF, MTDH, NCL, NME1, NPM1, PARK7, PARP1, PCBP2, PCNA, PDCD4, PEBP1, PELP1, PHGDH, PKM, PRDX1, PRKDC, PSIP1, RAD23B, RPS19, RPS3, RT…	69
Cell Death and Survival	apoptosis	apoptosis of breast cancer cell lines	4.33e-06	-0.819	BID, CYCS, CYR61, EGFR, GNB2L1, HSPA5, HSPD1, KPNA2, LGALS3, MIF, MTDH, NME1, PARP1, PDCD4, PEBP1, PELP1, PKM, SND1, VCP, XPO1	20
Cell Death and Survival	apoptosis	apoptosis of colorectal cancer cell lines	0.000126	0.19	BID, CYCS, DFFA, EGFR, HSPD1, IGF2R, ITGB1, LGALS3, MIF, PARK7, PARP1, PKM, SFPQ, SRI, VCP	15
Cell Death and Survival	apoptosis	apoptosis of prostate cancer cell lines	0.000282	0.084	ADI1, CALR, CAT, COX5A, EGFR, EIF3H, HSPA5, HSPD1, ITGB1, LGALS3, PARP1, PEBP1	12
Cell Death and Survival	apoptosis	apoptosis of neurons	0.000285	1.17	AARS, ANP32A, BID, CAT, CYCS, DFFA, GPI, HSD17B10, HSPA5, HSPD1, HSPH1, LGALS3, MIF, MSH2, NPM1, PARK7, PARP1, RPS3, SET, SOD1, UBE2M, YWHAB	22
Cell Death and Survival	apoptosis	apoptosis of leukemia cell lines	0.000347	0.207	BID, CALR, CAT, CD55, CTSD, CYCS, DFFA, EIF4B, GLO1, HSPA8, ITGB1, LGALS3, NPM1, PARP1, PSIP1, RPS19	16
Cell Death and Survival	apoptosis	apoptosis of neuroblastoma cell lines	0.000461	0.503	BID, CYCS, DHX9, EGFR, EWSR1, HSPA5, ITGB1, PARP1, SOD1	9
Cell Death and Survival	apoptosis	apoptosis of cancer stem cells	0.000883		BID, EGFR	2
Cell Death and Survival	apoptosis	apoptosis of pheochromocytoma cell lines	0.00115	1.245	CAT, CYCS, DHX9, EGFR, NPM1, RPS3, SOD1	7
Cell Death and Survival	apoptosis	apoptosis of cervical cancer cell lines	0.00124	0.995	BID, CAT, COX5A, DYNC1H1, EGFR, FLNB, HNRNPH1, HNRNPK, IMMT, KHDRBS1, NME1, PARP1, PCBP2, PRKDC, TMEM214	15
Cell Death and Survival	apoptosis	apoptosis of lymphoma cell lines	0.00299	-0.187	CAT, CD55, CNN2, FUBP1, GLO1, HNRNPA1, HNRNPC, LGALS3, NCL, RAD23B	10
Cell Death and Survival	apoptosis	apoptosis of muscle cells	0.0032	0.202	ALDOA, CALR, CAT, CYCS, CYR61, HMGB1, HSPD1, MKI67, PARK7, PARP1, PDCD4, PSMB1, RTN4	13
Cell Death and Survival	apoptosis	apoptosis of melanoma cell lines	0.00361	-0.126	FLNB, HSPA5, NME1, PEBP1, PHGDH, PKM, PRDX1, YBX1	8
Cell Death and Survival	apoptosis	apoptosis of central nervous system cells	0.00434	0.558	ANP32A, CAT, HSP90AA1, HSPA5, MIF, NPM1, RPS3, SOD1, YWHAB	9
Cell Death and Survival	cell viability	cell viability of myeloma cell lines	3.62e-05	1.89	CAT, COPB2, EIF4A1, EIF4G1, PSMC5, RPL27, SNRPA1, SOD1, XPO1	9
Cell Death and Survival	cell viability	cell viability	0.000117	3.49	ACLY, ASS1, BID, CALR, CAT, CD55, COPB2, CYR61, DDX5, DHX9, EGFR, EIF4A1, EIF4G1, EWSR1, FLNA, GNB2L1, HBA1/HBA2, HDGF, HMGB1, HNRNPU, HSD17B10, HSPA5, HSPD1, IGF2R, IQGAP1, ITGB1, LGALS3, LTF, MIF, MSH2, MTDH, NCSTN, NME1, PARK7, PARP1, PCNA, PDCD4, PKM, PRKDC, PSIP1, PSMC5, PSME3, RPL27, SHMT2, SND1, SNRPA1, SNRPD1, SOD1, TRIM28, VCP, VKORC1, XPO1, YBX1	53
Cell Death and Survival	cell viability	cell viability of tumor cell lines	0.000125	2.982	BID, CAT, CD55, COPB2, DHX9, EGFR, EIF4A1, EIF4G1, EWSR1, FLNA, GNB2L1, HBA1/HBA2, HMGB1, HSPA5, IGF2R, ITGB1, LGALS3, MSH2, MTDH, NCSTN, PARK7, PARP1, PCNA, PDCD4, PKM, PRKDC, PSMC5, RPL27, SNRPA1, SNRPD1, SOD1, TRIM28, VCP, VKORC1, XPO1, YBX1	36
Cell Death and Survival	cell viability	cell viability of squamous cell carcinoma cell lines	0.000969	0.728	CAT, CD55, EGFR, MTDH	4
Cell Death and Survival	cell viability	cell viability of carcinoma cell lines	0.00199	1.578	BID, CAT, CD55, EGFR, MTDH, PARK7, PARP1, PKM, PRKDC	9
Cell Death and Survival	cell viability	cell viability of cardiomyocytes	0.00215		CALR, HSPD1, IQGAP1, PARP1	4
Cell Death and Survival	cell viability	cell viability of breast cancer cell lines	0.0025	1.408	EGFR, EIF4A1, LGALS3, MTDH, NCSTN, PARP1, PDCD4, PKM, SNRPD1, YBX1	10
Cell Death and Survival	cell viability	cell viability of muscle cells	0.00463	-0.849	CALR, HSPD1, IQGAP1, ITGB1, PARP1	5
Cell Death and Survival	survival	cell survival	0.000102	3.62	ACLY, ASS1, BID, CALR, CAT, CD55, COPB2, CYR61, DDX5, DHX9, EGFR, EIF4A1, EIF4G1, EWSR1, FLNA, GNB2L1, HBA1/HBA2, HDGF, HMGB1, HNRNPU, HSD17B10, HSPA4, HSPA5, HSPD1, IGF2R, IQGAP1, ITGB1, LGALS3, LTF, MIF, MSH2, MTDH, NCSTN, NME1, PARK7, PARP1, PCNA, PDCD4, PKM, PRKDC, PSIP1, PSMA7, PSMC5, PSME3, RPL27, SET, SHMT2, SND1, SNRPA1, SNRPD1, SOD1, TRIM28, VCP, VKORC1, XPO1, YBX1	56
Cell Death and Survival	survival	survival of endometrial cancer cell lines	0.00174		MSH2, MTDH	2
Cell Death and Survival	cytotoxicity	cytotoxicity of prostate cancer cell lines	0.000298		CAT, CD46	2
Cell Death and Survival	lysis	lysis of skin cancer cell lines	0.000298		CD55, EGFR	2
Cell Death and Survival	hemolysis	hemolysis	0.000392		ALDOA, ANXA1, CAT, CD46, GPI, HBA1/HBA2, IMPDH2, PRDX1	8
Cell Death and Survival	cytolysis	cytolysis of kidney cell lines	0.000883		CD55, EGFR	2
Cell Death and Survival	cytolysis	cytolysis	0.00144	0.852	ALDOA, ANXA1, CALR, CAT, CD46, CD55, EGFR, GPI, HBA1/HBA2, IMPDH2, LGALS3, MSH2, NME1, PRDX1	14
Cell Death and Survival	cytolysis	cytolysis of cervical cancer cell lines	0.00174		LGALS3, MSH2	2
Cell Death and Survival	hemolytic anemia	hemolytic anemia	0.000887		ALDOA, ANXA1, CD46, GPI, HBA1/HBA2, IMPDH2, PRDX1	7
Cell Death and Survival	repopulation	repopulation of hematopoietic progenitor cells	0.00129		BID, HSPA9, ITGB1	3
Cell Death and Survival	loss	loss of germ cells	0.00242		DDB1, ITGB1, MTDH	3
Cell Death and Survival	loss	loss of male germ cells	0.00287		ITGB1, MTDH	2
Cell Death and Survival	hereditary nonspherocytic hemolytic anemia	hereditary nonspherocytic hemolytic anemia	0.00287		ALDOA, GPI	2
Cell Death and Survival	fragmentation	fragmentation of DNA fragment	0.003	-1.421	DFFA, HSD17B10, PARP1, RTN4, SOD1	5
Cell Death and Survival	congenital hemolytic anemia	congenital hemolytic anemia	0.00344		ALDOA, GPI, HBA1/HBA2	3
Organismal Injury and Abnormalities	cell death	cell death of osteosarcoma cells	7.53e-33	-3.667	COPB2, EIF3G, HSPA9, KPNB1, PSMA5, PSMA7, PSMB1, PSMC2, PSMC5, PSMD11, RAN, RPL13, RPL13A, RPL27, RPL27A, RPL3, RPL35A, RPL6, RPL7, RPL7A, RPL9, RPS11, RPS12, RPS13, RPS16, RPS18, RPS19, RPS3, RPS5, RPS7, SF3B3, SNRPA1, SNRPB, SNRPD1, U2AF2, VCP	36
Organismal Injury and Abnormalities	cell death	cell death of cancer cells	1.6e-22	-2.262	ACLY, ANXA1, BID, CAT, COPB2, CYR61, EGFR, EIF3G, HMGB1, HSPA9, KPNB1, MIF, PARP1, PSMA5, PSMA7, PSMB1, PSMC2, PSMC5, PSMD11, RAN, RPL13, RPL13A, RPL27, RPL27A, RPL3, RPL35A, RPL6, RPL7, RPL7A, RPL9, RPS11, RPS12, RPS13, RPS16, RPS18, RPS19, RPS3, RPS3A, RPS5, RPS7, RTN4, SF3B3, SNRPA1, SNRPB, SNRPD1, SOD1, U2AF2, VCP	48
Organismal Injury and Abnormalities	cell death	cell death of tumor cells	2.95e-22	-2.002	ACLY, ANXA1, BID, BSG, CAT, COPB2, CYCS, CYR61, EGFR, EIF3G, GNB2L1, HMGB1, HSPA9, KPNB1, MIF, NOLC1, PARP1, PSMA5, PSMA7, PSMB1, PSMC2, PSMC5, PSMD11, RAN, RPL13, RPL13A, RPL27, RPL27A, RPL3, RPL35A, RPL6, RPL7, RPL7A, RPL9, RPS11, RPS12, RPS13, RPS16, RPS18, RPS19, RPS3, RPS3A, RPS5, RPS7, RTN4, SF3B3, SNRPA1, SNRPB, SNRPD1, SOD1, U2AF2, VCP	52
Organismal Injury and Abnormalities	mammary tumor	mammary tumor	1.02e-11	-0.095	ABCF1, ALDOA, ALPP, ANXA1, BSG, C1QBP, CALM1 (includes others), CAT, CNDP2, CTSD, CYC1, CYCS, CYR61, DDB1, DDX5, EGFR, EIF3G, EIF3H, EIF4A1, EIF4B, EIF5, EPHX1, FEN1, FIS1, FLNA, FLNB, FOLR1, FSCN1, GLO1, GSPT1, H2AFZ, HBA1/HBA2, HCCS, HLA-C, HMGB3, HMGN5, HNRNPA1, HNRNPM, HSP90AA1, HSPA5, HUWE1, IGF2R, ILF3, ITGB1, KHSRP, KPNA2, KPNB1, KRT9, LETM1, LGALS3, LONP1, MAPRE1, MCM6, MIF, MKI67, MTDH, …	99
Organismal Injury and Abnormalities	breast cancer	breast cancer	1.21e-11		ABCF1, ALDOA, ALPP, ANXA1, BSG, C1QBP, CALM1 (includes others), CAT, CNDP2, CTSD, CYC1, CYCS, CYR61, DDB1, DDX5, EGFR, EIF3G, EIF3H, EIF4A1, EIF4B, EIF5, EPHX1, FIS1, FLNA, FLNB, FOLR1, FSCN1, GLO1, GSPT1, H2AFZ, HBA1/HBA2, HCCS, HLA-C, HMGN5, HNRNPA1, HNRNPM, HSP90AA1, HUWE1, IGF2R, ILF3, ITGB1, KHSRP, KPNA2, KPNB1, KRT9, LETM1, LGALS3, LONP1, MAPRE1, MCM6, MIF, MKI67, MTDH, MYH9, NCL, NME1, NPE…	95
Organismal Injury and Abnormalities	infection	infection of embryonic cell lines	6.47e-10	1.392	BSG, DHX15, GANAB, HMGB1, HNRNPH1, HSPA5, ILF3, KHDRBS1, KPNB1, MYOF, PCBP2, PSMA5, PSMA7, PSMC5, RBM25, RPL10A, RPL12, RPL18, RPL3, RPS6, SNRPA1, SUB1, UMPS, YBX1, ZYX	25
Organismal Injury and Abnormalities	breast or ovarian cancer	breast or ovarian cancer	6.84e-09		ABCF1, ALDOA, ALPP, ANXA1, AP1B1, BSG, C1QBP, CALM1 (includes others), CAND1, CAT, CNDP2, COX5A, CSTF2, CTSD, CYC1, CYCS, CYR61, DDB1, DDX20, DDX5, EDC4, EGFR, EIF3G, EIF3H, EIF4A1, EIF4B, EIF4G1, EIF5, EIF5B, EPHX1, FIS1, FLNA, FLNB, FOLR1, FSCN1, FUBP1, GLO1, GOT2, GSPT1, H2AFZ, HBA1/HBA2, HCCS, HLA-C, HMGN5, HNRNPA1, HNRNPA2B1, HNRNPM, HSP90AA1, HUWE1, IGF2R, ILF3, ITGB1, KHSRP, KPNA2, KPNB1, …	120
Organismal Injury and Abnormalities	breast or colorectal cancer	breast or colorectal cancer	1.04e-07	0.283	ABCF1, ACLY, ACO2, AGMAT, AHNAK, ALDOA, ALPP, ANXA1, AP1B1, BSG, BZW1, C1QBP, CACYBP, CALM1 (includes others), CALR, CANX, CAP1, CAT, CCT2, CD2BP2, CNDP2, CTSD, CYC1, CYCS, CYR61, DDB1, DDX21, DDX5, DFFA, DHX15, DHX9, DLAT, DYNC1H1, EGFR, EIF3G, EIF3H, EIF4A1, EIF4B, EIF4G1, EIF5, EIF5B, EPHX1, ERMP1, EWSR1, FEN1, FIS1, FLNA, FLNB, FOLR1, FSCN1, FUBP1, GANAB, GLO1, GMPS, GSPT1, H2AFZ, HBA1/HBA2, …	169
Organismal Injury and Abnormalities	non-small-cell lung carcinoma	stage 1 non-small-cell lung carcinoma	1.39e-07		EGFR, EIF4A1, MYL12A, RPL27, RPL7, RPS11, RPS6, SERBP1, XPO5	9
Organismal Injury and Abnormalities	non-small-cell lung carcinoma	stage 1 metastatic non-small-cell lung carcinoma	1e-06		EGFR, EIF4A1, MYL12A, RPL27, RPL7, RPS11, RPS6	7
Organismal Injury and Abnormalities	myelodysplastic syndrome	myelodysplastic syndrome	2.69e-07		CALR, IMPDH2, MYH9, NPM1, RPL13, RPL13A, RPL15, RPL3, RPL4, RPL6, RPL7, RPLP1, RPS16, RPS19, RPS20, RPS4X, RPS6	17
Organismal Injury and Abnormalities	failure	failure of bone marrow	7.28e-07		CAT, PFN1, RPL15, RPL35A, RPS10, RPS19, RPS7, SOD1, SRP72	9
Organismal Injury and Abnormalities	constitutional bone marrow failure syndrome	constitutional bone marrow failure syndrome	7.56e-07		CAT, RPL15, RPL35A, RPS10, RPS19, RPS7, SOD1, SRP72	8
Organismal Injury and Abnormalities	lymphohematopoietic neoplasia	lymphohematopoietic neoplasia	8.38e-07	-0.385	ACO2, AHSG, ALPP, ANXA1, BDH2, BID, CALR, CPNE1, CYCS, CYR61, DDB1, DEK, DHX15, DYNC1H1, EDC4, EGFR, EIF4G1, EPHX1, FEN1, FLNA, FUBP1, GNB2L1, GTF2I, HBA1/HBA2, HLA-C, HMGB1, HSP90AA1, HSPA5, HSPD1, HUWE1, IMMT, IMPDH2, IPO5, IPO7, IQGAP1, ITGB1, KHDRBS1, KPNA2, KPNB1, KRT1, LAMP1, LONP1, MCM5, MCM6, MIF, MKI67, MSH2, MTHFD1, MYH9, MYOF, NAP1L1, NCSTN, NME1, NONO, NPM1, PARP1, PCNA, PDCD4, PDIA6,…	97
Organismal Injury and Abnormalities	bile duct cancer	bile duct cancer	1.85e-06		ALPP, ANXA1, EGFR, GNB2L1, HSP90AA1, PGK1, PKM, RPL13A, RPL4, RPL9	10
Organismal Injury and Abnormalities	growth	growth of tumor	2.93e-06	1.434	ACLY, ANXA1, BSG, CACYBP, CALR, CTSZ, CYR61, EGFR, EIF4B, FLNA, GNB2L1, HDGF, HMGB1, HMGB3, HSPA4, HSPA5, HSPA8, HSPD1, HSPH1, HUWE1, ILF3, IQGAP1, ITGB1, LGALS3, MIF, MKI67, MTDH, NME1, NOLC1, NPM1, PARK7, PARP1, PKM, RPL22, RPS27, RPS4X, SET, SRSF3, TXLNA, XPO1, YBX1	41
Organismal Injury and Abnormalities	hematological neoplasia	hematological neoplasia	3.79e-06	-0.68	ACO2, AHSG, ALPP, ANXA1, BDH2, BID, CALR, CPNE1, CYCS, CYR61, DDB1, DEK, DHX15, DYNC1H1, EDC4, EGFR, EIF4G1, EPHX1, FEN1, FLNA, FUBP1, GNB2L1, GTF2I, HBA1/HBA2, HLA-C, HMGB1, HSPA5, HSPD1, HUWE1, IMMT, IMPDH2, IPO5, IPO7, IQGAP1, KPNA2, KPNB1, KRT1, LAMP1, LONP1, MCM5, MCM6, MIF, MKI67, MSH2, MTHFD1, MYH9, MYOF, NAP1L1, NCSTN, NME1, NONO, NPM1, PARP1, PCNA, PDCD4, PDIA6, PRDX1, PRKDC, PSIP1, PSMB…	94
Organismal Injury and Abnormalities	neoplasia	Lymphoid Cancer and Tumors	4.79e-06	-0.545	ACO2, AHSG, ALPP, ANXA1, BDH2, CALR, CPNE1, CYCS, CYR61, DDB1, DEK, DHX15, DYNC1H1, EDC4, EGFR, EIF4G1, EPHX1, FEN1, GNB2L1, HBA1/HBA2, HLA-C, HMGB1, HSP90AA1, HSPA5, HSPD1, HUWE1, IMMT, IMPDH2, IPO5, IPO7, IQGAP1, ITGB1, KHDRBS1, KPNA2, KPNB1, KRT1, LAMP1, LONP1, MCM5, MCM6, MIF, MKI67, MSH2, MTHFD1, MYH9, MYOF, NAP1L1, NCSTN, NPM1, PARP1, PCNA, PDCD4, PDIA6, PRDX1, PRKDC, PSIP1, PSMB1, PSMD2, R…	89
Organismal Injury and Abnormalities	neoplasia	neoplasia of epithelial tissue	0.00289	-0.23	AARS, ABCF1, ACLY, ACO2, AGMAT, AHNAK, AHSG, ALDH7A1, ALDOA, ALPP, ANP32A, ANXA1, AP1B1, ASNA1, ASS1, ATP1B3, BDH2, BID, BSG, BZW1, C1QBP, CACYBP, CALM1 (includes others), CALR, CAND1, CANX, CAP1, CAT, CCT2, CD2BP2, CD55, CFL2, CLTC, CNDP2, CNN2, COPB2, CPNE1, CPS1, CSTF2, CTNNA1, CTSD, CYC1, CYR61, DARS, DDB1, DDX20, DDX21, DDX5, DEK, DFFA, DHX15, DHX9, DLAT, DYNC1H1, ECH1, EDC4, EGFR, EHD1, EIF…	287
Organismal Injury and Abnormalities	Waldenstrom's macroglobulinemia	Waldenstrom's macroglobulinemia	4.81e-06		EGFR, FEN1, FUBP1, GTF2I, KPNA2, LAMP1, NME1, NONO, PARP1, PCNA, PSIP1, PSMB1, PSMD2, PSME3, SNX1	15
Organismal Injury and Abnormalities	motor neuron disease	autosomal dominant motor neuron disease	5.55e-06		DYNC1H1, EIF4G1, HNRNPA1, HNRNPA2B1, SOD1, VCP	6
Organismal Injury and Abnormalities	Diamond-Blackfan anemia	Diamond-Blackfan anemia	5.59e-06		RPL15, RPL35A, RPS10, RPS19, RPS7	5
Organismal Injury and Abnormalities	lymphoreticular neoplasm	lymphoreticular neoplasm	6e-06	-0.971	AHSG, ANXA1, CYR61, DDB1, EDC4, EGFR, FEN1, HMGB1, IMPDH2, IPO5, IPO7, IQGAP1, KPNB1, LONP1, MCM5, MKI67, MSH2, MYOF, NAP1L1, NPM1, PARP1, PDCD4, PRDX1, PRKDC, PSMB1, PSMD2, RAN, RPL13, RPS13, RPS2, SHMT2, SNRPB, SPTBN1, TXLNA, UQCRC1, VCP, XPO1	37
Organismal Injury and Abnormalities	congenital aplastic anemia	congenital aplastic anemia	6.94e-06		CAT, RPL15, RPL35A, RPS10, RPS19, RPS7, SOD1	7
Organismal Injury and Abnormalities	cholangiocarcinoma	cholangiocarcinoma	8.58e-06		ANXA1, GNB2L1, HSP90AA1, PGK1, PKM, RPL13A, RPL4, RPL9	8
Organismal Injury and Abnormalities	biliary tract carcinoma	biliary tract carcinoma	9.67e-06		ALPP, ANXA1, EGFR, GNB2L1, HSP90AA1, KPNA2, NPEPPS, PGK1, PKM, PRKDC, RPL13A, RPL4, RPL9	13
Organismal Injury and Abnormalities	lymphocytic cancer	lymphocytic cancer	1.31e-05	-0.73	ANXA1, CYR61, DDB1, EDC4, EGFR, FEN1, HMGB1, IMPDH2, IPO5, IPO7, IQGAP1, KPNB1, LONP1, MCM5, MKI67, MSH2, MYOF, NAP1L1, NPM1, PARP1, PDCD4, PRDX1, PRKDC, PSMB1, PSMD2, RAN, RPL13, RPS13, RPS2, SHMT2, SNRPB, SPTBN1, TXLNA, UQCRC1, VCP, XPO1	36
Organismal Injury and Abnormalities	distal myopathy	distal myopathy	1.43e-05		CALR, CANX, HSPA5, MATR3, VCP	5
Organismal Injury and Abnormalities	familial motor neuron disease	familial motor neuron disease	3.35e-05		DYNC1H1, EIF4G1, HNRNPA1, HNRNPA2B1, PARK7, SOD1, UBA1, VCP	8
Organismal Injury and Abnormalities	Nonaka myopathy	Nonaka myopathy	3.88e-05		CALR, CANX, HSPA5, VCP	4
Organismal Injury and Abnormalities	hereditary myopathy	hereditary myopathy	5.15e-05		AARS, ACLY, AHNAK, CALR, CANX, CAP1, CYCS, DDX5, DYNC1H1, HLA-C, HNRNPA1, HNRNPA2B1, HSPA5, ITGB1, LAMP2, LRPPRC, MATR3, NDUFA9, SDHA, SERPINH1, TPM4, UBA1, VCP	23
Organismal Injury and Abnormalities	lymphohematopoietic cancer	lymphohematopoietic cancer	5.21e-05	-0.639	ACO2, AHSG, ALPP, ANXA1, BDH2, CALR, CPNE1, CYCS, CYR61, DDB1, DEK, DHX15, DYNC1H1, EDC4, EGFR, EIF4G1, EPHX1, FEN1, FLNA, FUBP1, GNB2L1, GTF2I, HBA1/HBA2, HLA-C, HMGB1, HSP90AA1, HSPA5, HSPD1, HUWE1, IMMT, IMPDH2, IPO5, IPO7, IQGAP1, ITGB1, KHDRBS1, KPNA2, KPNB1, KRT1, LAMP1, LONP1, MCM5, MCM6, MIF, MKI67, MSH2, MTHFD1, MYOF, NAP1L1, NCSTN, NME1, NONO, NPM1, PARP1, PCNA, PDCD4, PDIA6, PRDX1, PRK…	88
Organismal Injury and Abnormalities	hepatocellular carcinoma	hepatocellular carcinoma	5.86e-05	0.16	ALPP, ANXA1, ATP1B3, BSG, CTSD, EGFR, EIF3H, GNB2L1, HMGB1, HNRNPA1, HNRNPAB, HSPA5, HUWE1, IGF2R, IPO7, IQGAP1, ITGB1, LGALS3, MAPRE1, NCL, NME1, PFN1, PKM, PRDX1, PRKDC, PSME3, RPL22, RTN4, SOD1, SPTBN1, TPI1	31
Organismal Injury and Abnormalities	plasma cell dyscrasia	plasma cell dyscrasia	7.66e-05		EGFR, FEN1, FLNA, FUBP1, GTF2I, IMPDH2, KPNA2, LAMP1, MKI67, NME1, NONO, PARP1, PCNA, PDIA6, PSIP1, PSMB1, PSMD2, PSME3, RPS6, SNX1	20
Organismal Injury and Abnormalities	inclusion body myopathy	inclusion body myopathy	7.91e-05		CALR, CANX, HNRNPA1, HNRNPA2B1, HSPA5, VCP	6
Organismal Injury and Abnormalities	respiratory system tumor	respiratory system tumor	9.39e-05	0.218	ABCF1, ACLY, AHNAK, AHSG, ALDOA, ALPP, ANXA1, COPB2, CPS1, CTSD, CYR61, DHX9, EGFR, EIF4A1, EPHX1, FUBP1, GNB2L1, GPI, HLA-C, HSP90AA1, HSPD1, HUWE1, IMPDH2, ITGB1, LETM1, MKI67, MSH2, MTDH, MYH9, MYL12A, NCL, NME1, NPM1, NSFL1C, PARP1, PCBP1, PCNA, PKM, PRDX1, PRDX4, PSMD2, RPL22, RPL27, RPL7, RPL9, RPS11, RPS6, SEC24C, SERBP1, SHMT2, SND1, SPTBN1, SRM, TK1, TPI1, VCP, XPO5, ZYX	58
Organismal Injury and Abnormalities	familial Paget's disease of bone	familial Paget's disease of bone	9.84e-05		HNRNPA1, HNRNPA2B1, VCP	3
Organismal Injury and Abnormalities	metastatic non-small-cell lung cancer	metastatic non-small-cell lung cancer	0.000111		EGFR, EIF4A1, HSP90AA1, MYL12A, RPL27, RPL7, RPS11, RPS6	8
Organismal Injury and Abnormalities	thoracic cancer	thoracic cancer	0.000115	-0.051	ABCF1, ACLY, AHNAK, AHSG, ALDOA, ALPP, COPB2, CPS1, CTSD, CYR61, DHX9, EGFR, EIF4A1, FUBP1, GNB2L1, GPI, HLA-C, HSP90AA1, HSPD1, HUWE1, IMPDH2, ITGB1, LETM1, MKI67, MSH2, MYH9, MYL12A, NCL, NME1, NPM1, NSFL1C, PARP1, PCBP1, PCNA, PKM, PRDX1, PRDX4, PRKDC, PSMD2, RPL22, RPL27, RPL7, RPL9, RPS11, RPS6, SEC24C, SERBP1, SHMT2, SND1, SPTBN1, SRM, TK1, TPI1, VCP, XPO5	55
Organismal Injury and Abnormalities	thoracic neoplasm	thoracic neoplasm	0.000116	-0.016	ABCF1, ACLY, AHNAK, AHSG, ALDOA, ALPP, COPB2, CPS1, CTSD, CYR61, DHX9, EGFR, EIF4A1, EPHX1, FUBP1, GNB2L1, GPI, HLA-C, HSP90AA1, HSPD1, HUWE1, IMPDH2, ITGB1, LETM1, MKI67, MSH2, MYH9, MYL12A, NCL, NME1, NPM1, NSFL1C, PARP1, PCBP1, PCNA, PKM, PRDX1, PRDX4, PRKDC, PSMD2, RPL22, RPL27, RPL7, RPL9, RPS11, RPS6, SEC24C, SERBP1, SHMT2, SND1, SPTBN1, SRM, TK1, TPI1, VCP, XPO5, ZYX	57
Organismal Injury and Abnormalities	lung tumor	lung tumor	0.000121	0.218	ABCF1, ACLY, AHNAK, AHSG, ALDOA, ALPP, COPB2, CPS1, CTSD, CYR61, DHX9, EGFR, EIF4A1, EPHX1, FUBP1, GNB2L1, GPI, HLA-C, HSP90AA1, HSPD1, HUWE1, IMPDH2, ITGB1, LETM1, MKI67, MSH2, MYH9, MYL12A, NCL, NME1, NPM1, NSFL1C, PARP1, PCBP1, PCNA, PKM, PRDX1, PRDX4, PSMD2, RPL22, RPL27, RPL7, RPL9, RPS11, RPS6, SEC24C, SERBP1, SHMT2, SND1, SPTBN1, SRM, TK1, TPI1, VCP, XPO5, ZYX	56
Organismal Injury and Abnormalities	lung cancer	lung cancer	0.000124	0.348	ABCF1, ACLY, AHNAK, AHSG, ALDOA, ALPP, COPB2, CPS1, CTSD, CYR61, DHX9, EGFR, EIF4A1, FUBP1, GNB2L1, GPI, HLA-C, HSP90AA1, HSPD1, HUWE1, IMPDH2, ITGB1, LETM1, MKI67, MSH2, MYH9, MYL12A, NCL, NME1, NPM1, NSFL1C, PARP1, PCBP1, PCNA, PKM, PRDX1, PRDX4, PSMD2, RPL22, RPL27, RPL7, RPL9, RPS11, RPS6, SEC24C, SERBP1, SHMT2, SND1, SPTBN1, SRM, TK1, TPI1, VCP, XPO5	54
Organismal Injury and Abnormalities	tumorigenesis	tumorigenesis of tissue	0.000134	-0.584	AARS, ABCF1, ACLY, ACO2, AGMAT, AHNAK, AHSG, ALDH7A1, ALDOA, ALPP, ANP32A, ANXA1, AP1B1, ASNA1, ASS1, ATP1B3, BDH2, BID, BSG, BZW1, C1QBP, CACYBP, CALM1 (includes others), CALR, CAND1, CANX, CAP1, CAT, CCT2, CD2BP2, CD55, CFL2, CLTC, CNDP2, CNN2, COPB2, CPNE1, CPS1, CSTF2, CTNNA1, CTSD, CYC1, CYCS, CYR61, DARS, DDB1, DDX20, DDX21, DDX5, DEK, DFFA, DHX15, DHX9, DLAT, DYNC1H1, ECH1, EDC4, EGFR, EHD…	297
Organismal Injury and Abnormalities	tumorigenesis	tumorigenesis of genital organ	0.000942		ABCF1, AHNAK, ALDH7A1, ALDOA, ALPP, ANXA1, AP1B1, ASS1, BSG, CALM1 (includes others), CAND1, CCT2, CD55, CNDP2, COX5A, CPS1, CSTF2, CTNNA1, CYR61, DDB1, DDX20, DHX9, DYNC1H1, EDC4, EGFR, EIF2S3, EIF3H, EIF4B, EIF4G1, EIF5B, EPHX1, EPRS, ERMP1, FEN1, FLNA, FLNB, FOLR1, FUBP1, GNB2, GOT2, H2AFJ, HBA1/HBA2, HMGB3, HMGN5, HNRNPA2B1, HNRNPH1, HNRNPL, HNRNPM, HNRNPU, HSD17B10, HSP90AA1, HSPA5, HSPD1, H…	145
Organismal Injury and Abnormalities	hematologic cancer	hematologic cancer	0.00018	-0.972	ACO2, AHSG, ALPP, ANXA1, BDH2, CALR, CPNE1, CYCS, CYR61, DDB1, DEK, DHX15, DYNC1H1, EDC4, EGFR, EIF4G1, EPHX1, FEN1, FLNA, FUBP1, GNB2L1, GTF2I, HBA1/HBA2, HLA-C, HMGB1, HSPA5, HSPD1, HUWE1, IMMT, IMPDH2, IPO5, IPO7, IQGAP1, KPNA2, KPNB1, KRT1, LAMP1, LONP1, MCM5, MCM6, MIF, MKI67, MSH2, MTHFD1, MYOF, NAP1L1, NCSTN, NME1, NONO, NPM1, PARP1, PCNA, PDCD4, PDIA6, PRDX1, PRKDC, PSIP1, PSMB1, PSMD2, P…	85
Organismal Injury and Abnormalities	lymphoid cancer	lymphoid cancer	0.000247	-0.639	ACO2, AHSG, ALPP, ANXA1, BDH2, CALR, CPNE1, CYCS, CYR61, DDB1, DEK, DHX15, DYNC1H1, EDC4, EGFR, EIF4G1, EPHX1, FEN1, GNB2L1, HBA1/HBA2, HLA-C, HMGB1, HSP90AA1, HSPA5, HSPD1, HUWE1, IMMT, IMPDH2, IPO5, IPO7, IQGAP1, ITGB1, KHDRBS1, KPNA2, KPNB1, KRT1, LAMP1, LONP1, MCM5, MCM6, MIF, MKI67, MSH2, MTHFD1, MYOF, NAP1L1, NCSTN, NPM1, PARP1, PCNA, PDCD4, PDIA6, PRDX1, PRKDC, PSIP1, PSMB1, PSMD2, RAN, RP…	80
Organismal Injury and Abnormalities	carcinoma	carcinoma in lung	0.00026	-1.206	ABCF1, AHNAK, AHSG, ALDOA, ALPP, COPB2, CPS1, CTSD, DHX9, EGFR, EIF4A1, FUBP1, GNB2L1, GPI, HLA-C, HSP90AA1, HSPD1, HUWE1, IMPDH2, ITGB1, LETM1, MKI67, MSH2, MYH9, MYL12A, NME1, NPM1, NSFL1C, PARP1, PCBP1, PCNA, PKM, PRDX1, PRDX4, PSMD2, RPL22, RPL27, RPL7, RPS11, RPS6, SEC24C, SERBP1, SPTBN1, SRM, TK1, TPI1, VCP, XPO5	48
Organismal Injury and Abnormalities	carcinoma	carcinoma in breast	0.000275		ABCF1, ALDOA, ALPP, ANXA1, C1QBP, CALM1 (includes others), CTSD, CYC1, CYR61, DDB1, EGFR, EIF3G, EIF3H, EIF4A1, EIF4B, EPHX1, FLNB, FSCN1, GSPT1, H2AFZ, HLA-C, HMGN5, HUWE1, IGF2R, ITGB1, KPNB1, KRT9, LETM1, MAPRE1, MKI67, MYH9, NCL, PARP1, PCBP2, PCNA, PKM, PRDX1, PSIP1, PSMA5, PSMA7, RPL22, RPL27A, RPS19, RTN4, SDHA, SEC24C, SKIV2L2, SOD1, TMEM245, U2AF2, UBA1, UMPS, VCP, XPO1	54
Organismal Injury and Abnormalities	invasion	invasion of digestive organ tumor	0.000265	-0.152	CTSZ, EGFR, HMGB1, HNRNPA1, HSPA5, NME1	6
Organismal Injury and Abnormalities	invasion	invasion of carcinoma	0.000583	1	BSG, EGFR, HMGB1, HNRNPA1, HSPA5, ITGB1, NME1	7
Organismal Injury and Abnormalities	invasion	invasion of tumor	0.00417	-0.108	BSG, CTSZ, EGFR, FLNA, HMGB1, HMGB3, HNRNPA1, HSPA5, ITGB1, NME1, PARK7, PDCD4	12
Organismal Injury and Abnormalities	epidermolytic palmoplantar keratoderma	epidermolytic palmoplantar keratoderma	0.000298		KRT1, KRT9	2
Organismal Injury and Abnormalities	benign neoplasia	benign neoplasia	0.000302	-0.176	ALDOA, ANXA1, ASS1, BID, CALR, CTNNA1, CYR61, DDX5, EGFR, FLNB, FOLR1, FUBP1, GMPS, HMGB1, HSD17B10, HSP90AA1, HUWE1, IGF2R, IQGAP1, ITGB1, KPNA3, LGALS3, MKI67, MSH2, MYH9, NPEPPS, PARK7, PARP1, PCNA, PDCD4, PKM, PRDX1, PRKDC, RPL27, RPL9, RPS19, RPS25, SDHA, SEC22B, SPTAN1, SPTBN1, USP7, VCP, ZYX	44
Organismal Injury and Abnormalities	cervical cancer	cervical cancer	0.000329		ABCF1, ALPP, ANXA1, BSG, EGFR, HBA1/HBA2, HSP90AA1, KRT1, KRT9, LETM1, MKI67, MSH2, PKM, PRKDC, PSME3, RPS12, SF1, SND1, SPTAN1, TPM2, XPO1	21
Organismal Injury and Abnormalities	non-small cell lung cancer	non-small cell lung cancer	0.000352	-0.762	ABCF1, AHNAK, ALDOA, ALPP, COPB2, CPS1, CTSD, DHX9, EGFR, EIF4A1, FUBP1, GNB2L1, GPI, HLA-C, HSP90AA1, HSPD1, IMPDH2, ITGB1, LETM1, MKI67, MSH2, MYH9, MYL12A, NME1, NPM1, NSFL1C, PARP1, PCBP1, PCNA, PKM, PRDX1, PRDX4, PSMD2, RPL22, RPL27, RPL7, RPS11, RPS6, SEC24C, SERBP1, SPTBN1, SRM, TK1, TPI1, VCP, XPO5	46
Organismal Injury and Abnormalities	uterine leiomyoma	uterine leiomyoma	0.000386		ALDOA, CYR61, EGFR, HSD17B10, IQGAP1, KPNA3, NPEPPS, PCNA, RPL27, RPL9, RPS19, RPS25, SEC22B, VCP, ZYX	15
Organismal Injury and Abnormalities	non-Hodgkin's disease	non-Hodgkin's disease	0.000554	-0.6	ANXA1, CYR61, DDB1, EDC4, EGFR, FEN1, HMGB1, IMPDH2, IQGAP1, LONP1, MCM5, MKI67, MSH2, MYOF, PARP1, PDCD4, PRDX1, PRKDC, PSMB1, PSMD2, RPS2, SHMT2, TXLNA, UQCRC1, XPO1	25
Organismal Injury and Abnormalities	Huntington's disease	Huntington's Disease	0.000582		ARL3, ATP5O, CYC1, CYCS, GPI, HNRNPU, HSP90AA1, HSPA5, HSPA8, LAMP2, LDHB, MTDH, MYL12A, NME1, NPM1, PARP1, PCNA, PFN1, PGK1, PKM, SDHA, SRM, SUB1, TPI1, TRAM1, UQCRC1	26
Organismal Injury and Abnormalities	non small cell lung adenocarcinoma	non small cell lung adenocarcinoma	0.000764	-0.762	ABCF1, AHNAK, ALDOA, ALPP, COPB2, EGFR, EIF4A1, GPI, HLA-C, HSPD1, IMPDH2, LETM1, MKI67, MSH2, MYH9, NME1, NPM1, NSFL1C, PARP1, PCBP1, PCNA, PKM, PRDX1, PRDX4, PSMD2, RPL22, SEC24C, SERBP1, SPTBN1, SRM, TK1, TPI1, VCP, XPO5	34
Organismal Injury and Abnormalities	non small cell lung adenocarcinoma	stage 1-2 non small cell lung adenocarcinoma	0.00199		EGFR, SERBP1, XPO5	3
Organismal Injury and Abnormalities	apoptosis	apoptosis of cancer stem cells	0.000883		BID, EGFR	2
Organismal Injury and Abnormalities	atelosteogenesis	atelosteogenesis	0.000883		FLNA, FLNB	2
Organismal Injury and Abnormalities	inclusion body myopathy with early-onset Paget disease and frontotemporal dementia	inclusion body myopathy with early-onset Paget disease and frontotemporal dementia	0.000883		HNRNPA2B1, VCP	2
Organismal Injury and Abnormalities	obstructive jaundice	obstructive jaundice	0.000883		ALPP, CAT	2
Organismal Injury and Abnormalities	post-angioplasty restenosis	post-angioplasty restenosis	0.000883		CAT, SOD1	2
Organismal Injury and Abnormalities	invasive breast cancer	invasive breast cancer	0.000903		ANXA1, CALM1 (includes others), CYR61, EGFR, ITGB1, MAPRE1, MKI67, MYH9, PARP1, PCNA, PKM, RTN4	12
Organismal Injury and Abnormalities	cancer	cancer	0.000909	-2.094	AARS, ABCF1, ACLY, ACO2, AGMAT, AHNAK, AHSG, ALDH7A1, ALDOA, ALPP, ANP32A, ANXA1, AP1B1, ARMC1, ASNA1, ASS1, ATP1B3, BDH2, BID, BSG, BZW1, C1QBP, CACYBP, CALM1 (includes others), CALR, CAND1, CANX, CAP1, CAT, CCT2, CD2BP2, CD55, CFL2, CLTC, CNDP2, CNN2, COPB2, COX5A, CPNE1, CPS1, CSTF2, CTNNA1, CTSD, CYC1, CYCS, CYR61, DARS, DDB1, DDX20, DDX21, DDX5, DEK, DFFA, DHX15, DHX9, DLAT, DYNC1H1, ECH1, E…	311
Organismal Injury and Abnormalities	cancer	stage 3 cancer	0.00287		EGFR, FIS1, HSP90AA1, NME1, PARP1, PCNA, PSMB1, PSMD2, SLC9A3R1	9
Organismal Injury and Abnormalities	familial dementia	familial dementia	0.000934		CTSD, HNRNPA2B1, PARK7, SOD1, VCP	5
Organismal Injury and Abnormalities	genital tumor	genital tumor	0.000961		ABCF1, AHNAK, ALDH7A1, ALDOA, ALPP, ANXA1, AP1B1, ASS1, BSG, CALM1 (includes others), CAND1, CCT2, CD55, CNDP2, COX5A, CPS1, CSTF2, CTNNA1, CYR61, DDB1, DDX20, DHX9, DYNC1H1, EDC4, EGFR, EIF2S3, EIF3H, EIF4B, EIF4G1, EIF5B, EPHX1, EPRS, ERMP1, FEN1, FLNA, FLNB, FOLR1, FUBP1, GNB2, GOT2, H2AFJ, HBA1/HBA2, HMGB3, HMGN5, HNRNPA2B1, HNRNPH1, HNRNPL, HNRNPM, HNRNPU, HSD17B10, HSP90AA1, HSPA5, HSPD1, H…	145
Organismal Injury and Abnormalities	pilocytic astrocytoma	pilocytic astrocytoma	0.001		HNRNPA1, HNRNPA2B1, PKM	3
Organismal Injury and Abnormalities	liver lesion	liver lesion	0.00121	0.371	ACLY, ACO2, AHNAK, AHSG, ALDH7A1, ALPP, ANXA1, AP1B1, ASNA1, ASS1, ATP1B3, BDH2, BID, BSG, BZW1, CACYBP, CAT, CD2BP2, CD55, CFL2, CLTC, CNDP2, CPS1, CTNNA1, CTSD, CYR61, DARS, DDX5, DLAT, DYNC1H1, EDC4, EGFR, EIF3H, EIF4A1, EIF4B, EIF5B, EPHX1, EPRS, ERMP1, EWSR1, FLNA, FLNB, FUBP1, GANAB, GMPS, GNB2L1, GPI, HBA1/HBA2, HDGF, HLA-C, HMGB1, HNRNPA1, HNRNPA2B1, HNRNPAB, HNRNPH1, HNRNPK, HNRNPM, HSP9…	144
Organismal Injury and Abnormalities	metastasis	metastasis	0.00121	1.545	AHSG, ANXA1, C1QBP, CAT, CYR61, EGFR, EIF4A1, FLNA, FSCN1, GNB2L1, GPI, HMGB1, HNRNPAB, HNRNPM, HSP90AA1, IMPDH2, ITGB1, KHDRBS1, LGALS3, LTF, MIF, MYL12A, NME1, NPM1, PARP1, PCNA, PDCD4, PSIP1, RPL27, RPL7, RPS11, RPS6, SND1, UMPS	34
Organismal Injury and Abnormalities	invasive breast carcinoma	invasive breast carcinoma	0.00125		ANXA1, CALM1 (includes others), CYR61, ITGB1, MAPRE1, MKI67, MYH9, PARP1, PCNA, PKM, RTN4	11
Organismal Injury and Abnormalities	autosomal dominant myopathy	autosomal dominant myopathy	0.00138		AARS, ACLY, AHNAK, CAP1, DYNC1H1, SERPINH1, TPM4	7
Organismal Injury and Abnormalities	neuropathy	autosomal dominant neuropathy	0.00153		AARS, DYNC1H1, EIF4G1, HSPD1, SOD1	5
Organismal Injury and Abnormalities	restenosis	restenosis	0.00162		CAT, RTN4, SOD1	3
Organismal Injury and Abnormalities	autosomal dominant disease	autosomal dominant disease	0.00171		AARS, ACLY, AHNAK, CALM1 (includes others), CAP1, CYCS, DDX5, DYNC1H1, EIF4G1, FLNB, HNRNPA1, HNRNPA2B1, HSPD1, KRT1, KRT9, MYH9, PARK7, PRKDC, RPL15, SEC63, SERPINH1, SLC9A3R1, SOD1, SRP72, TK1, TPM2, TPM4, VCP	28
Organismal Injury and Abnormalities	metastatic carcinoma	metastatic carcinoma	0.00172		EGFR, EIF4A1, HSP90AA1, MYL12A, PARP1, PSIP1, RPL27, RPL7, RPS11, RPS6	10
Organismal Injury and Abnormalities	damage	damage of tubular cells	0.00174		CAT, YBX1	2
Organismal Injury and Abnormalities	damage	damage of heart ventricle	0.00426		CTNNA1, PDCD4	2
Organismal Injury and Abnormalities	malignant solid tumor	malignant solid tumor	0.00194	-0.676	AARS, ABCF1, ACLY, ACO2, AGMAT, AHNAK, AHSG, ALDH7A1, ALDOA, ALPP, ANP32A, ANXA1, AP1B1, ARMC1, ASNA1, ASS1, ATP1B3, BDH2, BID, BSG, BZW1, C1QBP, CACYBP, CALM1 (includes others), CALR, CAND1, CANX, CAP1, CAT, CCT2, CD2BP2, CD55, CFL2, CLTC, CNDP2, CNN2, COPB2, COX5A, CPNE1, CPS1, CSTF2, CTNNA1, CTSD, CYC1, CYCS, CYR61, DARS, DDB1, DDX20, DDX21, DDX5, DEK, DFFA, DHX15, DHX9, DLAT, DYNC1H1, ECH1, E…	306
Organismal Injury and Abnormalities	B-cell neoplasm	B-cell neoplasm	0.00194	0.447	DDB1, EGFR, FEN1, IQGAP1, LONP1, NPM1, PDCD4, PRDX1, PRKDC, PSMB1, PSMD2, RPS2, SHMT2, TXLNA, UQCRC1, XPO1	16
Organismal Injury and Abnormalities	incidence	incidence of digestive organ tumor	0.00208	-0.598	FEN1, IQGAP1, LGALS3, MSH2, PRDX1, SOD1, SPTBN1	7
Organismal Injury and Abnormalities	incidence	incidence of hepatocellular carcinoma	0.00236	0	IQGAP1, LGALS3, PRDX1, SOD1, SPTBN1	5
Organismal Injury and Abnormalities	oropharyngeal tumor	oropharyngeal tumor	0.00215		EGFR, HSP90AA1, MKI67, PCNA	4
Organismal Injury and Abnormalities	myeloproliferative disorder	myeloproliferative disorder	0.00244		ACO2, AHSG, ALPP, BDH2, CALR, CPNE1, CYCS, DEK, DHX15, DYNC1H1, EGFR, EIF4G1, EPHX1, GNB2L1, HBA1/HBA2, HLA-C, HSPA5, HSPD1, IMMT, IMPDH2, KPNA2, LAMP1, MCM6, MKI67, MTHFD1, MYH9, NCSTN, NPM1, PARP1, PCNA, PDIA6, PSIP1, RPL13, RPL13A, RPL15, RPL3, RPL4, RPL6, RPL7, RPLP1, RPS11, RPS12, RPS13, RPS16, RPS19, RPS20, RPS23, RPS25, RPS4X, RPS6, SHMT1, SNRNP70, TPM2, TRIM28, UQCRC1	55
Organismal Injury and Abnormalities	hepatobiliary system cancer	hepatobiliary system cancer	0.00256	-0.152	ACLY, ACO2, AHNAK, AHSG, ALDH7A1, ALPP, ANXA1, AP1B1, ASNA1, ASS1, ATP1B3, BDH2, BSG, BZW1, CACYBP, CD2BP2, CFL2, CLTC, CNDP2, CPS1, CTNNA1, CTSD, CYR61, DARS, DLAT, DYNC1H1, EDC4, EGFR, EIF3H, EIF4A1, EIF4B, EIF5B, EPHX1, EPRS, ERMP1, EWSR1, FLNA, FLNB, FUBP1, GANAB, GMPS, GNB2L1, GPI, HLA-C, HMGB1, HNRNPA1, HNRNPA2B1, HNRNPAB, HNRNPH1, HNRNPK, HNRNPM, HSP90AA1, HSPA5, HSPA8, HSPBP1, HSPD1, HSPH…	137
Organismal Injury and Abnormalities	breast or ovarian carcinoma	breast or ovarian carcinoma	0.00262		ABCF1, ALDOA, ALPP, ANXA1, AP1B1, C1QBP, CALM1 (includes others), CAND1, CSTF2, CTSD, CYC1, CYR61, DDB1, DDX20, EDC4, EGFR, EIF3G, EIF3H, EIF4A1, EIF4B, EIF4G1, EIF5B, EPHX1, FLNB, FSCN1, FUBP1, GOT2, GSPT1, H2AFZ, HLA-C, HMGN5, HNRNPA2B1, HNRNPM, HSP90AA1, HUWE1, IGF2R, ITGB1, KPNB1, KRT9, LETM1, LRPPRC, LTF, MAPRE1, MKI67, MTDH, MYH9, MYOF, NAA25, NCL, PARP1, PCBP2, PCNA, PDIA4, PKM, PODXL, PRD…	80
Organismal Injury and Abnormalities	fallopian tube adenocarcinoma	fallopian tube adenocarcinoma	0.00287		ALPP, PARP1	2
Organismal Injury and Abnormalities	hereditary nonspherocytic hemolytic anemia	hereditary nonspherocytic hemolytic anemia	0.00287		ALDOA, GPI	2
Organismal Injury and Abnormalities	quantity	quantity of aberrant crypt foci	0.00287		EGFR, MSH2	2
Organismal Injury and Abnormalities	hereditary neoplastic syndrome	hereditary neoplastic syndrome	0.00322		EGFR, MSH2, MYH9, PARP1, PCNA, RTN4, SDHA, SEC63, TRIM28	9
Organismal Injury and Abnormalities	diffuse lymphoma	diffuse lymphoma	0.00334		DDB1, EDC4, EGFR, IQGAP1, LONP1, MCM5, MKI67, MSH2, PSMB1, PSMD2, RPS2, SHMT2, UQCRC1, XPO1	14
Organismal Injury and Abnormalities	congenital hemolytic anemia	congenital hemolytic anemia	0.00344		ALDOA, GPI, HBA1/HBA2	3
Organismal Injury and Abnormalities	familial frontotemporal dementia	familial frontotemporal dementia	0.00344		HNRNPA2B1, PARK7, VCP	3
Organismal Injury and Abnormalities	advanced malignant tumor	advanced malignant tumor	0.00346	1.545	AHSG, ANXA1, C1QBP, CAT, CYR61, EGFR, EIF4A1, FLNA, FSCN1, GNB2L1, GPI, HMGB1, HNRNPAB, HNRNPM, HSP90AA1, IMPDH2, ITGB1, KHDRBS1, LGALS3, LTF, MIF, MYL12A, NME1, NPM1, PARP1, PCNA, PDCD4, PSIP1, RPL27, RPL7, RPS11, RPS6, SND1, UMPS, USP7	35
Organismal Injury and Abnormalities	necrosis	necrosis of liver	0.00406	0.551	BID, CAT, EGFR, FLNA, HMGB1, HSPD1, LAMP2, LGALS3, NCL, SERPINH1, SOD1, SPTBN1	12
Organismal Injury and Abnormalities	connective or soft tissue tumor	connective or soft tissue tumor	0.00407	1.412	ALDOA, ASS1, CAT, CNDP2, CPNE1, CPS1, CTSD, CYR61, DDX20, DHX9, EGFR, EWSR1, FOLR1, HMGB1, HSD17B10, HSP90AA1, HSPA4, IGF2R, IMPDH2, IQGAP1, KPNA3, LETM1, LRPPRC, LTF, MCM3, MIF, MKI67, MSH2, MYH9, NPEPPS, NPM1, PARP1, PCNA, PODXL, PRDX1, PRKDC, RAD23B, RPL14, RPL27, RPL9, RPS19, RPS25, RPS3A, RPS6, RTN4, SDHA, SEC22B, SHMT1, SPTBN1, TK1, TKT, VCP, XPO1, ZYX	54
Organismal Injury and Abnormalities	B-cell non-Hodgkin's disease	B-cell non-Hodgkin's disease	0.00421	0	DDB1, EGFR, FEN1, IQGAP1, LONP1, PDCD4, PRDX1, PRKDC, PSMB1, PSMD2, RPS2, SHMT2, TXLNA, UQCRC1, XPO1	15
Organismal Injury and Abnormalities	adenomyosis	adenomyosis	0.00433		ALDOA, GPI, HBA1/HBA2, IQGAP1, ITGB1	5
Organismal Injury and Abnormalities	proliferation	proliferation of tumor cells	0.00433	0.016	ACLY, ANXA1, BSG, CACYBP, CTSZ, CYR61, EGFR, HDGF, HMGB1, HMGB3, HSPA5, LGALS3, MIF, MKI67, NPM1, PARK7, PARP1, RPS4X, SRSF3, TXLNA	20
Organismal Injury and Abnormalities	diffuse small-cell lymphoma	diffuse small-cell lymphoma	0.0045		EDC4, EGFR, LONP1, MCM5, MKI67, PSMB1, PSMD2, RPS2, XPO1	9
Tumor Morphology	cell death	cell death of osteosarcoma cells	7.53e-33	-3.667	COPB2, EIF3G, HSPA9, KPNB1, PSMA5, PSMA7, PSMB1, PSMC2, PSMC5, PSMD11, RAN, RPL13, RPL13A, RPL27, RPL27A, RPL3, RPL35A, RPL6, RPL7, RPL7A, RPL9, RPS11, RPS12, RPS13, RPS16, RPS18, RPS19, RPS3, RPS5, RPS7, SF3B3, SNRPA1, SNRPB, SNRPD1, U2AF2, VCP	36
Tumor Morphology	cell death	cell death of cancer cells	1.6e-22	-2.262	ACLY, ANXA1, BID, CAT, COPB2, CYR61, EGFR, EIF3G, HMGB1, HSPA9, KPNB1, MIF, PARP1, PSMA5, PSMA7, PSMB1, PSMC2, PSMC5, PSMD11, RAN, RPL13, RPL13A, RPL27, RPL27A, RPL3, RPL35A, RPL6, RPL7, RPL7A, RPL9, RPS11, RPS12, RPS13, RPS16, RPS18, RPS19, RPS3, RPS3A, RPS5, RPS7, RTN4, SF3B3, SNRPA1, SNRPB, SNRPD1, SOD1, U2AF2, VCP	48
Tumor Morphology	cell death	cell death of tumor cells	2.95e-22	-2.002	ACLY, ANXA1, BID, BSG, CAT, COPB2, CYCS, CYR61, EGFR, EIF3G, GNB2L1, HMGB1, HSPA9, KPNB1, MIF, NOLC1, PARP1, PSMA5, PSMA7, PSMB1, PSMC2, PSMC5, PSMD11, RAN, RPL13, RPL13A, RPL27, RPL27A, RPL3, RPL35A, RPL6, RPL7, RPL7A, RPL9, RPS11, RPS12, RPS13, RPS16, RPS18, RPS19, RPS3, RPS3A, RPS5, RPS7, RTN4, SF3B3, SNRPA1, SNRPB, SNRPD1, SOD1, U2AF2, VCP	52
Tumor Morphology	invasion	invasion of digestive organ tumor	0.000265	-0.152	CTSZ, EGFR, HMGB1, HNRNPA1, HSPA5, NME1	6
Tumor Morphology	invasion	invasion of carcinoma	0.000583	1	BSG, EGFR, HMGB1, HNRNPA1, HSPA5, ITGB1, NME1	7
Tumor Morphology	invasion	invasion of tumor	0.00417	-0.108	BSG, CTSZ, EGFR, FLNA, HMGB1, HMGB3, HNRNPA1, HSPA5, ITGB1, NME1, PARK7, PDCD4	12
Tumor Morphology	apoptosis	apoptosis of cancer stem cells	0.000883		BID, EGFR	2
Tumor Morphology	proliferation	proliferation of tumor cells	0.00433	0.016	ACLY, ANXA1, BSG, CACYBP, CTSZ, CYR61, EGFR, HDGF, HMGB1, HMGB3, HSPA5, LGALS3, MIF, MKI67, NPM1, PARK7, PARP1, RPS4X, SRSF3, TXLNA	20
Protein Synthesis	metabolism	metabolism of protein	1.32e-24	0.67	ABCF1, ANXA1, ATP1B3, CALR, CANX, CAT, CCT2, CD46, CNDP2, CPNE1, CPS1, CTSD, CTSZ, DARS, DHX9, EGFR, EIF2S3, EIF3G, EIF3H, EIF4A1, EIF4B, EIF4G1, EIF5, EIF5B, EPRS, FARSB, FLNA, FLOT2, GNB2L1, H2AFZ, HNRNPD, HNRNPK, HNRNPL, HSPA5, HSPA8, HSPD1, ILF3, ITGB1, KHDRBS1, LAMP1, LAMP2, LONP1, MYH9, NCL, NCSTN, NPEPPS, NPM1, PARK7, PCBP1, PDCD4, PFN1, PSMC2, PSMD11, PSMD2, PSME3, PTBP1, RBM3, RPL10A, RP…	81
Protein Synthesis	translation	translation	4.38e-24	0.853	ABCF1, CALR, DARS, DHX9, EGFR, EIF2S3, EIF3G, EIF3H, EIF4A1, EIF4B, EIF4G1, EIF5, EIF5B, EPRS, FARSB, GNB2L1, HNRNPK, HSPA5, ILF3, ITGB1, NCL, PCBP1, PDCD4, PTBP1, RBM3, RPL10A, RPL13A, RPL17, RPL24, RPL27A, RPL30, RPS20, RPS3, RPS3A, RPS4X, RPS5, RPS6, RPS7, RPS9, SNRNP70, YBX1	41
Protein Synthesis	translation	translation of protein	1.99e-23	0.202	ABCF1, CALR, DARS, DHX9, EGFR, EIF2S3, EIF3G, EIF3H, EIF4A1, EIF4B, EIF4G1, EIF5, EIF5B, EPRS, FARSB, GNB2L1, HNRNPK, HSPA5, ILF3, ITGB1, NCL, PCBP1, PDCD4, PTBP1, RBM3, RPL10A, RPL13A, RPL17, RPL24, RPL27A, RPL30, RPS3, RPS3A, RPS4X, RPS5, RPS6, RPS7, RPS9, SNRNP70, YBX1	40
Protein Synthesis	translation	translation of mRNA	2.12e-16	-2.396	ABCF1, CALR, DARS, EGFR, EIF2S3, EIF3G, EIF3H, EIF4B, EIF4G1, EIF5, EIF5B, EPRS, FARSB, GNB2L1, ILF3, RBM3, RPL10A, RPL13A, RPL17, RPL24, RPL27A, RPL30, RPS3, RPS3A, RPS4X, RPS5, RPS9	27
Protein Synthesis	translation	initiation of translation of mRNA	1.39e-07		ABCF1, EIF2S3, EIF3G, EIF3H, EIF4B, EIF4G1, EIF5, EIF5B, RPS3A	9
Protein Synthesis	translation	initiation of translation of protein	5.37e-07		ABCF1, EIF2S3, EIF3G, EIF3H, EIF4B, EIF4G1, EIF5, EIF5B, RPS3A	9
Protein Synthesis	expression	expression of protein	2.92e-21	0.384	ABCF1, ANXA1, CALR, DARS, DHX9, EGFR, EIF2S3, EIF3G, EIF3H, EIF4A1, EIF4B, EIF4G1, EIF5, EIF5B, EPRS, FARSB, GNB2L1, HNRNPK, HSPA5, ILF3, ITGB1, KHDRBS1, NCL, PCBP1, PDCD4, PTBP1, RBM3, RPL10A, RPL13A, RPL17, RPL24, RPL27A, RPL30, RPS3, RPS3A, RPS4X, RPS5, RPS6, RPS7, RPS9, SNRNP70, SOD1, YBX1	43
Protein Synthesis	synthesis	synthesis of protein	9.86e-21	1.418	ABCF1, ANXA1, CALR, DARS, DHX9, EGFR, EIF2S3, EIF3G, EIF3H, EIF4A1, EIF4B, EIF4G1, EIF5, EIF5B, EPRS, FARSB, GNB2L1, H2AFZ, HNRNPD, HNRNPK, HNRNPL, HSPA5, ILF3, ITGB1, KHDRBS1, NCL, NPM1, PARK7, PCBP1, PDCD4, PTBP1, RBM3, RPL10A, RPL13A, RPL17, RPL24, RPL27A, RPL30, RPS20, RPS3, RPS3A, RPS4X, RPS5, RPS6, RPS7, RPS9, SNRNP70, SOD1, YBX1	49
Protein Synthesis	catabolism	catabolism of protein	1.83e-09	-0.847	ATP1B3, CALR, CANX, CAT, CCT2, CD46, CNDP2, CPNE1, CPS1, CTSD, CTSZ, EGFR, FLNA, FLOT2, HSPA5, HSPA8, HSPD1, ITGB1, LAMP1, LAMP2, LONP1, MYH9, NCSTN, NPEPPS, NPM1, PARK7, PFN1, PSMC2, PSMD11, PSMD2, PSME3, SEC22B, SF3B3, SNX1, SNX12, SOD1, USP7, VCP, XPO1	39
Protein Synthesis	stabilization	stabilization of protein	8.9e-07		ATP1B3, CALR, CANX, CCT2, FLNA, FLOT2, HSPA5, HSPA8, HSPD1, LAMP1, LAMP2, NPM1, PARK7, PFN1, USP7	15
Protein Synthesis	polymerization	polymerization of protein	0.000234		AHNAK, BID, CAT, CTNNA1, EHD1, FIS1, HBA1/HBA2, HIST1H4A, HSD17B10, IMPDH2, LONP1, NPM1, PFN1, RPS19, SHMT1, SHMT2, TK1, TRIM28, VCP, YWHAB	20
Protein Synthesis	damage	damage of protein	0.000397		CAT, HSPA5, SOD1	3
Protein Synthesis	homotetramerization	homotetramerization of protein	0.000968		CAT, HSD17B10, IMPDH2, SHMT1, SHMT2, TK1	6
Protein Synthesis	degradation	degradation of protein fragment	0.00174		NPEPPS, PSME3	2
Protein Synthesis	modification	modification of glutathione	0.00174		GLO1, SOD1	2
Protein Synthesis	tetramerization	tetramerization of protein	0.00304		CAT, HIST1H4A, HSD17B10, IMPDH2, RPS19, SHMT1, SHMT2, TK1	8
Infectious Diseases	infection	Viral Infection	1.31e-22	2.7	ALPP, ANXA1, AP1B1, ARPC3, BSG, CAT, CCT2, CD46, CD55, CLTC, COPB2, CTSZ, CYCS, DDB1, DDX5, DEK, DHX15, DHX9, EGFR, EIF3G, EIF3H, FLNA, FLOT2, FOLR1, FSCN1, FUBP1, GANAB, GNB2L1, GPI, GTF2I, HBA1/HBA2, HLA-C, HMGB1, HNRNPC, HNRNPH1, HNRNPK, HNRNPM, HNRNPU, HSP90AA1, HSPA4, HSPA5, HSPA9, HSPD1, HUWE1, IGF2R, ILF3, IMPDH2, ITGB1, KHDRBS1, KHSRP, KPNB1, LAMP2, LARS, LGALS3, LONP1, LTF, MIF, MSH2, MY…	106
Infectious Diseases	infection	infection of cells	1.71e-16	2.053	AP1B1, ARPC3, BSG, C1QBP, CCT2, CD46, CD55, CLTC, COPB2, CTSZ, CYCS, DHX15, DHX9, EGFR, EIF3G, EIF3H, FOLR1, GANAB, GNB2L1, GPI, HMGB1, HNRNPH1, HNRNPK, HNRNPU, HSPA5, HSPA9, HUWE1, IGF2R, ILF3, ITGB1, KHDRBS1, KPNB1, LARS, LTF, MYOF, PCBP2, PDIA6, PSMA5, PSMA7, PSMC5, RAB11B, RAB5C, RAP1B, RBM25, RPL10A, RPL12, RPL18, RPL3, RPS6, SERPINB6, SNRPA1, SPTAN1, SPTBN1, SUB1, TOMM70A, UAP1, UMPS, UQCRC…	61
Infectious Diseases	infection	infection by RNA virus	5.39e-14	1.851	AP1B1, ARPC3, BSG, CCT2, CD55, CLTC, COPB2, CTSZ, CYCS, DHX15, DHX9, EGFR, EIF3G, EIF3H, FOLR1, GANAB, GNB2L1, GPI, HLA-C, HMGB1, HNRNPH1, HNRNPK, HNRNPU, HSPA4, HSPA5, HSPA9, HUWE1, IMPDH2, ITGB1, KHDRBS1, KPNB1, LARS, LTF, MYOF, PCBP2, PDIA6, PSMA5, PSMA7, PSMC5, RAB11B, RAB5C, RAP1B, RBM25, RPL10A, RPL12, RPL18, RPL3, RPS6, SERPINB6, SNRPA1, SPTAN1, SPTBN1, SUB1, TOMM70A, UAP1, UMPS, UQCRC1, X…	60
Infectious Diseases	infection	infection of embryonic cell lines	6.47e-10	1.392	BSG, DHX15, GANAB, HMGB1, HNRNPH1, HSPA5, ILF3, KHDRBS1, KPNB1, MYOF, PCBP2, PSMA5, PSMA7, PSMC5, RBM25, RPL10A, RPL12, RPL18, RPL3, RPS6, SNRPA1, SUB1, UMPS, YBX1, ZYX	25
Infectious Diseases	infection	infection of epithelial cell lines	6.47e-10	1.392	BSG, DHX15, GANAB, HMGB1, HNRNPH1, HSPA5, ILF3, KHDRBS1, KPNB1, MYOF, PCBP2, PSMA5, PSMA7, PSMC5, RBM25, RPL10A, RPL12, RPL18, RPL3, RPS6, SNRPA1, SUB1, UMPS, YBX1, ZYX	25
Infectious Diseases	infection	infection of kidney cell lines	1.28e-09	1.392	BSG, DHX15, GANAB, HMGB1, HNRNPH1, HSPA5, ILF3, KHDRBS1, KPNB1, MYOF, PCBP2, PSMA5, PSMA7, PSMC5, RBM25, RPL10A, RPL12, RPL18, RPL3, RPS6, SNRPA1, SUB1, UMPS, YBX1, ZYX	25
Infectious Diseases	infection	infection by HIV-1	4.79e-09	2.593	CCT2, CTSZ, CYCS, DHX15, DHX9, EGFR, EIF3H, GANAB, HLA-C, HMGB1, HNRNPH1, HNRNPU, HUWE1, ITGB1, KHDRBS1, KPNB1, LARS, MYOF, PDIA6, PSMA5, PSMA7, PSMC5, RAP1B, RBM25, RPL10A, RPL12, RPL18, SERPINB6, SNRPA1, SPTAN1, SPTBN1, SUB1, TOMM70A, UAP1, UMPS, UQCRC1, XPO1, YBX1, ZYX	39
Infectious Diseases	infection	infection by Marburg virus	1.78e-07	-0.555	FOLR1, HSPA5, RPL18, RPL3, RPS6	5
Infectious Diseases	infection	infection of tumor cell lines	1.8e-07	1.025	AP1B1, ARPC3, CCT2, CD46, CD55, CLTC, COPB2, CTSZ, CYCS, EGFR, EIF3G, EIF3H, FOLR1, GNB2L1, HMGB1, HNRNPK, HNRNPU, HSPA9, HUWE1, IGF2R, LARS, PDIA6, RAB11B, RAB5C, RAP1B, SERPINB6, SPTAN1, SPTBN1, TOMM70A, UAP1, UQCRC1, XPO1	32
Infectious Diseases	infection	infection by Zaire ebolavirus	2.42e-05	1.172	HSPA5, LTF, RPL18, RPL3, RPS6	5
Infectious Diseases	infection	infection of cervical cancer cell lines	0.000103	0.734	CCT2, CD55, COPB2, CTSZ, CYCS, EGFR, EIF3G, EIF3H, HNRNPK, HNRNPU, HSPA9, HUWE1, LARS, PDIA6, RAB5C, RAP1B, SERPINB6, SPTAN1, SPTBN1, TOMM70A, UAP1, UQCRC1, XPO1	23
Infectious Diseases	infection	infection of hepatoma cell lines	0.000186	-0.287	AP1B1, ARPC3, CLTC, EGFR, GNB2L1, HMGB1, RAB11B	7
Infectious Diseases	infection	infection of melanoma cell lines	0.000298		CD46, IGF2R	2
Infectious Diseases	infection	infection of gonadal cell lines	0.00129		BSG, CD46, CD55	3
Infectious Diseases	infection	infection by Flaviviridae	0.00208	-0.287	AP1B1, ARPC3, CLTC, EGFR, GNB2L1, HMGB1, RAB11B	7
Infectious Diseases	replication	replication of virus	3.83e-10	1.405	CAT, COPB2, DDB1, DDX5, DEK, DHX9, EIF3G, FSCN1, FUBP1, HMGB1, HNRNPM, HSP90AA1, HSPD1, ILF3, KPNB1, LAMP2, LONP1, MSH2, NCL, NPM1, PARP1, PCBP2, PRDX1, PSIP1, PSMD2, RAB11B, RPL13A, RPS10, RPS16, RPS5, RPS6, RUVBL2, SFPQ, SLC9A3R1, SNRNP70, USP7, VCP, XPO1, YBX1	39
Infectious Diseases	replication	replication of RNA virus	1.11e-07	0.808	COPB2, DDB1, DDX5, DHX9, EIF3G, FSCN1, HMGB1, HNRNPM, HSP90AA1, HSPD1, ILF3, KPNB1, LAMP2, LONP1, NCL, NPM1, PCBP2, PRDX1, PSIP1, PSMD2, RAB11B, RPL13A, RPS10, RPS16, RPS5, RPS6, RUVBL2, SFPQ, SLC9A3R1, SNRNP70, XPO1, YBX1	32
Infectious Diseases	replication	replication of Influenza A virus	3.36e-05	0.888	COPB2, EIF3G, FSCN1, HSP90AA1, HSPD1, ILF3, KPNB1, LONP1, PSMD2, RAB11B, RPL13A, RPS10, RPS16, RPS5, RUVBL2, SFPQ, SNRNP70, XPO1	18
Infectious Diseases	HIV infection	HIV infection	3.21e-08	2.445	CCT2, CTSZ, CYCS, DHX15, DHX9, EGFR, EIF3H, GANAB, GPI, HLA-C, HMGB1, HNRNPH1, HNRNPU, HSPA4, HUWE1, IMPDH2, ITGB1, KHDRBS1, KPNB1, LARS, MYOF, PDIA6, PSMA5, PSMA7, PSMC5, RAP1B, RBM25, RPL10A, RPL12, RPL18, SERPINB6, SNRPA1, SPTAN1, SPTBN1, SUB1, TOMM70A, UAP1, UMPS, UQCRC1, XPO1, YBX1, ZYX	42
Infectious Diseases	Ebola hemorrhagic fever	Ebola hemorrhagic fever	3.2e-05	1.455	FOLR1, HSPA5, LTF, RPL18, RPL3, RPS6	6
Infectious Diseases	entrance	entrance of virus	0.00017	-0.555	BSG, CD46, CD55, EGFR, FOLR1, ITGB1, LTF	7
Infectious Diseases	entrance	entrance of Hepatitis C virus	0.00174		EGFR, LTF	2
Infectious Diseases	quantity	quantity of flavivirus	0.000883		HSPA5, MIF	2
Infectious Diseases	viral entry	viral entry by Cote d'Ivoire ebolavirus	0.00287		FOLR1, ITGB1	2
Infectious Diseases	viral entry	viral entry by Reston ebolavirus	0.00287		FOLR1, ITGB1	2
Infectious Diseases	viral entry	viral entry by Sudan ebolavirus	0.00287		FOLR1, ITGB1	2
Infectious Diseases	viral entry	viral entry by Zaire ebolavirus	0.00426		FOLR1, ITGB1	2
RNA Post-Transcriptional Modification	processing	processing of RNA	4.01e-19	-0.788	AARS, AHNAK, C1QBP, CSTF2, DDX20, DDX5, GRSF1, HNRNPA1, HNRNPA2B1, HNRNPC, HNRNPD, HNRNPH1, HNRNPK, HNRNPL, HNRNPM, HNRNPU, KHDRBS1, KHSRP, NOLC1, NONO, NPM1, PCBP1, PTBP1, RBM25, RBM3, RPL14, RPL35A, RPL7, RPS16, RPS19, RPS6, RPS7, SF3B3, SFPQ, SNRNP70, SNRPD1, SRSF3, U2AF2	38
RNA Post-Transcriptional Modification	processing	processing of mRNA	9.96e-12	-2.433	C1QBP, CSTF2, DDX20, DDX5, GRSF1, HNRNPA1, HNRNPA2B1, HNRNPC, HNRNPK, HNRNPL, HNRNPM, KHDRBS1, NONO, NPM1, PCBP1, PTBP1, RBM25, SF3B3, SFPQ, SNRNP70, SNRPD1, U2AF2	22
RNA Post-Transcriptional Modification	processing	processing of rRNA	3.06e-08		DDX5, NOLC1, NPM1, RPL14, RPL35A, RPL7, RPS16, RPS19, RPS6, RPS7	10
RNA Post-Transcriptional Modification	splicing	splicing of RNA	4.24e-11	-1.706	AHNAK, C1QBP, DDX20, DDX5, HNRNPA2B1, HNRNPC, HNRNPH1, HNRNPK, HNRNPL, HNRNPM, KHSRP, NONO, NPM1, PTBP1, RBM25, SFPQ, SNRNP70, SNRPD1, SRSF3, U2AF2	20
RNA Post-Transcriptional Modification	splicing	splicing of mRNA	1.74e-09	-2.63	C1QBP, DDX20, DDX5, HNRNPA2B1, HNRNPC, HNRNPK, HNRNPL, HNRNPM, NPM1, PTBP1, RBM25, SFPQ, SNRNP70, SNRPD1, U2AF2	15
RNA Post-Transcriptional Modification	annealing	annealing of hnRNA	5.11e-06		HNRNPA1, HNRNPC, HNRNPU	3
RNA Post-Transcriptional Modification	binding	binding of RNA	0.000176	-1.98	EIF4B, HNRNPA1, KHDRBS1, PARP1, RAN	5
RNA Post-Transcriptional Modification	unwinding	unwinding of RNA	0.000268		DDX21, EIF4A1, EIF4B	3
RNA Post-Transcriptional Modification	unwinding	unwinding of mRNA	0.000883		EIF4A1, EIF4B	2
RNA Post-Transcriptional Modification	maturation	maturation of rRNA	0.000883		DDX5, NPM1	2
RNA Post-Transcriptional Modification	alternative splicing	alternative splicing of mRNA	0.000934		DDX5, HNRNPM, PTBP1, RBM25, SFPQ	5
Cellular Growth and Proliferation	proliferation	proliferation of cells	2.06e-16	2.126	AARS, ACLY, AHNAK, AHSG, ALDOA, ALPP, ANP32A, ANXA1, ARL3, BID, BSG, C1QBP, CACYBP, CALM1 (includes others), CALR, CAT, CCT2, CD46, CD55, CLTC, CNN2, COPB2, CSTF2, CTNNA1, CTSD, CTSZ, CYR61, DDB1, DDX20, DDX21, DDX5, DHX15, DHX9, DYNC1H1, EDF1, EGFR, EIF3H, EIF4A1, EIF4B, EIF4G1, EIF5, EWSR1, FEN1, FIS1, FLNA, FLOT2, FOLR1, FSCN1, FUBP1, GNB2L1, GPI, GTF2I, H2AFZ, HBA1/HBA2, HDGF, HMGB1, HMGB3, H…	163
Cellular Growth and Proliferation	proliferation	proliferation of lung cancer cell lines	6.47e-05	0.722	ACLY, AHSG, ANXA1, BID, C1QBP, COPB2, CSTF2, CYR61, EGFR, HNRNPA2B1, HUWE1, ITGB1, PKM, PTBP1, SET, SOD1, TRIM28	17
Cellular Growth and Proliferation	proliferation	proliferation of fibroblast cell lines	7.04e-05	0.193	ALDOA, CAT, CLTC, CSTF2, CTSD, DHX9, EGFR, EIF3H, EWSR1, GNB2L1, HDGF, HMGB1, ITGB1, KHDRBS1, MIF, NPM1, PARP1, PELP1, PKM, PSMC2, RPS6, SFPQ, SHMT1	23
Cellular Growth and Proliferation	proliferation	proliferation of connective tissue cells	0.000582	2.173	CLTC, CTSD, CYR61, DDX5, EGFR, EWSR1, FEN1, GPI, HDGF, HUWE1, ITGB1, KHDRBS1, LGALS3, LTF, MIF, MKI67, NCSTN, NPM1, PGK1, PRDX4, PRKDC, PSME3, RAP1B, RBM3, SERPINH1, SOD1, YBX1	27
Cellular Growth and Proliferation	proliferation	proliferation of blood cells	0.00211	0.429	ACLY, AHNAK, ANXA1, BSG, C1QBP, CALR, CAT, CD46, CD55, CTSD, CTSZ, EGFR, GPI, HMGB1, HNRNPA2B1, HNRNPL, HSPA5, HSPA8, HSPD1, IMPDH2, ITGB1, LGALS3, LTF, MIF, MSH2, MYDGF, MYH9, NCSTN, NPM1, PARP1, RPS19, RUVBL2, SET, TXLNA	34
Cellular Growth and Proliferation	proliferation	proliferation of prostate cancer cell lines	0.00248	-0.496	EGFR, EIF3H, FEN1, FSCN1, HNRNPA1, HSPA5, IGF2R, ITGB1, LGALS3, PARP1, PDCD4, PELP1, SND1, SRM, YBX1	15
Cellular Growth and Proliferation	proliferation	proliferation of tumor cells	0.00433	0.016	ACLY, ANXA1, BSG, CACYBP, CTSZ, CYR61, EGFR, HDGF, HMGB1, HMGB3, HSPA5, LGALS3, MIF, MKI67, NPM1, PARK7, PARP1, RPS4X, SRSF3, TXLNA	20
Cellular Growth and Proliferation	proliferation	proliferation of lymphocytes	0.00453	0.168	ACLY, AHNAK, ANXA1, BSG, C1QBP, CALR, CD46, CD55, CTSD, CTSZ, GPI, HMGB1, HNRNPA2B1, HNRNPL, HSPA5, HSPA8, HSPD1, IMPDH2, ITGB1, LGALS3, LTF, MIF, MSH2, MYDGF, NCSTN, NPM1, PARP1, RUVBL2, TXLNA	29
Cellular Growth and Proliferation	cell proliferation	cell proliferation of tumor cell lines	1.32e-11	1.602	ACLY, AHNAK, AHSG, ALDOA, ANXA1, BID, BSG, C1QBP, CACYBP, CALR, CAT, CNN2, COPB2, CSTF2, CTSD, CYR61, DDX21, DDX5, DYNC1H1, EGFR, EIF3H, EIF4A1, EIF4B, EIF5, EWSR1, FEN1, FLNA, FOLR1, FSCN1, GNB2L1, GTF2I, H2AFZ, HDGF, HMGB1, HNRNPA1, HNRNPA2B1, HNRNPK, HSP90AA1, HSPA5, HUWE1, IGF2R, ILF3, IMMT, IPO7, IQGAP1, ITGB1, KPNA2, LGALS3, MAPRE1, MIF, MKI67, MTDH, NCL, NCSTN, NME1, NPM1, PARP1, PCNA, PDC…	82
Cellular Growth and Proliferation	cell proliferation	cell proliferation of breast cancer cell lines	1.9e-06	2.201	C1QBP, CAT, CTSD, CYR61, EGFR, EIF3H, FOLR1, GNB2L1, H2AFZ, HNRNPK, HSPA5, HUWE1, ILF3, ITGB1, KPNA2, LGALS3, NCSTN, NME1, PELP1, PFN1, PKM, PTBP1, SOD1, TRIM28, UBA1, UBE2M, YBX1	27
Cellular Growth and Proliferation	cell proliferation	cell proliferation of carcinoma cell lines	4.33e-05	0.243	ACLY, AHSG, ANXA1, BID, BSG, C1QBP, COPB2, CSTF2, CYR61, DYNC1H1, EGFR, FSCN1, HMGB1, HNRNPA2B1, IGF2R, ITGB1, MAPRE1, PKM, PTBP1, RAP1B, SET, SOD1, TRIM28	23
Cellular Growth and Proliferation	cell proliferation	cell proliferation of fibroblasts	0.000279	2.064	CTSD, DDX5, EGFR, FEN1, GPI, HDGF, ITGB1, LTF, MIF, NCSTN, NPM1, PGK1, PRDX4, PRKDC, PSME3, RAP1B, RBM3, SOD1, YBX1	19
Cellular Growth and Proliferation	cell proliferation	cell proliferation of hepatoma cell lines	0.00075	2.723	ANXA1, BSG, C1QBP, CTSD, DYNC1H1, EGFR, HDGF, HMGB1, MTDH, PKM, RAP1B, SND1	12
Cellular Growth and Proliferation	cell proliferation	cell proliferation of melanoma cell lines	0.00152	0.625	C1QBP, DDX21, EIF4A1, IQGAP1, LGALS3, NME1, PEBP1, SET, SFPQ, SPTAN1	10
Cellular Growth and Proliferation	cell proliferation	cell proliferation of T lymphocytes	0.00153	-0.126	AHNAK, ANXA1, BSG, C1QBP, CALR, CD46, CD55, CTSD, CTSZ, GPI, HMGB1, HNRNPA2B1, HNRNPL, HSPA5, HSPA8, HSPD1, IMPDH2, ITGB1, LGALS3, LTF, MIF, MSH2, MYDGF, NCSTN, PARP1, RUVBL2	26
Cellular Growth and Proliferation	pluripotency	pluripotency of embryonic stem cell lines	7.3e-05	1.408	HNRNPK, HNRNPU, PTBP1, RAD23B, TRIM28	5
Cellular Growth and Proliferation	colony formation	colony formation	0.000314	-0.527	ANXA1, C1QBP, CAT, CLTC, CTSD, CYR61, DDX5, DYNC1H1, EGFR, EWSR1, FEN1, FOLR1, GNB2L1, HDGF, HNRNPA2B1, HSPA9, KHDRBS1, KPNA2, LGALS3, MIF, NME1, NPM1, PELP1, RPS19, RUVBL2, SOD1	26
Cellular Growth and Proliferation	colony formation	colony formation of cells	0.000392	-0.543	ANXA1, C1QBP, CAT, CLTC, CTSD, CYR61, DDX5, DYNC1H1, EGFR, EWSR1, FEN1, FOLR1, GNB2L1, HDGF, HNRNPA2B1, HSPA9, KHDRBS1, KPNA2, MIF, NPM1, PELP1, RPS19, RUVBL2, SOD1	24
Cellular Growth and Proliferation	colony formation	colony formation of breast cancer cell lines	0.000583	-0.478	ANXA1, CTSD, EGFR, GNB2L1, HDGF, KPNA2, PELP1	7
Cellular Growth and Proliferation	outgrowth	outgrowth of cells	0.000695	1.962	ANP32A, CAT, CTSD, CYR61, EGFR, EWSR1, HBA1/HBA2, HMGB1, HSP90AA1, IQGAP1, ITGB1, MARCKS, MYH9, NPM1, RAP1B, RTN4, SET, SNX1, SNX12, SOD1, SPTBN1	21
Cellular Growth and Proliferation	growth	growth of yeast	0.00186	-0.128	AARS, DHX15, EIF4A1, GNB2L1, HSP90AA1, MAPRE1, PARP1	7
Cellular Growth and Proliferation	growth	growth of Saccharomyces cerevisiae	0.0029		AARS, DHX15, PARP1	3
Cellular Growth and Proliferation	growth	growth of colonocytes	0.00426		EGFR, GNB2L1	2
Cellular Growth and Proliferation	stimulation	stimulation of macrophages	0.0027	1.103	CYR61, HMGB1, LGALS3, MIF	4
Gene Expression	translation	translation of mRNA	2.12e-16	-2.396	ABCF1, CALR, DARS, EGFR, EIF2S3, EIF3G, EIF3H, EIF4B, EIF4G1, EIF5, EIF5B, EPRS, FARSB, GNB2L1, ILF3, RBM3, RPL10A, RPL13A, RPL17, RPL24, RPL27A, RPL30, RPS3, RPS3A, RPS4X, RPS5, RPS9	27
Gene Expression	translation	initiation of translation of mRNA	1.39e-07		ABCF1, EIF2S3, EIF3G, EIF3H, EIF4B, EIF4G1, EIF5, EIF5B, RPS3A	9
Gene Expression	expression	expression of mRNA	5.05e-16	-2.748	ABCF1, CALR, DARS, DDX5, EGFR, EIF2S3, EIF3G, EIF3H, EIF4B, EIF4G1, EIF5, EIF5B, EPRS, FARSB, GNB2L1, HMGB1, ILF3, KHDRBS1, PFN1, RBM3, RPL10A, RPL13A, RPL17, RPL24, RPL27A, RPL30, RPS3, RPS3A, RPS4X, RPS5, RPS9	31
Gene Expression	expression	expression of RNA	1.88e-12	-0.28	ABCF1, ANP32A, BID, C1QBP, CALR, CAND1, CD46, CNN2, CPNE1, CYR61, DARS, DDB1, DDX20, DDX21, DDX5, DEK, DHX9, EDF1, EGFR, EIF2S3, EIF3G, EIF3H, EIF4B, EIF4G1, EIF5, EIF5B, EPRS, ERP29, EWSR1, FARSB, FLNA, FLOT2, FUBP1, GLO1, GNB2L1, GTF2I, H2AFZ, HDGF, HMGB1, HMGN5, HNRNPA1, HNRNPA2B1, HNRNPAB, HNRNPC, HNRNPD, HNRNPK, HNRNPU, HSPA4, HSPA8, HSPH1, ILF2, ILF3, IQGAP1, KHDRBS1, KPNA2, LRPPRC, MATR3, …	105
Gene Expression	expression	initiation of expression of RNA	1.26e-06		ABCF1, EIF2S3, EIF3G, EIF3H, EIF4B, EIF4G1, EIF5, EIF5B, FUBP1, GTF2I, RPS3A	11
Gene Expression	transactivation	transactivation of RNA	7.94e-08	0.838	CCT2, DDX20, DHX9, EDF1, EWSR1, GNB2, GTF2I, HMGB1, HNRNPA1, HNRNPC, HNRNPK, HSPA9, ILF3, KHDRBS1, LTF, MCM5, MTDH, NAP1L1, NME1, NOLC1, NPM1, PARP1, PELP1, PKM, PODXL, PRDX1, PRKDC, RPL7A, SF1, SND1, SRA1, SUB1, UAP1, YWHAH	34
Gene Expression	transactivation	transactivation	1.27e-07	0.558	CCT2, DDX20, DHX9, EDF1, EWSR1, GNB2, GTF2I, HMGB1, HNRNPA1, HNRNPC, HNRNPK, HSPA9, ILF3, KHDRBS1, LTF, MCM5, MTDH, NAP1L1, NME1, NOLC1, NPM1, PARP1, PELP1, PKM, PODXL, PRDX1, PRKDC, PSMC2, RPL7A, SF1, SND1, SRA1, SUB1, UAP1, YWHAH	35
Gene Expression	transcription	transcription	3.46e-07	0.79	ANP32A, BID, C1QBP, CALR, CAND1, CD46, CD55, CNN2, CPNE1, CYR61, DDB1, DDX20, DDX21, DDX5, DEK, DHX15, DHX9, EDF1, EGFR, ERP29, EWSR1, FLNA, FLOT2, FUBP1, GLO1, GNB2L1, GTF2I, H2AFZ, HDGF, HMGB1, HMGN5, HNRNPA1, HNRNPA2B1, HNRNPAB, HNRNPC, HNRNPD, HNRNPK, HNRNPU, HSPA4, HSPA8, HSPH1, ILF2, ILF3, IQGAP1, KHDRBS1, KPNA2, LRPPRC, MATR3, MIF, MTDH, MYDGF, NCL, NELFA, NME1, NOLC1, NONO, NPM1, PARK7, P…	85
Gene Expression	transcription	transcription of RNA	0.000261	0.164	ANP32A, BID, C1QBP, CALR, CAND1, CYR61, DDB1, DDX20, DDX21, DDX5, DEK, EDF1, EGFR, EWSR1, FLNA, FUBP1, GLO1, GTF2I, H2AFZ, HDGF, HMGB1, HNRNPA1, HNRNPA2B1, HNRNPAB, HNRNPC, HNRNPK, HSPA8, HSPH1, ILF2, ILF3, IQGAP1, KHDRBS1, KPNA2, LRPPRC, MATR3, MIF, MTDH, MYDGF, NCL, NELFA, NME1, NOLC1, NONO, NPM1, PARK7, PARP1, PCNA, PDCD4, PEBP1, PELP1, PFN1, PHGDH, PRKDC, PSIP1, PSMC5, PTBP1, RBBP7, RPL6, RUV…	68
Gene Expression	transcription	transcription of DNA	0.00256	0.044	C1QBP, CALR, CAND1, CYR61, DDX20, DDX21, DDX5, DEK, EDF1, EGFR, FUBP1, GLO1, GTF2I, H2AFZ, HDGF, HMGB1, HNRNPA2B1, HNRNPAB, HNRNPK, HSPA8, HSPH1, ILF2, ILF3, KHDRBS1, KPNA2, MTDH, MYDGF, NCL, NELFA, NOLC1, NONO, NPM1, PARK7, PARP1, PCNA, PDCD4, PELP1, PFN1, PRKDC, PSIP1, PSMC5, PTBP1, RBBP7, RPL6, RUVBL2, SET, SFPQ, SRA1, SUB1, TRIM28, XPO1, YBX1, YWHAB, YWHAH	54
Gene Expression	binding	binding of DNA	6.02e-05	-0.46	CALM1 (includes others), CALR, CAT, EGFR, GNB2L1, HMGB1, HNRNPC, LTF, MIF, NCL, NME1, NPM1, PARP1, PCNA, PELP1, PRDX1, PRDX4, PRKDC, PSME3, SET, SFPQ, SND1, SOD1, SUB1, TRIM28, YBX1, YWHAB	27
Gene Expression	binding	binding of RNA	0.000176	-1.98	EIF4B, HNRNPA1, KHDRBS1, PARP1, RAN	5
Gene Expression	binding	binding of plasmid DNA	0.000298		HMGB1, PCNA	2
Gene Expression	binding	binding of RXR response element	0.000883		HNRNPC, PELP1	2
Gene Expression	binding	binding of DNA fragment	0.000968	1.378	CALM1 (includes others), HMGB1, NPM1, PARP1, PCNA, PRKDC	6
Gene Expression	synthesis	synthesis of 47s pre-rRNA	0.000883		DDX5, NPM1	2
Reproductive System Disease	mammary tumor	mammary tumor	1.02e-11	-0.095	ABCF1, ALDOA, ALPP, ANXA1, BSG, C1QBP, CALM1 (includes others), CAT, CNDP2, CTSD, CYC1, CYCS, CYR61, DDB1, DDX5, EGFR, EIF3G, EIF3H, EIF4A1, EIF4B, EIF5, EPHX1, FEN1, FIS1, FLNA, FLNB, FOLR1, FSCN1, GLO1, GSPT1, H2AFZ, HBA1/HBA2, HCCS, HLA-C, HMGB3, HMGN5, HNRNPA1, HNRNPM, HSP90AA1, HSPA5, HUWE1, IGF2R, ILF3, ITGB1, KHSRP, KPNA2, KPNB1, KRT9, LETM1, LGALS3, LONP1, MAPRE1, MCM6, MIF, MKI67, MTDH, …	99
Reproductive System Disease	breast cancer	breast cancer	1.21e-11		ABCF1, ALDOA, ALPP, ANXA1, BSG, C1QBP, CALM1 (includes others), CAT, CNDP2, CTSD, CYC1, CYCS, CYR61, DDB1, DDX5, EGFR, EIF3G, EIF3H, EIF4A1, EIF4B, EIF5, EPHX1, FIS1, FLNA, FLNB, FOLR1, FSCN1, GLO1, GSPT1, H2AFZ, HBA1/HBA2, HCCS, HLA-C, HMGN5, HNRNPA1, HNRNPM, HSP90AA1, HUWE1, IGF2R, ILF3, ITGB1, KHSRP, KPNA2, KPNB1, KRT9, LETM1, LGALS3, LONP1, MAPRE1, MCM6, MIF, MKI67, MTDH, MYH9, NCL, NME1, NPE…	95
Reproductive System Disease	breast or ovarian cancer	breast or ovarian cancer	6.84e-09		ABCF1, ALDOA, ALPP, ANXA1, AP1B1, BSG, C1QBP, CALM1 (includes others), CAND1, CAT, CNDP2, COX5A, CSTF2, CTSD, CYC1, CYCS, CYR61, DDB1, DDX20, DDX5, EDC4, EGFR, EIF3G, EIF3H, EIF4A1, EIF4B, EIF4G1, EIF5, EIF5B, EPHX1, FIS1, FLNA, FLNB, FOLR1, FSCN1, FUBP1, GLO1, GOT2, GSPT1, H2AFZ, HBA1/HBA2, HCCS, HLA-C, HMGN5, HNRNPA1, HNRNPA2B1, HNRNPM, HSP90AA1, HUWE1, IGF2R, ILF3, ITGB1, KHSRP, KPNA2, KPNB1, …	120
Reproductive System Disease	carcinoma	carcinoma in breast	0.000275		ABCF1, ALDOA, ALPP, ANXA1, C1QBP, CALM1 (includes others), CTSD, CYC1, CYR61, DDB1, EGFR, EIF3G, EIF3H, EIF4A1, EIF4B, EPHX1, FLNB, FSCN1, GSPT1, H2AFZ, HLA-C, HMGN5, HUWE1, IGF2R, ITGB1, KPNB1, KRT9, LETM1, MAPRE1, MKI67, MYH9, NCL, PARP1, PCBP2, PCNA, PKM, PRDX1, PSIP1, PSMA5, PSMA7, RPL22, RPL27A, RPS19, RTN4, SDHA, SEC24C, SKIV2L2, SOD1, TMEM245, U2AF2, UBA1, UMPS, VCP, XPO1	54
Reproductive System Disease	cervical cancer	cervical cancer	0.000329		ABCF1, ALPP, ANXA1, BSG, EGFR, HBA1/HBA2, HSP90AA1, KRT1, KRT9, LETM1, MKI67, MSH2, PKM, PRKDC, PSME3, RPS12, SF1, SND1, SPTAN1, TPM2, XPO1	21
Reproductive System Disease	uterine leiomyoma	uterine leiomyoma	0.000386		ALDOA, CYR61, EGFR, HSD17B10, IQGAP1, KPNA3, NPEPPS, PCNA, RPL27, RPL9, RPS19, RPS25, SEC22B, VCP, ZYX	15
Reproductive System Disease	invasive breast cancer	invasive breast cancer	0.000903		ANXA1, CALM1 (includes others), CYR61, EGFR, ITGB1, MAPRE1, MKI67, MYH9, PARP1, PCNA, PKM, RTN4	12
Reproductive System Disease	tumorigenesis	tumorigenesis of genital organ	0.000942		ABCF1, AHNAK, ALDH7A1, ALDOA, ALPP, ANXA1, AP1B1, ASS1, BSG, CALM1 (includes others), CAND1, CCT2, CD55, CNDP2, COX5A, CPS1, CSTF2, CTNNA1, CYR61, DDB1, DDX20, DHX9, DYNC1H1, EDC4, EGFR, EIF2S3, EIF3H, EIF4B, EIF4G1, EIF5B, EPHX1, EPRS, ERMP1, FEN1, FLNA, FLNB, FOLR1, FUBP1, GNB2, GOT2, H2AFJ, HBA1/HBA2, HMGB3, HMGN5, HNRNPA2B1, HNRNPH1, HNRNPL, HNRNPM, HNRNPU, HSD17B10, HSP90AA1, HSPA5, HSPD1, H…	145
Reproductive System Disease	genital tumor	genital tumor	0.000961		ABCF1, AHNAK, ALDH7A1, ALDOA, ALPP, ANXA1, AP1B1, ASS1, BSG, CALM1 (includes others), CAND1, CCT2, CD55, CNDP2, COX5A, CPS1, CSTF2, CTNNA1, CYR61, DDB1, DDX20, DHX9, DYNC1H1, EDC4, EGFR, EIF2S3, EIF3H, EIF4B, EIF4G1, EIF5B, EPHX1, EPRS, ERMP1, FEN1, FLNA, FLNB, FOLR1, FUBP1, GNB2, GOT2, H2AFJ, HBA1/HBA2, HMGB3, HMGN5, HNRNPA2B1, HNRNPH1, HNRNPL, HNRNPM, HNRNPU, HSD17B10, HSP90AA1, HSPA5, HSPD1, H…	145
Reproductive System Disease	invasive breast carcinoma	invasive breast carcinoma	0.00125		ANXA1, CALM1 (includes others), CYR61, ITGB1, MAPRE1, MKI67, MYH9, PARP1, PCNA, PKM, RTN4	11
Reproductive System Disease	fallopian tube adenocarcinoma	fallopian tube adenocarcinoma	0.00287		ALPP, PARP1	2
Reproductive System Disease	adenomyosis	adenomyosis	0.00433		ALDOA, GPI, HBA1/HBA2, IQGAP1, ITGB1	5
Cellular Development	cell proliferation	cell proliferation of tumor cell lines	1.32e-11	1.602	ACLY, AHNAK, AHSG, ALDOA, ANXA1, BID, BSG, C1QBP, CACYBP, CALR, CAT, CNN2, COPB2, CSTF2, CTSD, CYR61, DDX21, DDX5, DYNC1H1, EGFR, EIF3H, EIF4A1, EIF4B, EIF5, EWSR1, FEN1, FLNA, FOLR1, FSCN1, GNB2L1, GTF2I, H2AFZ, HDGF, HMGB1, HNRNPA1, HNRNPA2B1, HNRNPK, HSP90AA1, HSPA5, HUWE1, IGF2R, ILF3, IMMT, IPO7, IQGAP1, ITGB1, KPNA2, LGALS3, MAPRE1, MIF, MKI67, MTDH, NCL, NCSTN, NME1, NPM1, PARP1, PCNA, PDC…	82
Cellular Development	cell proliferation	cell proliferation of breast cancer cell lines	1.9e-06	2.201	C1QBP, CAT, CTSD, CYR61, EGFR, EIF3H, FOLR1, GNB2L1, H2AFZ, HNRNPK, HSPA5, HUWE1, ILF3, ITGB1, KPNA2, LGALS3, NCSTN, NME1, PELP1, PFN1, PKM, PTBP1, SOD1, TRIM28, UBA1, UBE2M, YBX1	27
Cellular Development	cell proliferation	cell proliferation of carcinoma cell lines	4.33e-05	0.243	ACLY, AHSG, ANXA1, BID, BSG, C1QBP, COPB2, CSTF2, CYR61, DYNC1H1, EGFR, FSCN1, HMGB1, HNRNPA2B1, IGF2R, ITGB1, MAPRE1, PKM, PTBP1, RAP1B, SET, SOD1, TRIM28	23
Cellular Development	cell proliferation	cell proliferation of fibroblasts	0.000279	2.064	CTSD, DDX5, EGFR, FEN1, GPI, HDGF, ITGB1, LTF, MIF, NCSTN, NPM1, PGK1, PRDX4, PRKDC, PSME3, RAP1B, RBM3, SOD1, YBX1	19
Cellular Development	cell proliferation	cell proliferation of hepatoma cell lines	0.00075	2.723	ANXA1, BSG, C1QBP, CTSD, DYNC1H1, EGFR, HDGF, HMGB1, MTDH, PKM, RAP1B, SND1	12
Cellular Development	cell proliferation	cell proliferation of melanoma cell lines	0.00152	0.625	C1QBP, DDX21, EIF4A1, IQGAP1, LGALS3, NME1, PEBP1, SET, SFPQ, SPTAN1	10
Cellular Development	cell proliferation	cell proliferation of T lymphocytes	0.00153	-0.126	AHNAK, ANXA1, BSG, C1QBP, CALR, CD46, CD55, CTSD, CTSZ, GPI, HMGB1, HNRNPA2B1, HNRNPL, HSPA5, HSPA8, HSPD1, IMPDH2, ITGB1, LGALS3, LTF, MIF, MSH2, MYDGF, NCSTN, PARP1, RUVBL2	26
Cellular Development	proliferation	proliferation of lung cancer cell lines	6.47e-05	0.722	ACLY, AHSG, ANXA1, BID, C1QBP, COPB2, CSTF2, CYR61, EGFR, HNRNPA2B1, HUWE1, ITGB1, PKM, PTBP1, SET, SOD1, TRIM28	17
Cellular Development	proliferation	proliferation of fibroblast cell lines	7.04e-05	0.193	ALDOA, CAT, CLTC, CSTF2, CTSD, DHX9, EGFR, EIF3H, EWSR1, GNB2L1, HDGF, HMGB1, ITGB1, KHDRBS1, MIF, NPM1, PARP1, PELP1, PKM, PSMC2, RPS6, SFPQ, SHMT1	23
Cellular Development	proliferation	proliferation of blood cells	0.00211	0.429	ACLY, AHNAK, ANXA1, BSG, C1QBP, CALR, CAT, CD46, CD55, CTSD, CTSZ, EGFR, GPI, HMGB1, HNRNPA2B1, HNRNPL, HSPA5, HSPA8, HSPD1, IMPDH2, ITGB1, LGALS3, LTF, MIF, MSH2, MYDGF, MYH9, NCSTN, NPM1, PARP1, RPS19, RUVBL2, SET, TXLNA	34
Cellular Development	proliferation	proliferation of prostate cancer cell lines	0.00248	-0.496	EGFR, EIF3H, FEN1, FSCN1, HNRNPA1, HSPA5, IGF2R, ITGB1, LGALS3, PARP1, PDCD4, PELP1, SND1, SRM, YBX1	15
Cellular Development	proliferation	proliferation of tumor cells	0.00433	0.016	ACLY, ANXA1, BSG, CACYBP, CTSZ, CYR61, EGFR, HDGF, HMGB1, HMGB3, HSPA5, LGALS3, MIF, MKI67, NPM1, PARK7, PARP1, RPS4X, SRSF3, TXLNA	20
Cellular Development	proliferation	proliferation of lymphocytes	0.00453	0.168	ACLY, AHNAK, ANXA1, BSG, C1QBP, CALR, CD46, CD55, CTSD, CTSZ, GPI, HMGB1, HNRNPA2B1, HNRNPL, HSPA5, HSPA8, HSPD1, IMPDH2, ITGB1, LGALS3, LTF, MIF, MSH2, MYDGF, NCSTN, NPM1, PARP1, RUVBL2, TXLNA	29
Cellular Development	differentiation	differentiation of osteoblasts	7.5e-05		CAT, CLTC, CYR61, DDX21, DDX5, DHX9, EGFR, GNB2L1, HNRNPC, HNRNPU, IARS, LTF, PSMC2, RPS11, SND1, SOD1, TPM4	17
Cellular Development	differentiation	differentiation of cells	0.00234	1.873	ACLY, ANXA1, BDH2, BSG, C1QBP, CACYBP, CALR, CAND1, CAT, CD46, CLTC, CNN2, CPNE1, CYR61, DDX21, DDX5, DEK, DHX9, EDF1, EGFR, EIF4G1, EWSR1, FLNB, FSCN1, GLO1, GNB2L1, H2AFZ, HIST1H4A, HMGB1, HNRNPA2B1, HNRNPC, HNRNPK, HNRNPL, HNRNPU, HSP90AA1, HSPA5, HSPD1, IARS, IGF2R, ITGB1, KHDRBS1, KRT1, LAMP1, LGALS3, LONP1, LTF, MIF, MSH2, NAP1L1, NME1, NPEPPS, NPM1, PARP1, PELP1, PFN1, PHGDH, PKM, PRKDC, P…	76
Cellular Development	differentiation	differentiation of bone cells	0.00375		CAT, CLTC, CYR61, DDX21, DDX5, DHX9, EGFR, GLO1, GNB2L1, HNRNPC, HNRNPU, IARS, LTF, PSMC2, RPS11, SND1, SOD1, TPM4	18
Cellular Development	growth	growth of colonocytes	0.00426		EGFR, GNB2L1	2
Protein Degradation	catabolism	catabolism of protein	1.83e-09	-0.847	ATP1B3, CALR, CANX, CAT, CCT2, CD46, CNDP2, CPNE1, CPS1, CTSD, CTSZ, EGFR, FLNA, FLOT2, HSPA5, HSPA8, HSPD1, ITGB1, LAMP1, LAMP2, LONP1, MYH9, NCSTN, NPEPPS, NPM1, PARK7, PFN1, PSMC2, PSMD11, PSMD2, PSME3, SEC22B, SF3B3, SNX1, SNX12, SOD1, USP7, VCP, XPO1	39
Protein Degradation	stabilization	stabilization of protein	8.9e-07		ATP1B3, CALR, CANX, CCT2, FLNA, FLOT2, HSPA5, HSPA8, HSPD1, LAMP1, LAMP2, NPM1, PARK7, PFN1, USP7	15
Protein Degradation	damage	damage of protein	0.000397		CAT, HSPA5, SOD1	3
Protein Degradation	degradation	degradation of protein fragment	0.00174		NPEPPS, PSME3	2
Neurological Disease	neuromuscular disease	neuromuscular disease	2.49e-09		ANXA1, ARL3, ATP5O, CALR, CANX, CD55, CYC1, CYCS, DARS, EIF4G1, FARSB, GPI, HNRNPA1, HNRNPU, HSP90AA1, HSPA5, HSPA8, IMPDH2, LAMP1, LAMP2, LDHB, LTF, MIF, MTDH, MYL12A, NME1, NPM1, PARK7, PARP1, PCNA, PEBP1, PFN1, PGK1, PKM, RAN, RPL13, RPL13A, RPL15, RPL17, RPL3, RPS3A, RPS4X, RTN4, SDHA, SOD1, SRM, SUB1, TPI1, TRAM1, UQCRC1, VCP	51
Neurological Disease	disorder of basal ganglia	disorder of basal ganglia	2e-07		ARL3, ATP5O, CYC1, CYCS, EIF4G1, FARSB, GPI, HNRNPU, HSP90AA1, HSPA5, HSPA8, LAMP1, LAMP2, LDHB, LTF, MTDH, MYL12A, NME1, NPM1, PARK7, PARP1, PCNA, PEBP1, PFN1, PGK1, PKM, RAN, RPL13, RPL13A, RPL15, RPL17, RPL3, RPS3A, RPS4X, RTN4, SDHA, SOD1, SRM, SUB1, TPI1, TRAM1, UQCRC1	42
Neurological Disease	Parkinson's disease	Parkinson's disease	1.31e-06		EIF4G1, FARSB, LAMP1, LDHB, LTF, PARK7, PCNA, PEBP1, PGK1, RAN, RPL13, RPL13A, RPL15, RPL17, RPL3, RPS3A, RPS4X, RTN4, SOD1	19
Neurological Disease	progressive motor neuropathy	progressive motor neuropathy	3.53e-06		ANXA1, CALM1 (includes others), CCT2, CYR61, EIF4A1, EIF4G1, FARSB, HNRNPA1, HSPA5, IMPDH2, LAMP1, LDHB, LTF, MIF, PARK7, PCNA, PEBP1, PFN1, PGK1, RAN, RPL13, RPL13A, RPL15, RPL17, RPL3, RPS3A, RPS4X, RTN4, SOD1, VCP	30
Neurological Disease	progressive motor neuropathy	onset of progressive motor neuropathy	0.00174		PARK7, SOD1	2
Neurological Disease	motor neuron disease	autosomal dominant motor neuron disease	5.55e-06		DYNC1H1, EIF4G1, HNRNPA1, HNRNPA2B1, SOD1, VCP	6
Neurological Disease	movement disorder	Movement Disorders	3.32e-05	-0.284	ARL3, ATP5O, BID, CANX, CTSD, CYC1, CYCS, EIF4G1, FARSB, GPI, HNRNPU, HSP90AA1, HSPA5, HSPA8, IGF2R, ILF3, LAMP1, LAMP2, LDHB, LTF, MTDH, MYL12A, NME1, NPM1, PARK7, PARP1, PCNA, PEBP1, PFN1, PGK1, PKM, RAN, RPL13, RPL13A, RPL15, RPL17, RPL3, RPS3A, RPS4X, RTN4, SDHA, SOD1, SRM, SUB1, TPI1, TRAM1, UQCRC1	47
Neurological Disease	familial motor neuron disease	familial motor neuron disease	3.35e-05		DYNC1H1, EIF4G1, HNRNPA1, HNRNPA2B1, PARK7, SOD1, UBA1, VCP	8
Neurological Disease	Nonaka myopathy	Nonaka myopathy	3.88e-05		CALR, CANX, HSPA5, VCP	4
Neurological Disease	lower motor neuron disease	lower motor neuron disease	0.000276		DYNC1H1, HNRNPA1, HNRNPA2B1, UBA1, VCP	5
Neurological Disease	dementia	Dementia	0.000277		ACLY, ANP32A, CANX, CTSD, DHX9, EPRS, FIS1, GNB2L1, HBA1/HBA2, HNRNPA1, HNRNPA2B1, HNRNPAB, HNRNPU, HSPA5, HSPA9, HSPD1, NCSTN, NNT, PARK7, PCNA, PRDX1, PRKDC, RAN, SET, SNRNP70, SOD1, VCP	27
Neurological Disease	tauopathy	tauopathy	0.000548		ACLY, ANP32A, CANX, CTSD, DHX9, EPRS, FIS1, GNB2L1, HBA1/HBA2, HNRNPA1, HNRNPA2B1, HNRNPAB, HNRNPU, HSPA5, HSPA9, HSPD1, NCSTN, NNT, PARK7, PCNA, PRDX1, PRKDC, RAN, SET, SNRNP70, SOD1	26
Neurological Disease	Huntington's disease	Huntington's Disease	0.000582		ARL3, ATP5O, CYC1, CYCS, GPI, HNRNPU, HSP90AA1, HSPA5, HSPA8, LAMP2, LDHB, MTDH, MYL12A, NME1, NPM1, PARP1, PCNA, PFN1, PGK1, PKM, SDHA, SRM, SUB1, TPI1, TRAM1, UQCRC1	26
Neurological Disease	Alzheimer's disease	Alzheimer's disease	0.000626		ACLY, ANP32A, CANX, CTSD, DHX9, EPRS, FIS1, GNB2L1, HBA1/HBA2, HNRNPA1, HNRNPA2B1, HNRNPAB, HNRNPU, HSPA5, HSPA9, HSPD1, NCSTN, NNT, PCNA, PRDX1, PRKDC, RAN, SET, SNRNP70, SOD1	25
Neurological Disease	inclusion body myopathy with early-onset Paget disease and frontotemporal dementia	inclusion body myopathy with early-onset Paget disease and frontotemporal dementia	0.000883		HNRNPA2B1, VCP	2
Neurological Disease	familial dementia	familial dementia	0.000934		CTSD, HNRNPA2B1, PARK7, SOD1, VCP	5
Neurological Disease	neurological signs	neurological signs	0.000962		ARL3, ATP5O, CYC1, CYCS, GPI, HNRNPA2B1, HNRNPU, HSP90AA1, HSPA5, HSPA8, LAMP2, LDHB, MTDH, MYL12A, NME1, NPM1, PARP1, PCNA, PFN1, PGK1, PKM, SDHA, SOD1, SRM, SUB1, TPI1, TRAM1, UQCRC1	28
Neurological Disease	pilocytic astrocytoma	pilocytic astrocytoma	0.001		HNRNPA1, HNRNPA2B1, PKM	3
Neurological Disease	neuropathy	autosomal dominant neuropathy	0.00153		AARS, DYNC1H1, EIF4G1, HSPD1, SOD1	5
Neurological Disease	cell death	cell death of brain cells	0.00176	2.23	ANP32A, BID, CAT, CTSD, CYCS, HMGB1, HSPA5, HSPD1, MIF, PARK7, PARP1, RPS3, SOD1, YWHAB	14
Neurological Disease	cell death	cell death of cortical neurons	0.00233	1.648	CAT, CTSD, HMGB1, HSPA5, HSPD1, MIF, PARK7, PARP1, SOD1, YWHAB	10
Neurological Disease	cell death	cell death of cerebral cortex cells	0.00254	1.874	CAT, CTSD, CYCS, HMGB1, HSPA5, HSPD1, MIF, PARK7, PARP1, RPS3, SOD1, YWHAB	12
Neurological Disease	familial frontotemporal dementia	familial frontotemporal dementia	0.00344		HNRNPA2B1, PARK7, VCP	3
Skeletal and Muscular Disorders	neuromuscular disease	neuromuscular disease	2.49e-09		ANXA1, ARL3, ATP5O, CALR, CANX, CD55, CYC1, CYCS, DARS, EIF4G1, FARSB, GPI, HNRNPA1, HNRNPU, HSP90AA1, HSPA5, HSPA8, IMPDH2, LAMP1, LAMP2, LDHB, LTF, MIF, MTDH, MYL12A, NME1, NPM1, PARK7, PARP1, PCNA, PEBP1, PFN1, PGK1, PKM, RAN, RPL13, RPL13A, RPL15, RPL17, RPL3, RPS3A, RPS4X, RTN4, SDHA, SOD1, SRM, SUB1, TPI1, TRAM1, UQCRC1, VCP	51
Skeletal and Muscular Disorders	Parkinson's disease	Parkinson's disease	1.31e-06		EIF4G1, FARSB, LAMP1, LDHB, LTF, PARK7, PCNA, PEBP1, PGK1, RAN, RPL13, RPL13A, RPL15, RPL17, RPL3, RPS3A, RPS4X, RTN4, SOD1	19
Skeletal and Muscular Disorders	rheumatoid arthritis	rheumatoid arthritis	1.23e-05		ACLY, AHSG, ALDOA, ANXA1, CALR, DEK, FUBP1, GNB2, HLA-C, HMGB1, HNRNPA1, HSPA8, HSPD1, KHSRP, LAP3, LDHB, LTF, MAPRE1, MIF, MYL12A, NAA25, NONO, PARP1, PGK1, PRDX1, RPL15, RPS13, RPS16, RPS18, RPS3, SND1, SRP14, TPM2, TRIM28, USP7	35
Skeletal and Muscular Disorders	distal myopathy	distal myopathy	1.43e-05		CALR, CANX, HSPA5, MATR3, VCP	5
Skeletal and Muscular Disorders	Nonaka myopathy	Nonaka myopathy	3.88e-05		CALR, CANX, HSPA5, VCP	4
Skeletal and Muscular Disorders	hereditary myopathy	hereditary myopathy	5.15e-05		AARS, ACLY, AHNAK, CALR, CANX, CAP1, CYCS, DDX5, DYNC1H1, HLA-C, HNRNPA1, HNRNPA2B1, HSPA5, ITGB1, LAMP2, LRPPRC, MATR3, NDUFA9, SDHA, SERPINH1, TPM4, UBA1, VCP	23
Skeletal and Muscular Disorders	inclusion body myopathy	inclusion body myopathy	7.91e-05		CALR, CANX, HNRNPA1, HNRNPA2B1, HSPA5, VCP	6
Skeletal and Muscular Disorders	familial Paget's disease of bone	familial Paget's disease of bone	9.84e-05		HNRNPA1, HNRNPA2B1, VCP	3
Skeletal and Muscular Disorders	vitamin D-resistant rickets	vitamin D-resistant rickets	9.84e-05		HNRNPA1, HNRNPA2B1, HNRNPC	3
Skeletal and Muscular Disorders	arthropathy	arthropathy	0.000372	0.887	ACLY, AHSG, ALDOA, ANXA1, BID, CALR, DEK, FUBP1, GNB2, GPI, HLA-C, HMGB1, HNRNPA1, HSPA5, HSPA8, HSPD1, KHSRP, LAP3, LDHB, LTF, MAPRE1, MCM5, MIF, MYL12A, NAA25, NONO, PARP1, PGK1, PRDX1, RPL15, RPS13, RPS16, RPS18, RPS3, SND1, SRP14, TPM2, TRIM28, UBA1, USP7	40
Skeletal and Muscular Disorders	uterine leiomyoma	uterine leiomyoma	0.000386		ALDOA, CYR61, EGFR, HSD17B10, IQGAP1, KPNA3, NPEPPS, PCNA, RPL27, RPL9, RPS19, RPS25, SEC22B, VCP, ZYX	15
Skeletal and Muscular Disorders	inflammation	inflammation of joint	0.000497	0.887	ACLY, AHSG, ALDOA, ANXA1, BID, CALR, DEK, FUBP1, GNB2, GPI, HLA-C, HMGB1, HNRNPA1, HSPA5, HSPA8, HSPD1, KHSRP, LAP3, LDHB, LTF, MAPRE1, MCM5, MIF, MYL12A, NAA25, NONO, PARP1, PGK1, PRDX1, RPL15, RPS13, RPS16, RPS18, RPS3, SND1, SRP14, TPM2, TRIM28, USP7	39
Skeletal and Muscular Disorders	Huntington's disease	Huntington's Disease	0.000582		ARL3, ATP5O, CYC1, CYCS, GPI, HNRNPU, HSP90AA1, HSPA5, HSPA8, LAMP2, LDHB, MTDH, MYL12A, NME1, NPM1, PARP1, PCNA, PFN1, PGK1, PKM, SDHA, SRM, SUB1, TPI1, TRAM1, UQCRC1	26
Skeletal and Muscular Disorders	atelosteogenesis	atelosteogenesis	0.000883		FLNA, FLNB	2
Skeletal and Muscular Disorders	inclusion body myopathy with early-onset Paget disease and frontotemporal dementia	inclusion body myopathy with early-onset Paget disease and frontotemporal dementia	0.000883		HNRNPA2B1, VCP	2
Skeletal and Muscular Disorders	cell death	cell death of muscle cells	0.000961	0.575	ALDOA, BID, CALR, CAT, CYCS, CYR61, HMGB1, HSPD1, MKI67, NCL, PARK7, PARP1, PDCD4, PSMB1, RBM3, RTN4, ZYX	17
Skeletal and Muscular Disorders	autosomal dominant myopathy	autosomal dominant myopathy	0.00138		AARS, ACLY, AHNAK, CAP1, DYNC1H1, SERPINH1, TPM4	7
Skeletal and Muscular Disorders	rheumatic disease	Rheumatic Disease	0.00268	0.887	ACLY, AHSG, ALDOA, ANXA1, BID, CALR, DEK, FUBP1, GNB2, GPI, HLA-C, HMGB1, HNRNPA1, HSPA5, HSPA8, HSPD1, IMPDH2, KHSRP, LAP3, LDHB, LTF, MAPRE1, MCM5, MIF, MYL12A, NAA25, NONO, PARP1, PGK1, PRDX1, RPL15, RPS13, RPS16, RPS18, RPS3, SND1, SRP14, SRSF3, TPM2, TRIM28, USP7	41
Skeletal and Muscular Disorders	apoptosis	apoptosis of muscle cells	0.0032	0.202	ALDOA, CALR, CAT, CYCS, CYR61, HMGB1, HSPD1, MKI67, PARK7, PARP1, PDCD4, PSMB1, RTN4	13
Post-Translational Modification	folding	folding of protein	4.87e-09		AARS, CALR, CANX, ERP29, HSP90AA1, HSPA5, HSPA8, HSPBP1, HSPD1, PDIA6, PRDX4, RUVBL2, SNRNP70	13
Post-Translational Modification	refolding	refolding of protein	0.000341		HSP90AA1, HSPA8, HSPD1, SNRNP70	4
Post-Translational Modification	homotetramerization	homotetramerization of protein	0.000968		CAT, HSD17B10, IMPDH2, SHMT1, SHMT2, TK1	6
Post-Translational Modification	tetramerization	tetramerization of protein	0.00304		CAT, HIST1H4A, HSD17B10, IMPDH2, RPS19, SHMT1, SHMT2, TK1	8
Post-Translational Modification	tyrosine phosphorylation	tyrosine phosphorylation of protein	0.0042	0.29	BSG, CALR, CAT, CD55, EGFR, GNB2L1, IQGAP1, ITGB1, MIF, PRDX1	10
Protein Folding	folding	folding of protein	4.87e-09		AARS, CALR, CANX, ERP29, HSP90AA1, HSPA5, HSPA8, HSPBP1, HSPD1, PDIA6, PRDX4, RUVBL2, SNRNP70	13
Protein Folding	refolding	refolding of protein	0.000341		HSP90AA1, HSPA8, HSPD1, SNRNP70	4
Molecular Transport	transport	transport of protein	2.85e-08	1.195	AP1B1, CALR, EHD1, ERP29, HSPA8, HSPA9, IGF2R, IPO5, IPO7, KPNA2, KPNB1, MYH9, NOLC1, NPM1, RAN, SCAMP3, SNX1, SNX12, SOD1, SPTBN1, TOMM70A, XPO1, XPO5, YWHAH	24
Molecular Transport	transport	transport of molecule	0.00021	1.191	ACAT2, ACLY, ANP32A, ANXA1, AP1B1, ASNA1, ATP1B3, BDH2, BSG, CALR, CANX, CAT, CPNE1, EHD1, EPHX1, ERP29, FOLR1, GOT2, HBA1/HBA2, HNRNPA2B1, HNRNPD, HSPA5, HSPA8, HSPA9, IGF2R, IPO5, IPO7, IQGAP1, ITGB1, KHDRBS1, KPNA2, KPNB1, LETM1, LTF, MIF, MTDH, MYH9, NNT, NOLC1, NPM1, PDIA4, PKM, RAB11B, RAN, RTN4, SCAMP3, SEC22B, SEC24C, SERPINA7, SLC9A3R1, SNX1, SNX12, SOD1, SPTBN1, SRI, SRSF3, TOMM70A, U2A…	62
Molecular Transport	internalization	internalization of protein	3.28e-08	0.478	AP1B1, CAP1, CLTC, EGFR, HSPA8, IPO5, IPO7, KPNA2, KPNB1, NOLC1, RAN, SPTBN1, XPO1	13
Molecular Transport	import	import of protein	9.77e-06	0	HSPA8, IPO5, IPO7, KPNA2, KPNB1, NOLC1, RAN, SPTBN1, XPO1	9
Molecular Transport	import	import of green fluorescent protein	2.02e-05		KPNA2, KPNB1, RAN	3
Molecular Transport	nuclear export	nuclear export	1.77e-05		CALR, HNRNPA1, HNRNPA2B1, HSPA9, KHDRBS1, NPM1, RAN, XPO1, XPO5	9
Molecular Transport	nuclear export	nuclear export of protein	0.000238		CALR, HSPA9, RAN, XPO1, XPO5	5
Molecular Transport	nuclear export	nuclear export of molecule	0.0004		CALR, HNRNPA2B1, HSPA9, KHDRBS1, RAN, XPO1, XPO5	7
Molecular Transport	export	export of RNA	5.45e-05	2.407	HNRNPA2B1, KHDRBS1, RAN, SRSF3, U2AF2, XPO1, XPO5	7
Molecular Transport	export	export of U1 snRNA	0.000883		RAN, XPO1	2
Molecular Transport	export	export of mRNA	0.00168	1.982	HNRNPA2B1, KHDRBS1, SRSF3, U2AF2, XPO1	5
Molecular Transport	export	export of tRNA	0.00174		RAN, XPO5	2
Molecular Transport	quantity	quantity of hydrogen peroxide	0.000149	0.835	CAT, LONP1, PARK7, PRDX1, SOD1	5
Molecular Transport	quantity	quantity of superoxide	0.00084	-0.106	BID, CAT, LONP1, PFN1, SOD1	5
Molecular Transport	quantity	quantity of reactive oxygen species	0.00289	0.79	BID, CAT, HSPA4, HSPA9, LONP1, NNT, PARK7, PFN1, PRDX1, SOD1	10
Molecular Transport	nuclear transport	nuclear transport of protein	0.00044		CALR, HSPA9, KPNB1, RAN, XPO1, XPO5	6
Molecular Transport	nucleocytoplasmic shuttling	nucleocytoplasmic shuttling of molecule	0.00129		ANP32A, HNRNPD, NPM1, RAN	4
Protein Trafficking	transport	transport of protein	2.85e-08	1.195	AP1B1, CALR, EHD1, ERP29, HSPA8, HSPA9, IGF2R, IPO5, IPO7, KPNA2, KPNB1, MYH9, NOLC1, NPM1, RAN, SCAMP3, SNX1, SNX12, SOD1, SPTBN1, TOMM70A, XPO1, XPO5, YWHAH	24
Protein Trafficking	internalization	internalization of protein	3.28e-08	0.478	AP1B1, CAP1, CLTC, EGFR, HSPA8, IPO5, IPO7, KPNA2, KPNB1, NOLC1, RAN, SPTBN1, XPO1	13
Protein Trafficking	targeting	targeting of protein	6.36e-06		BID, CALR, FIS1, FOLR1, HSPA8, HSPA9, RAN, SEC63, TOMM70A, XPO1, XPO5, YWHAB	12
Protein Trafficking	import	import of protein	9.77e-06	0	HSPA8, IPO5, IPO7, KPNA2, KPNB1, NOLC1, RAN, SPTBN1, XPO1	9
Protein Trafficking	import	import of green fluorescent protein	2.02e-05		KPNA2, KPNB1, RAN	3
Protein Trafficking	nuclear export	nuclear export of protein	0.000238		CALR, HSPA9, RAN, XPO1, XPO5	5
Protein Trafficking	nuclear transport	nuclear transport of protein	0.00044		CALR, HSPA9, KPNB1, RAN, XPO1, XPO5	6
Respiratory Disease	non-small-cell lung carcinoma	stage 1 non-small-cell lung carcinoma	1.39e-07		EGFR, EIF4A1, MYL12A, RPL27, RPL7, RPS11, RPS6, SERBP1, XPO5	9
Respiratory Disease	non-small-cell lung carcinoma	stage 1 metastatic non-small-cell lung carcinoma	1e-06		EGFR, EIF4A1, MYL12A, RPL27, RPL7, RPS11, RPS6	7
Respiratory Disease	allergic pulmonary eosinophilia	allergic pulmonary eosinophilia	1.46e-07		ACO2, ALDOA, HNRNPAB, HSPA5, MYH9, PRDX1, TKT, TPI1	8
Respiratory Disease	respiratory system tumor	respiratory system tumor	9.39e-05	0.218	ABCF1, ACLY, AHNAK, AHSG, ALDOA, ALPP, ANXA1, COPB2, CPS1, CTSD, CYR61, DHX9, EGFR, EIF4A1, EPHX1, FUBP1, GNB2L1, GPI, HLA-C, HSP90AA1, HSPD1, HUWE1, IMPDH2, ITGB1, LETM1, MKI67, MSH2, MTDH, MYH9, MYL12A, NCL, NME1, NPM1, NSFL1C, PARP1, PCBP1, PCNA, PKM, PRDX1, PRDX4, PSMD2, RPL22, RPL27, RPL7, RPL9, RPS11, RPS6, SEC24C, SERBP1, SHMT2, SND1, SPTBN1, SRM, TK1, TPI1, VCP, XPO5, ZYX	58
Respiratory Disease	metastatic non-small-cell lung cancer	metastatic non-small-cell lung cancer	0.000111		EGFR, EIF4A1, HSP90AA1, MYL12A, RPL27, RPL7, RPS11, RPS6	8
Respiratory Disease	lung tumor	lung tumor	0.000121	0.218	ABCF1, ACLY, AHNAK, AHSG, ALDOA, ALPP, COPB2, CPS1, CTSD, CYR61, DHX9, EGFR, EIF4A1, EPHX1, FUBP1, GNB2L1, GPI, HLA-C, HSP90AA1, HSPD1, HUWE1, IMPDH2, ITGB1, LETM1, MKI67, MSH2, MYH9, MYL12A, NCL, NME1, NPM1, NSFL1C, PARP1, PCBP1, PCNA, PKM, PRDX1, PRDX4, PSMD2, RPL22, RPL27, RPL7, RPL9, RPS11, RPS6, SEC24C, SERBP1, SHMT2, SND1, SPTBN1, SRM, TK1, TPI1, VCP, XPO5, ZYX	56
Respiratory Disease	lung cancer	lung cancer	0.000124	0.348	ABCF1, ACLY, AHNAK, AHSG, ALDOA, ALPP, COPB2, CPS1, CTSD, CYR61, DHX9, EGFR, EIF4A1, FUBP1, GNB2L1, GPI, HLA-C, HSP90AA1, HSPD1, HUWE1, IMPDH2, ITGB1, LETM1, MKI67, MSH2, MYH9, MYL12A, NCL, NME1, NPM1, NSFL1C, PARP1, PCBP1, PCNA, PKM, PRDX1, PRDX4, PSMD2, RPL22, RPL27, RPL7, RPL9, RPS11, RPS6, SEC24C, SERBP1, SHMT2, SND1, SPTBN1, SRM, TK1, TPI1, VCP, XPO5	54
Respiratory Disease	carcinoma	carcinoma in lung	0.00026	-1.206	ABCF1, AHNAK, AHSG, ALDOA, ALPP, COPB2, CPS1, CTSD, DHX9, EGFR, EIF4A1, FUBP1, GNB2L1, GPI, HLA-C, HSP90AA1, HSPD1, HUWE1, IMPDH2, ITGB1, LETM1, MKI67, MSH2, MYH9, MYL12A, NME1, NPM1, NSFL1C, PARP1, PCBP1, PCNA, PKM, PRDX1, PRDX4, PSMD2, RPL22, RPL27, RPL7, RPS11, RPS6, SEC24C, SERBP1, SPTBN1, SRM, TK1, TPI1, VCP, XPO5	48
Respiratory Disease	non-small cell lung cancer	non-small cell lung cancer	0.000352	-0.762	ABCF1, AHNAK, ALDOA, ALPP, COPB2, CPS1, CTSD, DHX9, EGFR, EIF4A1, FUBP1, GNB2L1, GPI, HLA-C, HSP90AA1, HSPD1, IMPDH2, ITGB1, LETM1, MKI67, MSH2, MYH9, MYL12A, NME1, NPM1, NSFL1C, PARP1, PCBP1, PCNA, PKM, PRDX1, PRDX4, PSMD2, RPL22, RPL27, RPL7, RPS11, RPS6, SEC24C, SERBP1, SPTBN1, SRM, TK1, TPI1, VCP, XPO5	46
Respiratory Disease	non small cell lung adenocarcinoma	non small cell lung adenocarcinoma	0.000764	-0.762	ABCF1, AHNAK, ALDOA, ALPP, COPB2, EGFR, EIF4A1, GPI, HLA-C, HSPD1, IMPDH2, LETM1, MKI67, MSH2, MYH9, NME1, NPM1, NSFL1C, PARP1, PCBP1, PCNA, PKM, PRDX1, PRDX4, PSMD2, RPL22, SEC24C, SERBP1, SPTBN1, SRM, TK1, TPI1, VCP, XPO5	34
Respiratory Disease	non small cell lung adenocarcinoma	stage 1-2 non small cell lung adenocarcinoma	0.00199		EGFR, SERBP1, XPO5	3
Respiratory Disease	oropharyngeal tumor	oropharyngeal tumor	0.00215		EGFR, HSP90AA1, MKI67, PCNA	4
Cellular Movement	allergic pulmonary eosinophilia	allergic pulmonary eosinophilia	1.46e-07		ACO2, ALDOA, HNRNPAB, HSPA5, MYH9, PRDX1, TKT, TPI1	8
Cellular Movement	invasion	invasion of cells	2.27e-06	1.558	ADI1, AHNAK, AHSG, ANXA1, BSG, C1QBP, CALR, CAP1, CAT, COPB2, CTSD, CTSZ, CYR61, EGFR, FLNA, FSCN1, GNB2L1, GPI, HDGF, HMGB1, HMGB3, HNRNPA2B1, HNRNPAB, HSP90AA1, HSPA5, ILF3, IPO7, IQGAP1, ITGB1, LGALS3, LTF, MARCKS, MIF, MTDH, NME1, NPM1, PARK7, PDCD4, PEBP1, PKM, PODXL, PTBP1, SLC9A3R1, VCP	44
Cellular Movement	invasion	invasion of tumor cell lines	8.1e-06	1.708	ADI1, ANXA1, BSG, CALR, CAP1, CAT, COPB2, CTSD, CTSZ, CYR61, EGFR, FSCN1, GNB2L1, GPI, HDGF, HMGB1, HNRNPA2B1, HNRNPAB, HSP90AA1, ILF3, IPO7, IQGAP1, ITGB1, LGALS3, MARCKS, MIF, MTDH, NME1, PDCD4, PEBP1, PKM, PODXL, PTBP1, SLC9A3R1, VCP	35
Cellular Movement	invasion	invasion of colorectal cancer cell lines	0.000193	0.562	ANXA1, EGFR, FSCN1, GNB2L1, HSP90AA1, MIF, NME1, PDCD4	8
Cellular Movement	cell movement	cell movement of tumor cell lines	2.12e-05	3.053	ANXA1, BSG, C1QBP, CALR, CAP1, CAT, CTSZ, CYR61, EGFR, FLNA, FLNB, FSCN1, GNB2, GNB2L1, GPI, HDGF, HNRNPA2B1, HNRNPK, HSP90AA1, ILF3, IPO7, IQGAP1, ITGB1, KHDRBS1, KPNA2, LGALS3, MIF, MTDH, MYH9, NCL, NME1, PDCD4, PEBP1, PKM, PODXL, RAP1B, RUVBL2, SLC9A3R1, VCP, YBX1, ZYX	41
Cellular Movement	cell movement	cell movement	9.92e-05	3.973	ACO2, ADI1, AHNAK, AHSG, ALDOA, ALPP, ANXA1, BID, BSG, C1QBP, CALR, CAP1, CAT, CD55, CNN2, CTNNA1, CTSZ, CYR61, DEK, EGFR, EHD1, FLNA, FLNB, FOLR1, FSCN1, GNB2, GNB2L1, GPI, HDGF, HMGB1, HNRNPA2B1, HNRNPAB, HNRNPK, HNRNPL, HSP90AA1, HSPA5, HSPD1, IGF2R, ILF3, IPO7, IQGAP1, ITGB1, KHDRBS1, KPNA2, LGALS3, LTF, MAPRE1, MARCKS, MCM3, MIF, MTDH, MYH9, MYL12A, NCL, NME1, NPM1, PARK7, PARP1, PDCD4, PEBP…	79
Cellular Movement	cell movement	cell movement of fibrosarcoma cell lines	0.000118	1.149	CAT, FLNA, FLNB, GPI, HNRNPK, SLC9A3R1	6
Cellular Movement	cell movement	cell movement of carcinoma cell lines	0.000469	2.447	BSG, C1QBP, CYR61, EGFR, HNRNPA2B1, ITGB1, MIF, MTDH, NME1, PODXL, RAP1B, RUVBL2, ZYX	13
Cellular Movement	cell movement	cell movement of macrophages	0.000571	1.109	ANXA1, BID, CNN2, CYR61, EGFR, FLNA, HMGB1, ITGB1, LGALS3, MIF, NPM1, PARP1, PFN1, RPL13A, YBX1	15
Cellular Movement	cell movement	cell movement of embryonic cells	0.000639	0.44	C1QBP, EGFR, FOLR1, FSCN1, HMGB1, ITGB1, MIF, PFN1, RTN4	9
Cellular Movement	cell movement	cell movement of sarcoma cell lines	0.00147	0.619	CAT, FLNA, FLNB, GPI, HNRNPK, SLC9A3R1, VCP	7
Cellular Movement	cell movement	cell movement of antigen presenting cells	0.0018	1.031	ANXA1, BID, CNN2, CTSZ, CYR61, EGFR, FLNA, HMGB1, ITGB1, LGALS3, MIF, NPM1, PARP1, PFN1, RPL13A, RPS19, YBX1	17
Cellular Movement	cell movement	cell movement of embryonic stem cells	0.00199		EGFR, HMGB1, PFN1	3
Cellular Movement	cell movement	cell movement of lung cancer cell lines	0.00221	2.771	C1QBP, EGFR, HNRNPA2B1, ITGB1, MIF, PODXL, YBX1, ZYX	8
Cellular Movement	cell movement	cell movement of melanoma cell lines	0.00332	1.867	BSG, EGFR, FLNA, HNRNPA2B1, ITGB1, KHDRBS1, NME1, PEBP1	8
Cellular Movement	cell movement	cell movement of myeloid cells	0.00371	1.474	ALPP, ANXA1, BID, C1QBP, CD55, CNN2, CYR61, DEK, EGFR, FLNA, HMGB1, ITGB1, LGALS3, LTF, MIF, NPM1, PARP1, PFN1, RAP1B, RPL13A, RPS19, RTN4, YBX1	23
Cellular Movement	migration	migration of tumor cell lines	5.43e-05	2.601	ANXA1, BSG, C1QBP, CAT, CTSZ, CYR61, EGFR, FLNA, FLNB, FSCN1, GNB2L1, HDGF, HNRNPA2B1, HNRNPK, HSP90AA1, ILF3, IPO7, IQGAP1, ITGB1, KHDRBS1, KPNA2, LGALS3, MIF, MTDH, MYH9, NCL, NME1, PDCD4, PKM, PODXL, RAP1B, RUVBL2, SLC9A3R1, VCP, ZYX	35
Cellular Movement	migration	migration of cells	0.000125	3.688	ADI1, AHNAK, AHSG, ALDOA, ALPP, ANXA1, BID, BSG, C1QBP, CALR, CAP1, CAT, CD55, CNN2, CTNNA1, CTSZ, CYR61, DEK, EGFR, EHD1, FLNA, FLNB, FOLR1, FSCN1, GNB2L1, GPI, HDGF, HMGB1, HNRNPA2B1, HNRNPK, HNRNPL, HSP90AA1, HSPA5, HSPD1, IGF2R, ILF3, IPO7, IQGAP1, ITGB1, KHDRBS1, KPNA2, LGALS3, LTF, MAPRE1, MARCKS, MCM3, MIF, MTDH, MYH9, MYL12A, NCL, NME1, NPM1, PARK7, PARP1, PDCD4, PFN1, PKM, PODXL, PRDX1, …	72
Cellular Movement	migration	migration of carcinoma cell lines	0.000259	2.269	BSG, C1QBP, CYR61, EGFR, HNRNPA2B1, ITGB1, MIF, MTDH, PODXL, RAP1B, RUVBL2, ZYX	12
Cellular Movement	migration	initiation of migration of leukemia cell lines	0.000298		FLNA, FLNB	2
Cellular Movement	migration	migration of fibrosarcoma cell lines	0.000673	1.535	CAT, FLNA, FLNB, HNRNPK, SLC9A3R1	5
Cellular Movement	migration	initiation of migration of fibrosarcoma cell lines	0.000883		FLNA, FLNB	2
Cellular Movement	migration	migration of pontine neurons	0.000883		MYH9, MYL12A	2
Cellular Movement	migration	migration of endothelial cell lines	0.0013	0.126	BSG, CYR61, EGFR, HMGB1, ITGB1, NCL, RAP1B	7
Cellular Movement	migration	migration of macrophages	0.0013	-0.606	CNN2, FLNA, HMGB1, LGALS3, MIF, NPM1, PARP1	7
Cellular Movement	migration	migration of sarcoma cell lines	0.00216	0.939	CAT, FLNA, FLNB, HNRNPK, SLC9A3R1, VCP	6
Cellular Movement	migration	migration of keratinocytes	0.00334	0.6	AHSG, ALDOA, CTNNA1, EGFR, ITGB1, LTF	6
Cellular Movement	cellular infiltration	cellular infiltration	0.000174	1.706	ACO2, ALDOA, ANXA1, BID, CD55, CYR61, EGFR, HMGB1, HNRNPAB, HSPA5, HSPD1, ITGB1, LGALS3, LTF, MIF, MYH9, NPM1, PARP1, PRDX1, RPL13A, TKT, TPI1, YBX1	23
Cellular Movement	detachment	detachment of granulocytes	0.00174		ANXA1, ITGB1	2
Cellular Movement	elongation	elongation of filaments	0.00242		CAP1, MAPRE1, PFN1	3
Cellular Movement	movement	movement of vascular endothelial cells	0.00356	0.973	CNN2, CYR61, EGFR, FLNB, HSPA5, ITGB1, LGALS3, NCL, PKM, RTN4	10
Cellular Movement	cytokinesis	cytokinesis of epithelial cell lines	0.00426		NME1, YBX1	2
Cellular Movement	scattering	scattering of colorectal cancer cell lines	0.00426		EGFR, GNB2L1	2
Hematological Disease	allergic pulmonary eosinophilia	allergic pulmonary eosinophilia	1.46e-07		ACO2, ALDOA, HNRNPAB, HSPA5, MYH9, PRDX1, TKT, TPI1	8
Hematological Disease	congenital anemia	congenital anemia	2.16e-07		ALDOA, CAT, GPI, HBA1/HBA2, RPL15, RPL35A, RPS10, RPS19, RPS7, SOD1	10
Hematological Disease	myelodysplastic syndrome	myelodysplastic syndrome	2.69e-07		CALR, IMPDH2, MYH9, NPM1, RPL13, RPL13A, RPL15, RPL3, RPL4, RPL6, RPL7, RPLP1, RPS16, RPS19, RPS20, RPS4X, RPS6	17
Hematological Disease	failure	failure of bone marrow	7.28e-07		CAT, PFN1, RPL15, RPL35A, RPS10, RPS19, RPS7, SOD1, SRP72	9
Hematological Disease	constitutional bone marrow failure syndrome	constitutional bone marrow failure syndrome	7.56e-07		CAT, RPL15, RPL35A, RPS10, RPS19, RPS7, SOD1, SRP72	8
Hematological Disease	lymphohematopoietic neoplasia	lymphohematopoietic neoplasia	8.38e-07	-0.385	ACO2, AHSG, ALPP, ANXA1, BDH2, BID, CALR, CPNE1, CYCS, CYR61, DDB1, DEK, DHX15, DYNC1H1, EDC4, EGFR, EIF4G1, EPHX1, FEN1, FLNA, FUBP1, GNB2L1, GTF2I, HBA1/HBA2, HLA-C, HMGB1, HSP90AA1, HSPA5, HSPD1, HUWE1, IMMT, IMPDH2, IPO5, IPO7, IQGAP1, ITGB1, KHDRBS1, KPNA2, KPNB1, KRT1, LAMP1, LONP1, MCM5, MCM6, MIF, MKI67, MSH2, MTHFD1, MYH9, MYOF, NAP1L1, NCSTN, NME1, NONO, NPM1, PARP1, PCNA, PDCD4, PDIA6,…	97
Hematological Disease	hematological neoplasia	hematological neoplasia	3.79e-06	-0.68	ACO2, AHSG, ALPP, ANXA1, BDH2, BID, CALR, CPNE1, CYCS, CYR61, DDB1, DEK, DHX15, DYNC1H1, EDC4, EGFR, EIF4G1, EPHX1, FEN1, FLNA, FUBP1, GNB2L1, GTF2I, HBA1/HBA2, HLA-C, HMGB1, HSPA5, HSPD1, HUWE1, IMMT, IMPDH2, IPO5, IPO7, IQGAP1, KPNA2, KPNB1, KRT1, LAMP1, LONP1, MCM5, MCM6, MIF, MKI67, MSH2, MTHFD1, MYH9, MYOF, NAP1L1, NCSTN, NME1, NONO, NPM1, PARP1, PCNA, PDCD4, PDIA6, PRDX1, PRKDC, PSIP1, PSMB…	94
Hematological Disease	Waldenstrom's macroglobulinemia	Waldenstrom's macroglobulinemia	4.81e-06		EGFR, FEN1, FUBP1, GTF2I, KPNA2, LAMP1, NME1, NONO, PARP1, PCNA, PSIP1, PSMB1, PSMD2, PSME3, SNX1	15
Hematological Disease	Diamond-Blackfan anemia	Diamond-Blackfan anemia	5.59e-06		RPL15, RPL35A, RPS10, RPS19, RPS7	5
Hematological Disease	congenital aplastic anemia	congenital aplastic anemia	6.94e-06		CAT, RPL15, RPL35A, RPS10, RPS19, RPS7, SOD1	7
Hematological Disease	lymphocytic cancer	lymphocytic cancer	1.31e-05	-0.73	ANXA1, CYR61, DDB1, EDC4, EGFR, FEN1, HMGB1, IMPDH2, IPO5, IPO7, IQGAP1, KPNB1, LONP1, MCM5, MKI67, MSH2, MYOF, NAP1L1, NPM1, PARP1, PDCD4, PRDX1, PRKDC, PSMB1, PSMD2, RAN, RPL13, RPS13, RPS2, SHMT2, SNRPB, SPTBN1, TXLNA, UQCRC1, VCP, XPO1	36
Hematological Disease	infection	infection by Zaire ebolavirus	2.42e-05	1.172	HSPA5, LTF, RPL18, RPL3, RPS6	5
Hematological Disease	Ebola hemorrhagic fever	Ebola hemorrhagic fever	3.2e-05	1.455	FOLR1, HSPA5, LTF, RPL18, RPL3, RPS6	6
Hematological Disease	anemia	anemia	3.85e-05	-0.99	ALDOA, ANXA1, C1QBP, CAT, CD46, GPI, HBA1/HBA2, HMGB1, IMPDH2, LGALS3, MIF, NPM1, PRDX1, RPL15, RPL35A, RPS10, RPS19, RPS6, RPS7, SOD1, TRIM28	21
Hematological Disease	lymphohematopoietic cancer	lymphohematopoietic cancer	5.21e-05	-0.639	ACO2, AHSG, ALPP, ANXA1, BDH2, CALR, CPNE1, CYCS, CYR61, DDB1, DEK, DHX15, DYNC1H1, EDC4, EGFR, EIF4G1, EPHX1, FEN1, FLNA, FUBP1, GNB2L1, GTF2I, HBA1/HBA2, HLA-C, HMGB1, HSP90AA1, HSPA5, HSPD1, HUWE1, IMMT, IMPDH2, IPO5, IPO7, IQGAP1, ITGB1, KHDRBS1, KPNA2, KPNB1, KRT1, LAMP1, LONP1, MCM5, MCM6, MIF, MKI67, MSH2, MTHFD1, MYOF, NAP1L1, NCSTN, NME1, NONO, NPM1, PARP1, PCNA, PDCD4, PDIA6, PRDX1, PRK…	88
Hematological Disease	plasma cell dyscrasia	plasma cell dyscrasia	7.66e-05		EGFR, FEN1, FLNA, FUBP1, GTF2I, IMPDH2, KPNA2, LAMP1, MKI67, NME1, NONO, PARP1, PCNA, PDIA6, PSIP1, PSMB1, PSMD2, PSME3, RPS6, SNX1	20
Hematological Disease	hematologic cancer	hematologic cancer	0.00018	-0.972	ACO2, AHSG, ALPP, ANXA1, BDH2, CALR, CPNE1, CYCS, CYR61, DDB1, DEK, DHX15, DYNC1H1, EDC4, EGFR, EIF4G1, EPHX1, FEN1, FLNA, FUBP1, GNB2L1, GTF2I, HBA1/HBA2, HLA-C, HMGB1, HSPA5, HSPD1, HUWE1, IMMT, IMPDH2, IPO5, IPO7, IQGAP1, KPNA2, KPNB1, KRT1, LAMP1, LONP1, MCM5, MCM6, MIF, MKI67, MSH2, MTHFD1, MYOF, NAP1L1, NCSTN, NME1, NONO, NPM1, PARP1, PCNA, PDCD4, PDIA6, PRDX1, PRKDC, PSIP1, PSMB1, PSMD2, P…	85
Hematological Disease	lymphoid cancer	lymphoid cancer	0.000247	-0.639	ACO2, AHSG, ALPP, ANXA1, BDH2, CALR, CPNE1, CYCS, CYR61, DDB1, DEK, DHX15, DYNC1H1, EDC4, EGFR, EIF4G1, EPHX1, FEN1, GNB2L1, HBA1/HBA2, HLA-C, HMGB1, HSP90AA1, HSPA5, HSPD1, HUWE1, IMMT, IMPDH2, IPO5, IPO7, IQGAP1, ITGB1, KHDRBS1, KPNA2, KPNB1, KRT1, LAMP1, LONP1, MCM5, MCM6, MIF, MKI67, MSH2, MTHFD1, MYOF, NAP1L1, NCSTN, NPM1, PARP1, PCNA, PDCD4, PDIA6, PRDX1, PRKDC, PSIP1, PSMB1, PSMD2, RAN, RP…	80
Hematological Disease	hemolysis	hemolysis	0.000392		ALDOA, ANXA1, CAT, CD46, GPI, HBA1/HBA2, IMPDH2, PRDX1	8
Hematological Disease	non-Hodgkin's disease	non-Hodgkin's disease	0.000554	-0.6	ANXA1, CYR61, DDB1, EDC4, EGFR, FEN1, HMGB1, IMPDH2, IQGAP1, LONP1, MCM5, MKI67, MSH2, MYOF, PARP1, PDCD4, PRDX1, PRKDC, PSMB1, PSMD2, RPS2, SHMT2, TXLNA, UQCRC1, XPO1	25
Hematological Disease	hemolytic anemia	hemolytic anemia	0.000887		ALDOA, ANXA1, CD46, GPI, HBA1/HBA2, IMPDH2, PRDX1	7
Hematological Disease	eosinophilia	eosinophilia	0.00146		ACO2, ALDOA, HNRNPAB, HSPA5, MYDGF, MYH9, PRDX1, TKT, TPI1	9
Hematological Disease	myeloproliferative disorder	myeloproliferative disorder	0.00244		ACO2, AHSG, ALPP, BDH2, CALR, CPNE1, CYCS, DEK, DHX15, DYNC1H1, EGFR, EIF4G1, EPHX1, GNB2L1, HBA1/HBA2, HLA-C, HSPA5, HSPD1, IMMT, IMPDH2, KPNA2, LAMP1, MCM6, MKI67, MTHFD1, MYH9, NCSTN, NPM1, PARP1, PCNA, PDIA6, PSIP1, RPL13, RPL13A, RPL15, RPL3, RPL4, RPL6, RPL7, RPLP1, RPS11, RPS12, RPS13, RPS16, RPS19, RPS20, RPS23, RPS25, RPS4X, RPS6, SHMT1, SNRNP70, TPM2, TRIM28, UQCRC1	55
Hematological Disease	exhaustion	exhaustion of hematopoietic progenitor cells	0.00287		BID, RPS19	2
Hematological Disease	hereditary nonspherocytic hemolytic anemia	hereditary nonspherocytic hemolytic anemia	0.00287		ALDOA, GPI	2
Hematological Disease	diffuse lymphoma	diffuse lymphoma	0.00334		DDB1, EDC4, EGFR, IQGAP1, LONP1, MCM5, MKI67, MSH2, PSMB1, PSMD2, RPS2, SHMT2, UQCRC1, XPO1	14
Hematological Disease	congenital hemolytic anemia	congenital hemolytic anemia	0.00344		ALDOA, GPI, HBA1/HBA2	3
Hematological Disease	B-cell non-Hodgkin's disease	B-cell non-Hodgkin's disease	0.00421	0	DDB1, EGFR, FEN1, IQGAP1, LONP1, PDCD4, PRDX1, PRKDC, PSMB1, PSMD2, RPS2, SHMT2, TXLNA, UQCRC1, XPO1	15
Hematological Disease	diffuse small-cell lymphoma	diffuse small-cell lymphoma	0.0045		EDC4, EGFR, LONP1, MCM5, MKI67, PSMB1, PSMD2, RPS2, XPO1	9
Immunological Disease	allergic pulmonary eosinophilia	allergic pulmonary eosinophilia	1.46e-07		ACO2, ALDOA, HNRNPAB, HSPA5, MYH9, PRDX1, TKT, TPI1	8
Immunological Disease	myelodysplastic syndrome	myelodysplastic syndrome	2.69e-07		CALR, IMPDH2, MYH9, NPM1, RPL13, RPL13A, RPL15, RPL3, RPL4, RPL6, RPL7, RPLP1, RPS16, RPS19, RPS20, RPS4X, RPS6	17
Immunological Disease	lymphohematopoietic neoplasia	lymphohematopoietic neoplasia	8.38e-07	-0.385	ACO2, AHSG, ALPP, ANXA1, BDH2, BID, CALR, CPNE1, CYCS, CYR61, DDB1, DEK, DHX15, DYNC1H1, EDC4, EGFR, EIF4G1, EPHX1, FEN1, FLNA, FUBP1, GNB2L1, GTF2I, HBA1/HBA2, HLA-C, HMGB1, HSP90AA1, HSPA5, HSPD1, HUWE1, IMMT, IMPDH2, IPO5, IPO7, IQGAP1, ITGB1, KHDRBS1, KPNA2, KPNB1, KRT1, LAMP1, LONP1, MCM5, MCM6, MIF, MKI67, MSH2, MTHFD1, MYH9, MYOF, NAP1L1, NCSTN, NME1, NONO, NPM1, PARP1, PCNA, PDCD4, PDIA6,…	97
Immunological Disease	hematological neoplasia	hematological neoplasia	3.79e-06	-0.68	ACO2, AHSG, ALPP, ANXA1, BDH2, BID, CALR, CPNE1, CYCS, CYR61, DDB1, DEK, DHX15, DYNC1H1, EDC4, EGFR, EIF4G1, EPHX1, FEN1, FLNA, FUBP1, GNB2L1, GTF2I, HBA1/HBA2, HLA-C, HMGB1, HSPA5, HSPD1, HUWE1, IMMT, IMPDH2, IPO5, IPO7, IQGAP1, KPNA2, KPNB1, KRT1, LAMP1, LONP1, MCM5, MCM6, MIF, MKI67, MSH2, MTHFD1, MYH9, MYOF, NAP1L1, NCSTN, NME1, NONO, NPM1, PARP1, PCNA, PDCD4, PDIA6, PRDX1, PRKDC, PSIP1, PSMB…	94
Immunological Disease	Waldenstrom's macroglobulinemia	Waldenstrom's macroglobulinemia	4.81e-06		EGFR, FEN1, FUBP1, GTF2I, KPNA2, LAMP1, NME1, NONO, PARP1, PCNA, PSIP1, PSMB1, PSMD2, PSME3, SNX1	15
Immunological Disease	rheumatoid arthritis	rheumatoid arthritis	1.23e-05		ACLY, AHSG, ALDOA, ANXA1, CALR, DEK, FUBP1, GNB2, HLA-C, HMGB1, HNRNPA1, HSPA8, HSPD1, KHSRP, LAP3, LDHB, LTF, MAPRE1, MIF, MYL12A, NAA25, NONO, PARP1, PGK1, PRDX1, RPL15, RPS13, RPS16, RPS18, RPS3, SND1, SRP14, TPM2, TRIM28, USP7	35
Immunological Disease	lymphocytic cancer	lymphocytic cancer	1.31e-05	-0.73	ANXA1, CYR61, DDB1, EDC4, EGFR, FEN1, HMGB1, IMPDH2, IPO5, IPO7, IQGAP1, KPNB1, LONP1, MCM5, MKI67, MSH2, MYOF, NAP1L1, NPM1, PARP1, PDCD4, PRDX1, PRKDC, PSMB1, PSMD2, RAN, RPL13, RPS13, RPS2, SHMT2, SNRPB, SPTBN1, TXLNA, UQCRC1, VCP, XPO1	36
Immunological Disease	lymphohematopoietic cancer	lymphohematopoietic cancer	5.21e-05	-0.639	ACO2, AHSG, ALPP, ANXA1, BDH2, CALR, CPNE1, CYCS, CYR61, DDB1, DEK, DHX15, DYNC1H1, EDC4, EGFR, EIF4G1, EPHX1, FEN1, FLNA, FUBP1, GNB2L1, GTF2I, HBA1/HBA2, HLA-C, HMGB1, HSP90AA1, HSPA5, HSPD1, HUWE1, IMMT, IMPDH2, IPO5, IPO7, IQGAP1, ITGB1, KHDRBS1, KPNA2, KPNB1, KRT1, LAMP1, LONP1, MCM5, MCM6, MIF, MKI67, MSH2, MTHFD1, MYOF, NAP1L1, NCSTN, NME1, NONO, NPM1, PARP1, PCNA, PDCD4, PDIA6, PRDX1, PRK…	88
Immunological Disease	plasma cell dyscrasia	plasma cell dyscrasia	7.66e-05		EGFR, FEN1, FLNA, FUBP1, GTF2I, IMPDH2, KPNA2, LAMP1, MKI67, NME1, NONO, PARP1, PCNA, PDIA6, PSIP1, PSMB1, PSMD2, PSME3, RPS6, SNX1	20
Immunological Disease	allergy	allergy	0.000114		ACO2, AHNAK, ALDOA, ANXA1, CAT, CPNE1, FLNA, GRSF1, HLA-C, HNRNPAB, HNRNPR, HSPA5, KRT1, MKI67, MYH9, PHGDH, PRDX1, RAB11B, TKT, TPI1, VCP, ZYX	22
Immunological Disease	hematologic cancer	hematologic cancer	0.00018	-0.972	ACO2, AHSG, ALPP, ANXA1, BDH2, CALR, CPNE1, CYCS, CYR61, DDB1, DEK, DHX15, DYNC1H1, EDC4, EGFR, EIF4G1, EPHX1, FEN1, FLNA, FUBP1, GNB2L1, GTF2I, HBA1/HBA2, HLA-C, HMGB1, HSPA5, HSPD1, HUWE1, IMMT, IMPDH2, IPO5, IPO7, IQGAP1, KPNA2, KPNB1, KRT1, LAMP1, LONP1, MCM5, MCM6, MIF, MKI67, MSH2, MTHFD1, MYOF, NAP1L1, NCSTN, NME1, NONO, NPM1, PARP1, PCNA, PDCD4, PDIA6, PRDX1, PRKDC, PSIP1, PSMB1, PSMD2, P…	85
Immunological Disease	lymphoid cancer	lymphoid cancer	0.000247	-0.639	ACO2, AHSG, ALPP, ANXA1, BDH2, CALR, CPNE1, CYCS, CYR61, DDB1, DEK, DHX15, DYNC1H1, EDC4, EGFR, EIF4G1, EPHX1, FEN1, GNB2L1, HBA1/HBA2, HLA-C, HMGB1, HSP90AA1, HSPA5, HSPD1, HUWE1, IMMT, IMPDH2, IPO5, IPO7, IQGAP1, ITGB1, KHDRBS1, KPNA2, KPNB1, KRT1, LAMP1, LONP1, MCM5, MCM6, MIF, MKI67, MSH2, MTHFD1, MYOF, NAP1L1, NCSTN, NPM1, PARP1, PCNA, PDCD4, PDIA6, PRDX1, PRKDC, PSIP1, PSMB1, PSMD2, RAN, RP…	80
Immunological Disease	atopic dermatitis	atopic dermatitis	0.000361		AHNAK, ANXA1, CAT, CPNE1, FLNA, GRSF1, HLA-C, HNRNPR, KRT1, MKI67, PHGDH, RAB11B, TPI1, VCP, ZYX	15
Immunological Disease	non-Hodgkin's disease	non-Hodgkin's disease	0.000554	-0.6	ANXA1, CYR61, DDB1, EDC4, EGFR, FEN1, HMGB1, IMPDH2, IQGAP1, LONP1, MCM5, MKI67, MSH2, MYOF, PARP1, PDCD4, PRDX1, PRKDC, PSMB1, PSMD2, RPS2, SHMT2, TXLNA, UQCRC1, XPO1	25
Immunological Disease	systemic autoimmune syndrome	systemic autoimmune syndrome	0.000972		ABCF1, ACLY, AHSG, ALDOA, ANXA1, CALR, CAT, DEK, FUBP1, GANAB, GNB2, HBA1/HBA2, HLA-C, HMGB1, HNRNPA1, HSPA8, HSPD1, IMPDH2, KHSRP, LAP3, LDHB, LTF, MAPRE1, MIF, MYH9, MYL12A, NAA25, NONO, PARP1, PDCD4, PGK1, PRDX1, RPL15, RPS13, RPS16, RPS18, RPS3, SND1, SRP14, TPM2, TRIM28, USP7	42
Immunological Disease	eosinophilia	eosinophilia	0.00146		ACO2, ALDOA, HNRNPAB, HSPA5, MYDGF, MYH9, PRDX1, TKT, TPI1	9
Immunological Disease	hypersensitive reaction	hypersensitive reaction	0.00149	1.387	AHNAK, ANXA1, CALR, CAT, CPNE1, FLNA, GRSF1, H2AFZ, HLA-C, HNRNPR, KRT1, MIF, MKI67, PHGDH, RAB11B, SOD1, SRM, TPI1, VCP, ZYX	20
Immunological Disease	myeloproliferative disorder	myeloproliferative disorder	0.00244		ACO2, AHSG, ALPP, BDH2, CALR, CPNE1, CYCS, DEK, DHX15, DYNC1H1, EGFR, EIF4G1, EPHX1, GNB2L1, HBA1/HBA2, HLA-C, HSPA5, HSPD1, IMMT, IMPDH2, KPNA2, LAMP1, MCM6, MKI67, MTHFD1, MYH9, NCSTN, NPM1, PARP1, PCNA, PDIA6, PSIP1, RPL13, RPL13A, RPL15, RPL3, RPL4, RPL6, RPL7, RPLP1, RPS11, RPS12, RPS13, RPS16, RPS19, RPS20, RPS23, RPS25, RPS4X, RPS6, SHMT1, SNRNP70, TPM2, TRIM28, UQCRC1	55
Immunological Disease	diffuse lymphoma	diffuse lymphoma	0.00334		DDB1, EDC4, EGFR, IQGAP1, LONP1, MCM5, MKI67, MSH2, PSMB1, PSMD2, RPS2, SHMT2, UQCRC1, XPO1	14
Immunological Disease	B-cell non-Hodgkin's disease	B-cell non-Hodgkin's disease	0.00421	0	DDB1, EGFR, FEN1, IQGAP1, LONP1, PDCD4, PRDX1, PRKDC, PSMB1, PSMD2, RPS2, SHMT2, TXLNA, UQCRC1, XPO1	15
Immunological Disease	diffuse small-cell lymphoma	diffuse small-cell lymphoma	0.0045		EDC4, EGFR, LONP1, MCM5, MKI67, PSMB1, PSMD2, RPS2, XPO1	9
Inflammatory Disease	allergic pulmonary eosinophilia	allergic pulmonary eosinophilia	1.46e-07		ACO2, ALDOA, HNRNPAB, HSPA5, MYH9, PRDX1, TKT, TPI1	8
Inflammatory Disease	chronic inflammatory disorder	chronic inflammatory disorder	3.22e-06		ACLY, AHSG, ALDOA, ALPP, ANXA1, BSG, CALR, CTSD, DARS, DDX5, DEK, EGFR, FUBP1, GNB2, HBA1/HBA2, HLA-C, HMGB1, HNRNPA1, HSPA5, HSPA8, HSPD1, IMPDH2, KHSRP, LAP3, LDHB, LTF, MAPRE1, MIF, MYL12A, NAA25, NONO, PARP1, PGK1, PKM, PRDX1, PSMB1, PSMD2, RPL15, RPS13, RPS16, RPS18, RPS3, SND1, SRP14, TPM2, TRIM28, USP7	47
Inflammatory Disease	rheumatoid arthritis	rheumatoid arthritis	1.23e-05		ACLY, AHSG, ALDOA, ANXA1, CALR, DEK, FUBP1, GNB2, HLA-C, HMGB1, HNRNPA1, HSPA8, HSPD1, KHSRP, LAP3, LDHB, LTF, MAPRE1, MIF, MYL12A, NAA25, NONO, PARP1, PGK1, PRDX1, RPL15, RPS13, RPS16, RPS18, RPS3, SND1, SRP14, TPM2, TRIM28, USP7	35
Inflammatory Disease	atopic dermatitis	atopic dermatitis	0.000361		AHNAK, ANXA1, CAT, CPNE1, FLNA, GRSF1, HLA-C, HNRNPR, KRT1, MKI67, PHGDH, RAB11B, TPI1, VCP, ZYX	15
Inflammatory Disease	inflammation	inflammation of joint	0.000497	0.887	ACLY, AHSG, ALDOA, ANXA1, BID, CALR, DEK, FUBP1, GNB2, GPI, HLA-C, HMGB1, HNRNPA1, HSPA5, HSPA8, HSPD1, KHSRP, LAP3, LDHB, LTF, MAPRE1, MCM5, MIF, MYL12A, NAA25, NONO, PARP1, PGK1, PRDX1, RPL15, RPS13, RPS16, RPS18, RPS3, SND1, SRP14, TPM2, TRIM28, USP7	39
Inflammatory Disease	dermatitis	Dermatitis	0.000744		AHNAK, ANXA1, CALR, CAT, CD55, CPNE1, EGFR, FLNA, GRSF1, HLA-C, HNRNPR, KRT1, MKI67, NCSTN, PHGDH, PSMB1, PSMD2, RAB11B, TPI1, VCP, ZYX	21
Inflammatory Disease	rheumatic disease	Rheumatic Disease	0.00268	0.887	ACLY, AHSG, ALDOA, ANXA1, BID, CALR, DEK, FUBP1, GNB2, GPI, HLA-C, HMGB1, HNRNPA1, HSPA5, HSPA8, HSPD1, IMPDH2, KHSRP, LAP3, LDHB, LTF, MAPRE1, MCM5, MIF, MYL12A, NAA25, NONO, PARP1, PGK1, PRDX1, RPL15, RPS13, RPS16, RPS18, RPS3, SND1, SRP14, SRSF3, TPM2, TRIM28, USP7	41
Inflammatory Response	allergic pulmonary eosinophilia	allergic pulmonary eosinophilia	1.46e-07		ACO2, ALDOA, HNRNPAB, HSPA5, MYH9, PRDX1, TKT, TPI1	8
Inflammatory Response	rheumatoid arthritis	rheumatoid arthritis	1.23e-05		ACLY, AHSG, ALDOA, ANXA1, CALR, DEK, FUBP1, GNB2, HLA-C, HMGB1, HNRNPA1, HSPA8, HSPD1, KHSRP, LAP3, LDHB, LTF, MAPRE1, MIF, MYL12A, NAA25, NONO, PARP1, PGK1, PRDX1, RPL15, RPS13, RPS16, RPS18, RPS3, SND1, SRP14, TPM2, TRIM28, USP7	35
Inflammatory Response	phagocytosis	phagocytosis of cells	8.07e-05	-0.014	ABCF1, AHSG, ANXA1, CALR, CAT, CLTC, CNN2, EHD1, GNB2L1, HMGB1, HSPA8, ITGB1, LGALS3, MIF, MYH9, NPM1, PFN1	17
Inflammatory Response	phagocytosis	phagocytosis	8.88e-05	0.25	ABCF1, AHSG, ANXA1, CALR, CAT, CLTC, CNN2, EHD1, GNB2L1, HMGB1, HSPA8, ITGB1, LAMP2, LGALS3, MIF, MYH9, NPM1, PFN1	18
Inflammatory Response	atopic dermatitis	atopic dermatitis	0.000361		AHNAK, ANXA1, CAT, CPNE1, FLNA, GRSF1, HLA-C, HNRNPR, KRT1, MKI67, PHGDH, RAB11B, TPI1, VCP, ZYX	15
Inflammatory Response	inflammation	inflammation of joint	0.000497	0.887	ACLY, AHSG, ALDOA, ANXA1, BID, CALR, DEK, FUBP1, GNB2, GPI, HLA-C, HMGB1, HNRNPA1, HSPA5, HSPA8, HSPD1, KHSRP, LAP3, LDHB, LTF, MAPRE1, MCM5, MIF, MYL12A, NAA25, NONO, PARP1, PGK1, PRDX1, RPL15, RPS13, RPS16, RPS18, RPS3, SND1, SRP14, TPM2, TRIM28, USP7	39
Inflammatory Response	inflammation	inflammation of organ	0.00111	1.184	ACO2, AHNAK, ALDOA, ALPP, ANXA1, BID, BSG, CALR, CAT, CD46, CD55, CPNE1, CTSD, CYR61, DDX5, EGFR, FLNA, GRSF1, HBA1/HBA2, HLA-C, HMGB1, HNRNPAB, HNRNPR, HSPA5, IMPDH2, KRT1, LGALS3, LTF, MIF, MKI67, MTDH, MYH9, NCSTN, PARP1, PDCD4, PHGDH, PKM, PRDX1, PSMB1, PSMD2, RAB11B, SOD1, TK1, TKT, TPI1, VCP, YBX1, ZYX	48
Inflammatory Response	cell movement	cell movement of macrophages	0.000571	1.109	ANXA1, BID, CNN2, CYR61, EGFR, FLNA, HMGB1, ITGB1, LGALS3, MIF, NPM1, PARP1, PFN1, RPL13A, YBX1	15
Inflammatory Response	dermatitis	Dermatitis	0.000744		AHNAK, ANXA1, CALR, CAT, CD55, CPNE1, EGFR, FLNA, GRSF1, HLA-C, HNRNPR, KRT1, MKI67, NCSTN, PHGDH, PSMB1, PSMD2, RAB11B, TPI1, VCP, ZYX	21
Inflammatory Response	migration	migration of macrophages	0.0013	-0.606	CNN2, FLNA, HMGB1, LGALS3, MIF, NPM1, PARP1	7
Inflammatory Response	stimulation	stimulation of macrophages	0.0027	1.103	CYR61, HMGB1, LGALS3, MIF	4
Inflammatory Response	immune response	immune response of cells	0.00342	0.938	ABCF1, AHSG, ANXA1, CALR, CAT, CD55, CLTC, CNN2, CTSD, EGFR, EHD1, GNB2L1, HMGB1, HSP90AA1, HSPA8, ITGB1, LGALS3, LTF, MIF, MSH2, MYH9, NPM1, PARP1, PFN1	24
Psychological Disorders	disorder of basal ganglia	disorder of basal ganglia	2e-07		ARL3, ATP5O, CYC1, CYCS, EIF4G1, FARSB, GPI, HNRNPU, HSP90AA1, HSPA5, HSPA8, LAMP1, LAMP2, LDHB, LTF, MTDH, MYL12A, NME1, NPM1, PARK7, PARP1, PCNA, PEBP1, PFN1, PGK1, PKM, RAN, RPL13, RPL13A, RPL15, RPL17, RPL3, RPS3A, RPS4X, RTN4, SDHA, SOD1, SRM, SUB1, TPI1, TRAM1, UQCRC1	42
Psychological Disorders	Parkinson's disease	Parkinson's disease	1.31e-06		EIF4G1, FARSB, LAMP1, LDHB, LTF, PARK7, PCNA, PEBP1, PGK1, RAN, RPL13, RPL13A, RPL15, RPL17, RPL3, RPS3A, RPS4X, RTN4, SOD1	19
Psychological Disorders	dementia	Dementia	0.000277		ACLY, ANP32A, CANX, CTSD, DHX9, EPRS, FIS1, GNB2L1, HBA1/HBA2, HNRNPA1, HNRNPA2B1, HNRNPAB, HNRNPU, HSPA5, HSPA9, HSPD1, NCSTN, NNT, PARK7, PCNA, PRDX1, PRKDC, RAN, SET, SNRNP70, SOD1, VCP	27
Psychological Disorders	tauopathy	tauopathy	0.000548		ACLY, ANP32A, CANX, CTSD, DHX9, EPRS, FIS1, GNB2L1, HBA1/HBA2, HNRNPA1, HNRNPA2B1, HNRNPAB, HNRNPU, HSPA5, HSPA9, HSPD1, NCSTN, NNT, PARK7, PCNA, PRDX1, PRKDC, RAN, SET, SNRNP70, SOD1	26
Psychological Disorders	Huntington's disease	Huntington's Disease	0.000582		ARL3, ATP5O, CYC1, CYCS, GPI, HNRNPU, HSP90AA1, HSPA5, HSPA8, LAMP2, LDHB, MTDH, MYL12A, NME1, NPM1, PARP1, PCNA, PFN1, PGK1, PKM, SDHA, SRM, SUB1, TPI1, TRAM1, UQCRC1	26
Psychological Disorders	Alzheimer's disease	Alzheimer's disease	0.000626		ACLY, ANP32A, CANX, CTSD, DHX9, EPRS, FIS1, GNB2L1, HBA1/HBA2, HNRNPA1, HNRNPA2B1, HNRNPAB, HNRNPU, HSPA5, HSPA9, HSPD1, NCSTN, NNT, PCNA, PRDX1, PRKDC, RAN, SET, SNRNP70, SOD1	25
Psychological Disorders	inclusion body myopathy with early-onset Paget disease and frontotemporal dementia	inclusion body myopathy with early-onset Paget disease and frontotemporal dementia	0.000883		HNRNPA2B1, VCP	2
Psychological Disorders	familial dementia	familial dementia	0.000934		CTSD, HNRNPA2B1, PARK7, SOD1, VCP	5
Psychological Disorders	familial frontotemporal dementia	familial frontotemporal dementia	0.00344		HNRNPA2B1, PARK7, VCP	3
Cardiovascular Disease	congenital anemia	congenital anemia	2.16e-07		ALDOA, CAT, GPI, HBA1/HBA2, RPL15, RPL35A, RPS10, RPS19, RPS7, SOD1	10
Cardiovascular Disease	Diamond-Blackfan anemia	Diamond-Blackfan anemia	5.59e-06		RPL15, RPL35A, RPS10, RPS19, RPS7	5
Cardiovascular Disease	congenital aplastic anemia	congenital aplastic anemia	6.94e-06		CAT, RPL15, RPL35A, RPS10, RPS19, RPS7, SOD1	7
Cardiovascular Disease	anemia	anemia	3.85e-05	-0.99	ALDOA, ANXA1, C1QBP, CAT, CD46, GPI, HBA1/HBA2, HMGB1, IMPDH2, LGALS3, MIF, NPM1, PRDX1, RPL15, RPL35A, RPS10, RPS19, RPS6, RPS7, SOD1, TRIM28	21
Cardiovascular Disease	hemolytic anemia	hemolytic anemia	0.000887		ALDOA, ANXA1, CD46, GPI, HBA1/HBA2, IMPDH2, PRDX1	7
Cardiovascular Disease	arteriosclerosis	arteriosclerosis	0.00245	0.246	ACAT2, AHSG, CD55, FOLR1, HBA1/HBA2, HMGB1, HSPD1, IMPDH2, LAMP2, LGALS3, MIF, MKI67, PARP1, PCNA, PELP1, PFN1, RTN4, SOD1, TK1, TKT, VKORC1	21
Cardiovascular Disease	hereditary nonspherocytic hemolytic anemia	hereditary nonspherocytic hemolytic anemia	0.00287		ALDOA, GPI	2
Cardiovascular Disease	congenital hemolytic anemia	congenital hemolytic anemia	0.00344		ALDOA, GPI, HBA1/HBA2	3
Cardiovascular Disease	peripheral arterial disease	peripheral arterial disease	0.00371		AHSG, CACYBP, CAND1, HBA1/HBA2, HSPA4, HSPH1, MARCKS, RPL9, RUVBL2, SUB1, TOMM70A	11
Cardiovascular Disease	vaso-occlusion	vaso-occlusion	0.00376	-0.071	ACAT2, AHSG, CD55, CPS1, FOLR1, HBA1/HBA2, HMGB1, HSPD1, IMPDH2, LAMP2, LGALS3, MIF, MKI67, PARP1, PCNA, PELP1, PFN1, RTN4, SOD1, TKT, VKORC1	21
Cardiovascular Disease	occlusion	occlusion of blood vessel	0.00396	-0.071	ACAT2, AHSG, CD55, CPS1, FOLR1, HBA1/HBA2, HMGB1, HSPD1, IMPDH2, LAMP2, LGALS3, MIF, MKI67, PARP1, PCNA, PELP1, PFN1, RTN4, SOD1, TKT, VKORC1	21
Cardiovascular Disease	damage	damage of heart ventricle	0.00426		CTNNA1, PDCD4	2
Cardiovascular Disease	atherosclerosis	atherosclerosis	0.00449	-0.071	ACAT2, AHSG, CD55, FOLR1, HBA1/HBA2, HMGB1, HSPD1, IMPDH2, LAMP2, LGALS3, MIF, MKI67, PARP1, PCNA, PELP1, PFN1, RTN4, SOD1, TKT, VKORC1	20
Developmental Disorder	congenital anemia	congenital anemia	2.16e-07		ALDOA, CAT, GPI, HBA1/HBA2, RPL15, RPL35A, RPS10, RPS19, RPS7, SOD1	10
Developmental Disorder	Diamond-Blackfan anemia	Diamond-Blackfan anemia	5.59e-06		RPL15, RPL35A, RPS10, RPS19, RPS7	5
Developmental Disorder	congenital aplastic anemia	congenital aplastic anemia	6.94e-06		CAT, RPL15, RPL35A, RPS10, RPS19, RPS7, SOD1	7
Developmental Disorder	distal myopathy	distal myopathy	1.43e-05		CALR, CANX, HSPA5, MATR3, VCP	5
Developmental Disorder	Nonaka myopathy	Nonaka myopathy	3.88e-05		CALR, CANX, HSPA5, VCP	4
Developmental Disorder	familial Paget's disease of bone	familial Paget's disease of bone	9.84e-05		HNRNPA1, HNRNPA2B1, VCP	3
Developmental Disorder	epidermolytic palmoplantar keratoderma	epidermolytic palmoplantar keratoderma	0.000298		KRT1, KRT9	2
Developmental Disorder	organismal death	death of embryo	0.000583	0.14	BSG, FEN1, IMPDH2, LRPPRC, PCNA, PFN1, RPS19, SRSF3, TKT, VCP	10
Developmental Disorder	atelosteogenesis	atelosteogenesis	0.000883		FLNA, FLNB	2
Developmental Disorder	inclusion body myopathy with early-onset Paget disease and frontotemporal dementia	inclusion body myopathy with early-onset Paget disease and frontotemporal dementia	0.000883		HNRNPA2B1, VCP	2
Developmental Disorder	hereditary nonspherocytic hemolytic anemia	hereditary nonspherocytic hemolytic anemia	0.00287		ALDOA, GPI	2
Developmental Disorder	congenital hemolytic anemia	congenital hemolytic anemia	0.00344		ALDOA, GPI, HBA1/HBA2	3
DNA Replication, Recombination, and Repair	hydrolysis	hydrolysis of nucleotide	5.92e-07	-0.591	CALR, EIF4B, EIF5, HMGB1, HSPA5, HSPD1, IPO5, NME1, PSMC2, RAN, RUVBL2, UBA1, XPO1	13
DNA Replication, Recombination, and Repair	hydrolysis	hydrolysis of ATP	1.73e-05	-1.134	EIF4B, HMGB1, HSPA5, HSPD1, PSMC2, RUVBL2, UBA1	7
DNA Replication, Recombination, and Repair	hydrolysis	hydrolysis of GTP	0.00113	0.254	CALR, EIF5, IPO5, NME1, RAN, XPO1	6
DNA Replication, Recombination, and Repair	metabolism	metabolism of DNA	7.13e-07	-0.555	BSG, CACYBP, CALR, DDB1, DFFA, DHX9, EGFR, FEN1, HMGB1, HNRNPA1, HSD17B10, HUWE1, KPNA2, MCM3, NAP1L1, NCL, NME1, NPM1, PARP1, PCNA, PFN1, PTBP1, RAN, RTN4, SET, SOD1	26
DNA Replication, Recombination, and Repair	excision repair	excision repair	2.31e-06	1.095	DDB1, FEN1, HMGB1, HNRNPU, HUWE1, PARP1, PCNA, RAD23B, USP7, YBX1	10
DNA Replication, Recombination, and Repair	repair	repair of DNA	4.15e-06	1.992	DDB1, DEK, EGFR, EIF4G1, FEN1, HMGB1, HNRNPU, HUWE1, KPNA2, MSH2, NPM1, PARP1, PCNA, PRKDC, RAD23B, RPS3, TRIM28, USP7, VCP, YBX1	20
DNA Replication, Recombination, and Repair	annealing	annealing of hnRNA	5.11e-06		HNRNPA1, HNRNPC, HNRNPU	3
DNA Replication, Recombination, and Repair	recombination	DNA recombination	2.95e-05	0.849	DDB1, HMGB1, HNRNPC, IPO5, KPNA2, MSH2, PARP1, PRKDC, RPS9, RUVBL2, SF3B3, SNRPA1, SNRPB	13
DNA Replication, Recombination, and Repair	double-stranded DNA break repair	double-stranded DNA break repair of cells	5.45e-05	-0.083	DEK, EGFR, KPNA2, NPM1, PARP1, PCNA, PRKDC	7
DNA Replication, Recombination, and Repair	double-stranded DNA break repair	double-stranded DNA break repair	7.29e-05	0.236	DEK, EGFR, KPNA2, MSH2, NPM1, PARP1, PCNA, PRKDC, TRIM28, VCP	10
DNA Replication, Recombination, and Repair	double-stranded DNA break repair	double-stranded DNA break repair of gonadal cell lines	0.000298		PCNA, PRKDC	2
DNA Replication, Recombination, and Repair	double-stranded DNA break repair	double-stranded DNA break repair of cervical cancer cell lines	0.001		DEK, KPNA2, NPM1	3
DNA Replication, Recombination, and Repair	double-stranded DNA break repair	double-stranded DNA break repair of fibroblasts	0.00174		PARP1, PRKDC	2
DNA Replication, Recombination, and Repair	double-stranded DNA break repair	double-stranded DNA break repair of tumor cell lines	0.00447	-1.199	DEK, KPNA2, NPM1, PARP1	4
DNA Replication, Recombination, and Repair	homologous recombination	homologous recombination	0.000137	1.897	DDB1, HNRNPC, IPO5, PARP1, PRKDC, RPS9, RUVBL2, SF3B3, SNRPA1, SNRPB	10
DNA Replication, Recombination, and Repair	homologous recombination	homologous recombination of cells	0.000241	2.121	DDB1, HNRNPC, IPO5, RPS9, RUVBL2, SF3B3, SNRPA1, SNRPB	8
DNA Replication, Recombination, and Repair	damage	DNA damage	0.00023	0.248	ACO2, CALR, CAT, EGFR, EIF4G1, LONP1, NME1, NPM1, PARK7, PARP1, PRDX1, PRKDC, SOD1	13
DNA Replication, Recombination, and Repair	degradation	degradation of chromosomes	0.000501	-0.152	MSH2, NPM1, PRKDC, YBX1	4
DNA Replication, Recombination, and Repair	replication	DNA replication	0.000752	0.266	CACYBP, CALR, DDB1, EGFR, FEN1, HMGB1, HUWE1, MCM3, NAP1L1, NCL, NPM1, PARP1, PCNA, SET	14
DNA Replication, Recombination, and Repair	formation	formation of RAD51 nuclear focus	0.001		EGFR, FLNA, RUVBL2	3
DNA Replication, Recombination, and Repair	molecular cleavage	molecular cleavage of DNA	0.00115	1.306	FEN1, HMGB1, NME1, NPM1, PCNA	5
DNA Replication, Recombination, and Repair	fragmentation	fragmentation of DNA fragment	0.003	-1.421	DFFA, HSD17B10, PARP1, RTN4, SOD1	5
Nucleic Acid Metabolism	hydrolysis	hydrolysis of nucleotide	5.92e-07	-0.591	CALR, EIF4B, EIF5, HMGB1, HSPA5, HSPD1, IPO5, NME1, PSMC2, RAN, RUVBL2, UBA1, XPO1	13
Nucleic Acid Metabolism	hydrolysis	hydrolysis of ATP	1.73e-05	-1.134	EIF4B, HMGB1, HSPA5, HSPD1, PSMC2, RUVBL2, UBA1	7
Nucleic Acid Metabolism	hydrolysis	hydrolysis of GTP	0.00113	0.254	CALR, EIF5, IPO5, NME1, RAN, XPO1	6
Nucleic Acid Metabolism	synthesis	synthesis of ATP	5.74e-06	1.446	ALDOA, CYCS, HMGB1, HSPD1, LETM1, LONP1, PARP1, PKM, SOD1, VCP	10
Nucleic Acid Metabolism	synthesis	synthesis of purine nucleotide	4.08e-05	1.446	ALDOA, CYCS, GMPS, HMGB1, HSPD1, IMPDH2, LETM1, LONP1, MTHFD1, PARP1, PKM, SOD1, VCP	13
Nucleic Acid Metabolism	synthesis	synthesis of nucleoside 5'-phosphate	0.000415		GMPS, SHMT1, TK1, UMPS	4
Nucleic Acid Metabolism	synthesis	synthesis of nucleotide	0.000926	1.118	ALDOA, CYCS, GMPS, GNB2, HMGB1, HSPD1, IMPDH2, LETM1, LONP1, MTHFD1, PARP1, PKM, SHMT1, SNX1, SOD1, TK1, UMPS, VCP	18
Nucleic Acid Metabolism	metabolism	metabolism of nucleoside triphosphate	1.46e-05	1.446	ALDOA, ATP5O, CYCS, HMGB1, HSPA8, HSPD1, LETM1, LONP1, PARP1, PKM, SOD1, VCP	12
Nucleic Acid Metabolism	metabolism	metabolism of nucleic acid component or derivative	0.000273	1.019	ACLY, ALDOA, ATP5O, CYCS, GMPS, GNB2, HMGB1, HSPA8, HSPD1, IMPDH2, LETM1, LONP1, MDH2, MTHFD1, NUDT2, PARP1, PGK1, PKM, SHMT1, SNX1, SOD1, TK1, UAP1, UMPS, VCP	25
Nucleic Acid Metabolism	metabolism	metabolism of nucleotide	0.000695	1.118	ALDOA, ATP5O, CYCS, GMPS, GNB2, HMGB1, HSPA8, HSPD1, IMPDH2, LETM1, LONP1, MDH2, MTHFD1, PARP1, PKM, SHMT1, SNX1, SOD1, TK1, UMPS, VCP	21
Small Molecule Biochemistry	hydrolysis	hydrolysis of nucleotide	5.92e-07	-0.591	CALR, EIF4B, EIF5, HMGB1, HSPA5, HSPD1, IPO5, NME1, PSMC2, RAN, RUVBL2, UBA1, XPO1	13
Small Molecule Biochemistry	hydrolysis	hydrolysis of ATP	1.73e-05	-1.134	EIF4B, HMGB1, HSPA5, HSPD1, PSMC2, RUVBL2, UBA1	7
Small Molecule Biochemistry	hydrolysis	hydrolysis of GTP	0.00113	0.254	CALR, EIF5, IPO5, NME1, RAN, XPO1	6
Small Molecule Biochemistry	synthesis	synthesis of serine family amino acid	1.72e-06		MTHFD1, PHGDH, PKM, SHMT1, SHMT2	5
Small Molecule Biochemistry	synthesis	synthesis of ATP	5.74e-06	1.446	ALDOA, CYCS, HMGB1, HSPD1, LETM1, LONP1, PARP1, PKM, SOD1, VCP	10
Small Molecule Biochemistry	synthesis	synthesis of alpha-amino acid	9.57e-06		CNDP2, GOT2, MTHFD1, PHGDH, PKM, SHMT1, SHMT2	7
Small Molecule Biochemistry	synthesis	synthesis of purine nucleotide	4.08e-05	1.446	ALDOA, CYCS, GMPS, HMGB1, HSPD1, IMPDH2, LETM1, LONP1, MTHFD1, PARP1, PKM, SOD1, VCP	13
Small Molecule Biochemistry	synthesis	synthesis of L-amino acid	4.41e-05		CNDP2, GOT2, MTHFD1, PHGDH, PKM, SHMT2	6
Small Molecule Biochemistry	synthesis	synthesis of amino acids	4.97e-05		ASS1, CNDP2, GOT2, MTHFD1, PHGDH, PKM, SHMT1, SHMT2	8
Small Molecule Biochemistry	synthesis	synthesis of L-serine	4.98e-05		PHGDH, PKM, SHMT2	3
Small Molecule Biochemistry	synthesis	synthesis of nitric oxide	0.000242	1.224	ASS1, CALM1 (includes others), CALR, CAT, CD46, EGFR, HSP90AA1, HSPA4, HSPD1, IMMT, ITGB1, MIF, PARK7, PARP1, PFN1, SOD1	16
Small Molecule Biochemistry	synthesis	synthesis of nucleoside 5'-phosphate	0.000415		GMPS, SHMT1, TK1, UMPS	4
Small Molecule Biochemistry	synthesis	synthesis of nucleotide	0.000926	1.118	ALDOA, CYCS, GMPS, GNB2, HMGB1, HSPD1, IMPDH2, LETM1, LONP1, MTHFD1, PARP1, PKM, SHMT1, SNX1, SOD1, TK1, UMPS, VCP	18
Small Molecule Biochemistry	synthesis	synthesis of sulfur amino acid	0.00199		MTHFD1, SHMT1, SHMT2	3
Small Molecule Biochemistry	synthesis	synthesis of glycine	0.00287		SHMT1, SHMT2	2
Small Molecule Biochemistry	metabolism	metabolism of nucleoside triphosphate	1.46e-05	1.446	ALDOA, ATP5O, CYCS, HMGB1, HSPA8, HSPD1, LETM1, LONP1, PARP1, PKM, SOD1, VCP	12
Small Molecule Biochemistry	metabolism	metabolism of L-serine	7.64e-05		PHGDH, PKM, SHMT1, SHMT2	4
Small Molecule Biochemistry	metabolism	metabolism of serine family amino acid	0.000106		MTHFD1, PHGDH, PKM, SHMT1, SHMT2	5
Small Molecule Biochemistry	metabolism	metabolism of L-amino acid	0.000243		ASS1, GOT2, MTHFD1, PHGDH, PKM, SHMT1, SHMT2	7
Small Molecule Biochemistry	metabolism	metabolism of amino acid analogs	0.000531		ASS1, FOLR1, MTHFD1, PHGDH, SHMT1, SHMT2	6
Small Molecule Biochemistry	metabolism	metabolism of nucleotide	0.000695	1.118	ALDOA, ATP5O, CYCS, GMPS, GNB2, HMGB1, HSPA8, HSPD1, IMPDH2, LETM1, LONP1, MDH2, MTHFD1, PARP1, PKM, SHMT1, SNX1, SOD1, TK1, UMPS, VCP	21
Small Molecule Biochemistry	metabolism	metabolism of glycine	0.001		PHGDH, SHMT1, SHMT2	3
Small Molecule Biochemistry	metabolism	metabolism of oxalacetic acid	0.00129		ACLY, GOT2, MDH2	3
Small Molecule Biochemistry	metabolism	metabolism of sulfur amino acid	0.00148		MTHFD1, PHGDH, SHMT1, SHMT2	4
Small Molecule Biochemistry	metabolism	metabolism of L-tetrahydrofolic acid	0.00162		MTHFD1, SHMT1, SHMT2	3
Small Molecule Biochemistry	metabolism	metabolism of dicarboxylic acid	0.00191		ACLY, GOT2, MDH2, SDHA	4
Small Molecule Biochemistry	degradation	degradation of hydrogen peroxide	0.000831		CAT, HBA1/HBA2, PRDX1, SOD1	4
Small Molecule Biochemistry	binding	binding of biotin	0.000883		C1QBP, KRT1	2
Small Molecule Biochemistry	production	production of lactic acid	0.00139	1.982	EWSR1, HNRNPA1, HNRNPA2B1, PKM, PTBP1	5
Small Molecule Biochemistry	conversion	conversion of hydrogen peroxide	0.00174		CAT, SOD1	2
Small Molecule Biochemistry	damage	damage of lipid	0.00426		CAT, SOD1	2
Cell-To-Cell Signaling and Interaction	quantity	quantity of focal adhesions	6.28e-07	-1.254	CAT, EGFR, FLNA, FLNB, GNB2L1, ITGB1, MYH9, SPTAN1	8
Cell-To-Cell Signaling and Interaction	adhesion	adhesion of tumor cell lines	1.37e-06	0.775	ANXA1, BSG, C1QBP, CD55, CTSZ, CYR61, EGFR, ERP29, FLNA, GNB2L1, HMGB1, ITGB1, LGALS3, LTF, MARCKS, MYH9, NME1, PKM, SNX1, SPTAN1, ZYX	21
Cell-To-Cell Signaling and Interaction	adhesion	adhesion of hepatoma cell lines	5.53e-05	0.068	BSG, C1QBP, ITGB1, NME1	4
Cell-To-Cell Signaling and Interaction	adhesion	adhesion of breast cancer cell lines	0.000265	0.928	ANXA1, EGFR, ERP29, ITGB1, LGALS3, NME1, SNX1	7
Cell-To-Cell Signaling and Interaction	adhesion	adhesion of melanoma cell lines	0.000532	1.387	EGFR, ITGB1, LGALS3, NME1, SPTAN1	5
Cell-To-Cell Signaling and Interaction	adhesion	adhesion of skin cell lines	0.00129		ITGB1, LGALS3, RAP1B	3
Cell-To-Cell Signaling and Interaction	adhesion	adhesion of colorectal cancer cell lines	0.00236	0.421	GNB2L1, ITGB1, LGALS3, NME1, PKM	5
Cell-To-Cell Signaling and Interaction	adhesion	adhesion of breast cell lines	0.0029		GPI, KPNA2, LGALS3	3
Cell-To-Cell Signaling and Interaction	adhesion	adhesion of endothelial cell lines	0.003	0.975	ANXA1, ITGB1, LGALS3, RAP1B	4
Cell-To-Cell Signaling and Interaction	adhesion	adhesion of connective tissue cells	0.00418	0.749	CALR, CD46, CLTC, CYR61, IGF2R, IQGAP1, ITGB1, RPL22, ZYX	9
Cell-To-Cell Signaling and Interaction	cell-cell adhesion	cell-cell adhesion of tumor cell lines	1.3e-05	0.114	C1QBP, ERP29, GNB2L1, ITGB1, LGALS3, NME1, ZYX	7
Cell-To-Cell Signaling and Interaction	cell-cell adhesion	cell-cell adhesion	0.000435	0.552	C1QBP, CYR61, EGFR, ERP29, GNB2L1, GPI, IQGAP1, ITGB1, LGALS3, MYH9, NME1, PODXL, ZYX	13
Cell-To-Cell Signaling and Interaction	cell-cell adhesion	cell-cell adhesion of hepatoma cell lines	0.000883		C1QBP, NME1	2
Cell-To-Cell Signaling and Interaction	cell-cell adhesion	cell-cell adhesion of colorectal cancer cell lines	0.00162		GNB2L1, LGALS3, NME1	3
Cell-To-Cell Signaling and Interaction	phagocytosis	phagocytosis of cells	8.07e-05	-0.014	ABCF1, AHSG, ANXA1, CALR, CAT, CLTC, CNN2, EHD1, GNB2L1, HMGB1, HSPA8, ITGB1, LGALS3, MIF, MYH9, NPM1, PFN1	17
Cell-To-Cell Signaling and Interaction	disruption	disruption of cell-cell contacts	0.000363		ANXA1, CYR61, GNB2L1, ITGB1, SOD1	5
Cell-To-Cell Signaling and Interaction	binding	binding of skin cell lines	0.00174		CYR61, ITGB1	2
Cell-To-Cell Signaling and Interaction	binding	binding of stem cells	0.00174		C1QBP, ITGB1	2
Cell-To-Cell Signaling and Interaction	binding	binding of embryonic cells	0.00287		C1QBP, ITGB1	2
Cell-To-Cell Signaling and Interaction	detachment	detachment of granulocytes	0.00174		ANXA1, ITGB1	2
Cell-To-Cell Signaling and Interaction	growth	growth of focal adhesions	0.00174		FLNA, FLNB	2
Cell-To-Cell Signaling and Interaction	stimulation	stimulation of macrophages	0.0027	1.103	CYR61, HMGB1, LGALS3, MIF	4
Cell-To-Cell Signaling and Interaction	attachment	attachment of vascular endothelial cells	0.00287		ITGB1, PKM	2
Cell-To-Cell Signaling and Interaction	attachment	attachment of epithelial cells	0.00426		EGFR, LGALS3	2
Cell-To-Cell Signaling and Interaction	attachment	attachment of cells	0.00462	2.613	C1QBP, CALR, CD46, EGFR, ITGB1, LGALS3, PKM, PODXL	8
Cellular Assembly and Organization	quantity	quantity of focal adhesions	6.28e-07	-1.254	CAT, EGFR, FLNA, FLNB, GNB2L1, ITGB1, MYH9, SPTAN1	8
Cellular Assembly and Organization	quantity	quantity of vacuole	0.000103		LONP1, MYOF, SNRPD1, SOD1	4
Cellular Assembly and Organization	disruption	disruption of cell-cell contacts	0.000363		ANXA1, CYR61, GNB2L1, ITGB1, SOD1	5
Cellular Assembly and Organization	formation	formation of vacuole	0.000369	-0.283	ANXA1, CTSD, LAMP1, LAMP2, MIF, SOD1, VCP	7
Cellular Assembly and Organization	formation	formation of autophagic vacuoles	0.000414	-0.283	ANXA1, CTSD, LAMP1, LAMP2, MIF	5
Cellular Assembly and Organization	formation	formation of nucleus	0.000484	0.849	FLNA, NOLC1, NONO, PARP1, RAN, RPS19	6
Cellular Assembly and Organization	formation	formation of RAD51 nuclear focus	0.001		EGFR, FLNA, RUVBL2	3
Cellular Assembly and Organization	formation	formation of lamellipodia	0.00403	0.912	BSG, C1QBP, CAP1, CYR61, EGFR, FSCN1, HSP90AA1, SLC9A3R1, SNX1	9
Cellular Assembly and Organization	development	development of cytoplasm	0.000881	0.045	ANXA1, CTSD, EGFR, ERP29, FIS1, FLNA, GPI, HSPA8, IPO4, ITGB1, LAMP1, LAMP2, LETM1, MAPRE1, MIF, NPM1, PARK7, PFN1, RPS3, TPM2, TPM4, ZYX	22
Cellular Assembly and Organization	assembly	assembly of axon initial segments	0.000883		SPTAN1, SPTBN1	2
Cellular Assembly and Organization	organization	organization of actin cytoskeleton	0.000905	0	ALDOA, ANXA1, CALR, CAP1, CFL2, EGFR, FLNA, FLNB, FSCN1, GPI, ITGB1, MYH9, RAN, RPS6, SLC9A3R1, SPTAN1	16
Cellular Assembly and Organization	organization	organization of cytoplasm	0.000905	1.502	ALDOA, ANP32A, ANXA1, ARL3, ARPC3, BSG, C1QBP, CALR, CANX, CAP1, CFL2, CLTC, CNN2, COPB2, CYR61, EGFR, EHD1, FIS1, FLNA, FLNB, FSCN1, GPI, HDGF, HMGB1, HNRNPK, HSP90AA1, IQGAP1, ITGB1, KPNB1, KRT9, LONP1, LTF, MAPRE1, MARCKS, MYH9, NME1, NSFL1C, PARK7, PARP1, PFN1, PHGDH, PKM, PRKDC, RAB5C, RAN, RAP1B, RPS3, RPS6, RTN4, SLC9A3R1, SNX1, SOD1, SPTAN1, SPTBN1, XPO1, YBX1, YWHAH	57
Cellular Assembly and Organization	organization	organization of cytoskeleton	0.00389	1.521	ALDOA, ANP32A, ANXA1, ARL3, ARPC3, BSG, C1QBP, CALR, CANX, CAP1, CFL2, CNN2, COPB2, CYR61, EGFR, EHD1, FLNA, FLNB, FSCN1, GPI, HDGF, HMGB1, HNRNPK, HSP90AA1, IQGAP1, ITGB1, KPNB1, KRT9, LTF, MAPRE1, MARCKS, MYH9, NME1, PFN1, PHGDH, PKM, PRKDC, RAN, RAP1B, RPS3, RPS6, RTN4, SLC9A3R1, SNX1, SOD1, SPTAN1, SPTBN1, XPO1, YBX1, YWHAH	50
Cellular Assembly and Organization	complexity	complexity of dendritic trees	0.00162		FLNA, IQGAP1, ITGB1	3
Cellular Assembly and Organization	association	association of polysomes	0.00174		KHDRBS1, KHSRP	2
Cellular Assembly and Organization	binding	binding of chromosomes	0.00174		HMGB1, RAN	2
Cellular Assembly and Organization	elongation	elongation of filaments	0.00242		CAP1, MAPRE1, PFN1	3
Hereditary Disorder	constitutional bone marrow failure syndrome	constitutional bone marrow failure syndrome	7.56e-07		CAT, RPL15, RPL35A, RPS10, RPS19, RPS7, SOD1, SRP72	8
Hereditary Disorder	motor neuron disease	autosomal dominant motor neuron disease	5.55e-06		DYNC1H1, EIF4G1, HNRNPA1, HNRNPA2B1, SOD1, VCP	6
Hereditary Disorder	Diamond-Blackfan anemia	Diamond-Blackfan anemia	5.59e-06		RPL15, RPL35A, RPS10, RPS19, RPS7	5
Hereditary Disorder	distal myopathy	distal myopathy	1.43e-05		CALR, CANX, HSPA5, MATR3, VCP	5
Hereditary Disorder	familial motor neuron disease	familial motor neuron disease	3.35e-05		DYNC1H1, EIF4G1, HNRNPA1, HNRNPA2B1, PARK7, SOD1, UBA1, VCP	8
Hereditary Disorder	Nonaka myopathy	Nonaka myopathy	3.88e-05		CALR, CANX, HSPA5, VCP	4
Hereditary Disorder	hereditary myopathy	hereditary myopathy	5.15e-05		AARS, ACLY, AHNAK, CALR, CANX, CAP1, CYCS, DDX5, DYNC1H1, HLA-C, HNRNPA1, HNRNPA2B1, HSPA5, ITGB1, LAMP2, LRPPRC, MATR3, NDUFA9, SDHA, SERPINH1, TPM4, UBA1, VCP	23
Hereditary Disorder	inclusion body myopathy	inclusion body myopathy	7.91e-05		CALR, CANX, HNRNPA1, HNRNPA2B1, HSPA5, VCP	6
Hereditary Disorder	familial Paget's disease of bone	familial Paget's disease of bone	9.84e-05		HNRNPA1, HNRNPA2B1, VCP	3
Hereditary Disorder	epidermolytic palmoplantar keratoderma	epidermolytic palmoplantar keratoderma	0.000298		KRT1, KRT9	2
Hereditary Disorder	Huntington's disease	Huntington's Disease	0.000582		ARL3, ATP5O, CYC1, CYCS, GPI, HNRNPU, HSP90AA1, HSPA5, HSPA8, LAMP2, LDHB, MTDH, MYL12A, NME1, NPM1, PARP1, PCNA, PFN1, PGK1, PKM, SDHA, SRM, SUB1, TPI1, TRAM1, UQCRC1	26
Hereditary Disorder	atelosteogenesis	atelosteogenesis	0.000883		FLNA, FLNB	2
Hereditary Disorder	inclusion body myopathy with early-onset Paget disease and frontotemporal dementia	inclusion body myopathy with early-onset Paget disease and frontotemporal dementia	0.000883		HNRNPA2B1, VCP	2
Hereditary Disorder	familial dementia	familial dementia	0.000934		CTSD, HNRNPA2B1, PARK7, SOD1, VCP	5
Hereditary Disorder	autosomal dominant myopathy	autosomal dominant myopathy	0.00138		AARS, ACLY, AHNAK, CAP1, DYNC1H1, SERPINH1, TPM4	7
Hereditary Disorder	neuropathy	autosomal dominant neuropathy	0.00153		AARS, DYNC1H1, EIF4G1, HSPD1, SOD1	5
Hereditary Disorder	autosomal dominant disease	autosomal dominant disease	0.00171		AARS, ACLY, AHNAK, CALM1 (includes others), CAP1, CYCS, DDX5, DYNC1H1, EIF4G1, FLNB, HNRNPA1, HNRNPA2B1, HSPD1, KRT1, KRT9, MYH9, PARK7, PRKDC, RPL15, SEC63, SERPINH1, SLC9A3R1, SOD1, SRP72, TK1, TPM2, TPM4, VCP	28
Hereditary Disorder	hereditary nonspherocytic hemolytic anemia	hereditary nonspherocytic hemolytic anemia	0.00287		ALDOA, GPI	2
Hereditary Disorder	hereditary neoplastic syndrome	hereditary neoplastic syndrome	0.00322		EGFR, MSH2, MYH9, PARP1, PCNA, RTN4, SDHA, SEC63, TRIM28	9
Hereditary Disorder	congenital hemolytic anemia	congenital hemolytic anemia	0.00344		ALDOA, GPI, HBA1/HBA2	3
Hereditary Disorder	familial frontotemporal dementia	familial frontotemporal dementia	0.00344		HNRNPA2B1, PARK7, VCP	3
Dermatological Diseases and Conditions	psoriasis	psoriasis	1.55e-06		ANP32A, ANXA1, C1QBP, CALR, COPB2, CYCS, EIF5, EPHX1, FEN1, FSCN1, GOT2, H2AFZ, HLA-C, HSPA5, HSPA8, HSPH1, KPNA2, KPNB1, KRT1, LGALS3, LTF, MARCKS, MIF, MKI67, PCBP2, PCNA, PKM, RAN, SERBP1, SPTAN1, SRM, SUB1, YWHAB	33
Dermatological Diseases and Conditions	psoriasis	chronic psoriasis	3.32e-06		C1QBP, COPB2, EIF5, FSCN1, GOT2, H2AFZ, HSPA8, HSPH1, KPNA2, KPNB1, MARCKS, PKM, SRM	13
Dermatological Diseases and Conditions	epidermolytic palmoplantar keratoderma	epidermolytic palmoplantar keratoderma	0.000298		KRT1, KRT9	2
Dermatological Diseases and Conditions	atopic dermatitis	atopic dermatitis	0.000361		AHNAK, ANXA1, CAT, CPNE1, FLNA, GRSF1, HLA-C, HNRNPR, KRT1, MKI67, PHGDH, RAB11B, TPI1, VCP, ZYX	15
Dermatological Diseases and Conditions	dermatitis	Dermatitis	0.000744		AHNAK, ANXA1, CALR, CAT, CD55, CPNE1, EGFR, FLNA, GRSF1, HLA-C, HNRNPR, KRT1, MKI67, NCSTN, PHGDH, PSMB1, PSMD2, RAB11B, TPI1, VCP, ZYX	21
Amino Acid Metabolism	synthesis	synthesis of serine family amino acid	1.72e-06		MTHFD1, PHGDH, PKM, SHMT1, SHMT2	5
Amino Acid Metabolism	synthesis	synthesis of alpha-amino acid	9.57e-06		CNDP2, GOT2, MTHFD1, PHGDH, PKM, SHMT1, SHMT2	7
Amino Acid Metabolism	synthesis	synthesis of L-amino acid	4.41e-05		CNDP2, GOT2, MTHFD1, PHGDH, PKM, SHMT2	6
Amino Acid Metabolism	synthesis	synthesis of amino acids	4.97e-05		ASS1, CNDP2, GOT2, MTHFD1, PHGDH, PKM, SHMT1, SHMT2	8
Amino Acid Metabolism	synthesis	synthesis of L-serine	4.98e-05		PHGDH, PKM, SHMT2	3
Amino Acid Metabolism	synthesis	synthesis of sulfur amino acid	0.00199		MTHFD1, SHMT1, SHMT2	3
Amino Acid Metabolism	synthesis	synthesis of glycine	0.00287		SHMT1, SHMT2	2
Amino Acid Metabolism	metabolism	metabolism of L-serine	7.64e-05		PHGDH, PKM, SHMT1, SHMT2	4
Amino Acid Metabolism	metabolism	metabolism of serine family amino acid	0.000106		MTHFD1, PHGDH, PKM, SHMT1, SHMT2	5
Amino Acid Metabolism	metabolism	metabolism of L-amino acid	0.000243		ASS1, GOT2, MTHFD1, PHGDH, PKM, SHMT1, SHMT2	7
Amino Acid Metabolism	metabolism	metabolism of amino acid analogs	0.000531		ASS1, FOLR1, MTHFD1, PHGDH, SHMT1, SHMT2	6
Amino Acid Metabolism	metabolism	metabolism of glycine	0.001		PHGDH, SHMT1, SHMT2	3
Amino Acid Metabolism	metabolism	metabolism of sulfur amino acid	0.00148		MTHFD1, PHGDH, SHMT1, SHMT2	4
Amino Acid Metabolism	metabolism	metabolism of L-tetrahydrofolic acid	0.00162		MTHFD1, SHMT1, SHMT2	3
Cellular Function and Maintenance	engulfment	engulfment of cells	1.83e-06	0.756	ABCF1, AHSG, ANXA1, CALR, CAT, CLTC, CNN2, EHD1, GNB2L1, HMGB1, HSPA8, IQGAP1, ITGB1, LGALS3, MIF, MYH9, NCL, NPM1, PFN1, RAB5C, RUVBL2, SF3B3, SFPQ, SNX12, SRA1, SRSF3	26
Cellular Function and Maintenance	engulfment	engulfment of tumor cell lines	0.00011	1.084	ANXA1, CALR, CLTC, GNB2L1, ITGB1, NCL, PFN1, RUVBL2, SF3B3, SFPQ, SRSF3	11
Cellular Function and Maintenance	engulfment	engulfment of neurons	0.00287		CALR, CLTC	2
Cellular Function and Maintenance	engulfment	engulfment by cervical cancer cell lines	0.00463	1.325	CLTC, RUVBL2, SF3B3, SFPQ, SRSF3	5
Cellular Function and Maintenance	endocytosis	endocytosis	7.8e-06	1.21	ABCF1, CANX, CAP1, CLTC, EGFR, EHD1, FOLR1, GNB2L1, HNRNPK, HSPA8, HSPA9, IGF2R, IQGAP1, ITGB1, LGALS3, NCL, RAB5C, RUVBL2, SF3B3, SFPQ, SNX12, SRSF3	22
Cellular Function and Maintenance	endocytosis	endocytosis by tumor cell lines	0.000243	1.115	CLTC, GNB2L1, ITGB1, RUVBL2, SF3B3, SFPQ, SRSF3	7
Cellular Function and Maintenance	chaperone mediated autophagy	chaperone mediated autophagy	2.02e-05		HSP90AA1, HSPA8, LAMP2	3
Cellular Function and Maintenance	double-stranded DNA break repair	double-stranded DNA break repair of cells	5.45e-05	-0.083	DEK, EGFR, KPNA2, NPM1, PARP1, PCNA, PRKDC	7
Cellular Function and Maintenance	double-stranded DNA break repair	double-stranded DNA break repair of gonadal cell lines	0.000298		PCNA, PRKDC	2
Cellular Function and Maintenance	double-stranded DNA break repair	double-stranded DNA break repair of cervical cancer cell lines	0.001		DEK, KPNA2, NPM1	3
Cellular Function and Maintenance	double-stranded DNA break repair	double-stranded DNA break repair of fibroblasts	0.00174		PARP1, PRKDC	2
Cellular Function and Maintenance	double-stranded DNA break repair	double-stranded DNA break repair of tumor cell lines	0.00447	-1.199	DEK, KPNA2, NPM1, PARP1	4
Cellular Function and Maintenance	endoplasmic reticulum stress response	endoplasmic reticulum stress response	6.15e-05		AARS, BID, CALR, CTSD, HSP90AA1, HSPA5, HSPD1, HSPH1, SERPINH1, SOD1, VCP	11
Cellular Function and Maintenance	internalization	internalization by tumor cell lines	7.29e-05	1.278	ANXA1, CLTC, EGFR, GNB2L1, ITGB1, LGALS3, RUVBL2, SF3B3, SFPQ, SRSF3	10
Cellular Function and Maintenance	phagocytosis	phagocytosis of cells	8.07e-05	-0.014	ABCF1, AHSG, ANXA1, CALR, CAT, CLTC, CNN2, EHD1, GNB2L1, HMGB1, HSPA8, ITGB1, LGALS3, MIF, MYH9, NPM1, PFN1	17
Cellular Function and Maintenance	phagocytosis	phagocytosis	8.88e-05	0.25	ABCF1, AHSG, ANXA1, CALR, CAT, CLTC, CNN2, EHD1, GNB2L1, HMGB1, HSPA8, ITGB1, LAMP2, LGALS3, MIF, MYH9, NPM1, PFN1	18
Cellular Function and Maintenance	repair	repair of cells	0.000142	0.557	DEK, EGFR, KPNA2, NPM1, PARP1, PCNA, PRKDC, YBX1	8
Cellular Function and Maintenance	repair	repair of tumor cell lines	0.00256	-0.464	DEK, EGFR, KPNA2, NPM1, PARP1	5
Cellular Function and Maintenance	homeostasis	homeostasis of myeloid cells	0.000174		ANXA1, MTHFD1, NCSTN, SOD1	4
Cellular Function and Maintenance	homeostasis	homeostasis of muscle cells	0.000341		ALDOA, CFL2, LAMP2, SOD1	4
Cellular Function and Maintenance	homeostasis	cellular homeostasis	0.00308	-0.125	ACLY, ALDOA, ANXA1, ATP1B3, BDH2, BID, BSG, CALR, CAT, CD46, CD55, CFL2, CLTC, COX5A, CPS1, CTSD, CYCS, CYR61, DFFA, EGFR, EIF4G1, FIS1, GPI, HMGB1, HNRNPL, HSP90AA1, HSPA4, HSPA5, HSPA8, HSPD1, IGF2R, IMMT, ITGB1, LAMP1, LAMP2, LETM1, LONP1, MIF, MTDH, MTHFD1, NCSTN, PARK7, PARP1, PKM, PRKDC, PSMD2, RAP1B, RPL22, RPS6, RTN4, SERPINH1, SLC9A3R1, SOD1, TK1, VCP, XPO1	56
Cellular Function and Maintenance	homeostasis	homeostasis of neutrophils	0.00426		ANXA1, MTHFD1	2
Cellular Function and Maintenance	autophagy	autophagy	0.000477	-0.217	ACLY, CAT, CLTC, COX5A, CTSD, EGFR, EIF4G1, FIS1, HMGB1, HSP90AA1, HSPA5, HSPA8, LAMP1, LAMP2, LETM1, MTDH, PKM, PRKDC, SERPINH1, SOD1, XPO1	21
Cellular Function and Maintenance	transmembrane potential	transmembrane potential of mitochondria	0.000525	-0.792	BID, CAT, CYCS, DFFA, HSPA4, HSPD1, IMMT, LONP1, PARK7, PARP1, RTN4, SOD1, VCP	13
Cellular Function and Maintenance	receptor-mediated endocytosis	receptor-mediated endocytosis	0.000672	1.546	CANX, CAP1, CLTC, FOLR1, HNRNPK, IGF2R, RUVBL2, SF3B3, SFPQ, SRSF3	10
Cellular Function and Maintenance	regulation	regulation of cancer stem cells	0.000883		NCSTN, SRI	2
Cellular Function and Maintenance	organization	organization of actin cytoskeleton	0.000905	0	ALDOA, ANXA1, CALR, CAP1, CFL2, EGFR, FLNA, FLNB, FSCN1, GPI, ITGB1, MYH9, RAN, RPS6, SLC9A3R1, SPTAN1	16
Cellular Function and Maintenance	organization	organization of cytoplasm	0.000905	1.502	ALDOA, ANP32A, ANXA1, ARL3, ARPC3, BSG, C1QBP, CALR, CANX, CAP1, CFL2, CLTC, CNN2, COPB2, CYR61, EGFR, EHD1, FIS1, FLNA, FLNB, FSCN1, GPI, HDGF, HMGB1, HNRNPK, HSP90AA1, IQGAP1, ITGB1, KPNB1, KRT9, LONP1, LTF, MAPRE1, MARCKS, MYH9, NME1, NSFL1C, PARK7, PARP1, PFN1, PHGDH, PKM, PRKDC, RAB5C, RAN, RAP1B, RPS3, RPS6, RTN4, SLC9A3R1, SNX1, SOD1, SPTAN1, SPTBN1, XPO1, YBX1, YWHAH	57
Cellular Function and Maintenance	organization	organization of cytoskeleton	0.00389	1.521	ALDOA, ANP32A, ANXA1, ARL3, ARPC3, BSG, C1QBP, CALR, CANX, CAP1, CFL2, CNN2, COPB2, CYR61, EGFR, EHD1, FLNA, FLNB, FSCN1, GPI, HDGF, HMGB1, HNRNPK, HSP90AA1, IQGAP1, ITGB1, KPNB1, KRT9, LTF, MAPRE1, MARCKS, MYH9, NME1, PFN1, PHGDH, PKM, PRKDC, RAN, RAP1B, RPS3, RPS6, RTN4, SLC9A3R1, SNX1, SOD1, SPTAN1, SPTBN1, XPO1, YBX1, YWHAH	50
Cellular Function and Maintenance	Clathrin mediated endocytosis	Clathrin mediated endocytosis	0.00142	1.287	CANX, CLTC, RUVBL2, SF3B3, SFPQ, SRSF3	6
Cellular Function and Maintenance	presence	presence of red blood cells	0.00162		HBA1/HBA2, PRDX1, SOD1	3
Cellular Function and Maintenance	formation	formation of lamellipodia	0.00403	0.912	BSG, C1QBP, CAP1, CYR61, EGFR, FSCN1, HSP90AA1, SLC9A3R1, SNX1	9
Gastrointestinal Disease	bile duct cancer	bile duct cancer	1.85e-06		ALPP, ANXA1, EGFR, GNB2L1, HSP90AA1, PGK1, PKM, RPL13A, RPL4, RPL9	10
Gastrointestinal Disease	cholangiocarcinoma	cholangiocarcinoma	8.58e-06		ANXA1, GNB2L1, HSP90AA1, PGK1, PKM, RPL13A, RPL4, RPL9	8
Gastrointestinal Disease	biliary tract carcinoma	biliary tract carcinoma	9.67e-06		ALPP, ANXA1, EGFR, GNB2L1, HSP90AA1, KPNA2, NPEPPS, PGK1, PKM, PRKDC, RPL13A, RPL4, RPL9	13
Gastrointestinal Disease	hepatocellular carcinoma	hepatocellular carcinoma	5.86e-05	0.16	ALPP, ANXA1, ATP1B3, BSG, CTSD, EGFR, EIF3H, GNB2L1, HMGB1, HNRNPA1, HNRNPAB, HSPA5, HUWE1, IGF2R, IPO7, IQGAP1, ITGB1, LGALS3, MAPRE1, NCL, NME1, PFN1, PKM, PRDX1, PRKDC, PSME3, RPL22, RTN4, SOD1, SPTBN1, TPI1	31
Gastrointestinal Disease	invasion	invasion of digestive organ tumor	0.000265	-0.152	CTSZ, EGFR, HMGB1, HNRNPA1, HSPA5, NME1	6
Gastrointestinal Disease	obstructive jaundice	obstructive jaundice	0.000883		ALPP, CAT	2
Gastrointestinal Disease	liver lesion	liver lesion	0.00121	0.371	ACLY, ACO2, AHNAK, AHSG, ALDH7A1, ALPP, ANXA1, AP1B1, ASNA1, ASS1, ATP1B3, BDH2, BID, BSG, BZW1, CACYBP, CAT, CD2BP2, CD55, CFL2, CLTC, CNDP2, CPS1, CTNNA1, CTSD, CYR61, DARS, DDX5, DLAT, DYNC1H1, EDC4, EGFR, EIF3H, EIF4A1, EIF4B, EIF5B, EPHX1, EPRS, ERMP1, EWSR1, FLNA, FLNB, FUBP1, GANAB, GMPS, GNB2L1, GPI, HBA1/HBA2, HDGF, HLA-C, HMGB1, HNRNPA1, HNRNPA2B1, HNRNPAB, HNRNPH1, HNRNPK, HNRNPM, HSP9…	144
Gastrointestinal Disease	incidence	incidence of digestive organ tumor	0.00208	-0.598	FEN1, IQGAP1, LGALS3, MSH2, PRDX1, SOD1, SPTBN1	7
Gastrointestinal Disease	incidence	incidence of hepatocellular carcinoma	0.00236	0	IQGAP1, LGALS3, PRDX1, SOD1, SPTBN1	5
Gastrointestinal Disease	oropharyngeal tumor	oropharyngeal tumor	0.00215		EGFR, HSP90AA1, MKI67, PCNA	4
Gastrointestinal Disease	hepatobiliary system cancer	hepatobiliary system cancer	0.00256	-0.152	ACLY, ACO2, AHNAK, AHSG, ALDH7A1, ALPP, ANXA1, AP1B1, ASNA1, ASS1, ATP1B3, BDH2, BSG, BZW1, CACYBP, CD2BP2, CFL2, CLTC, CNDP2, CPS1, CTNNA1, CTSD, CYR61, DARS, DLAT, DYNC1H1, EDC4, EGFR, EIF3H, EIF4A1, EIF4B, EIF5B, EPHX1, EPRS, ERMP1, EWSR1, FLNA, FLNB, FUBP1, GANAB, GMPS, GNB2L1, GPI, HLA-C, HMGB1, HNRNPA1, HNRNPA2B1, HNRNPAB, HNRNPH1, HNRNPK, HNRNPM, HSP90AA1, HSPA5, HSPA8, HSPBP1, HSPD1, HSPH…	137
Gastrointestinal Disease	quantity	quantity of aberrant crypt foci	0.00287		EGFR, MSH2	2
Gastrointestinal Disease	necrosis	necrosis of liver	0.00406	0.551	BID, CAT, EGFR, FLNA, HMGB1, HSPD1, LAMP2, LGALS3, NCL, SERPINH1, SOD1, SPTBN1	12
Hepatic System Disease	bile duct cancer	bile duct cancer	1.85e-06		ALPP, ANXA1, EGFR, GNB2L1, HSP90AA1, PGK1, PKM, RPL13A, RPL4, RPL9	10
Hepatic System Disease	cholangiocarcinoma	cholangiocarcinoma	8.58e-06		ANXA1, GNB2L1, HSP90AA1, PGK1, PKM, RPL13A, RPL4, RPL9	8
Hepatic System Disease	biliary tract carcinoma	biliary tract carcinoma	9.67e-06		ALPP, ANXA1, EGFR, GNB2L1, HSP90AA1, KPNA2, NPEPPS, PGK1, PKM, PRKDC, RPL13A, RPL4, RPL9	13
Hepatic System Disease	hepatocellular carcinoma	hepatocellular carcinoma	5.86e-05	0.16	ALPP, ANXA1, ATP1B3, BSG, CTSD, EGFR, EIF3H, GNB2L1, HMGB1, HNRNPA1, HNRNPAB, HSPA5, HUWE1, IGF2R, IPO7, IQGAP1, ITGB1, LGALS3, MAPRE1, NCL, NME1, PFN1, PKM, PRDX1, PRKDC, PSME3, RPL22, RTN4, SOD1, SPTBN1, TPI1	31
Hepatic System Disease	obstructive jaundice	obstructive jaundice	0.000883		ALPP, CAT	2
Hepatic System Disease	liver lesion	liver lesion	0.00121	0.371	ACLY, ACO2, AHNAK, AHSG, ALDH7A1, ALPP, ANXA1, AP1B1, ASNA1, ASS1, ATP1B3, BDH2, BID, BSG, BZW1, CACYBP, CAT, CD2BP2, CD55, CFL2, CLTC, CNDP2, CPS1, CTNNA1, CTSD, CYR61, DARS, DDX5, DLAT, DYNC1H1, EDC4, EGFR, EIF3H, EIF4A1, EIF4B, EIF5B, EPHX1, EPRS, ERMP1, EWSR1, FLNA, FLNB, FUBP1, GANAB, GMPS, GNB2L1, GPI, HBA1/HBA2, HDGF, HLA-C, HMGB1, HNRNPA1, HNRNPA2B1, HNRNPAB, HNRNPH1, HNRNPK, HNRNPM, HSP9…	144
Hepatic System Disease	incidence	incidence of hepatocellular carcinoma	0.00236	0	IQGAP1, LGALS3, PRDX1, SOD1, SPTBN1	5
Hepatic System Disease	hepatobiliary system cancer	hepatobiliary system cancer	0.00256	-0.152	ACLY, ACO2, AHNAK, AHSG, ALDH7A1, ALPP, ANXA1, AP1B1, ASNA1, ASS1, ATP1B3, BDH2, BSG, BZW1, CACYBP, CD2BP2, CFL2, CLTC, CNDP2, CPS1, CTNNA1, CTSD, CYR61, DARS, DLAT, DYNC1H1, EDC4, EGFR, EIF3H, EIF4A1, EIF4B, EIF5B, EPHX1, EPRS, ERMP1, EWSR1, FLNA, FLNB, FUBP1, GANAB, GMPS, GNB2L1, GPI, HLA-C, HMGB1, HNRNPA1, HNRNPA2B1, HNRNPAB, HNRNPH1, HNRNPK, HNRNPM, HSP90AA1, HSPA5, HSPA8, HSPBP1, HSPD1, HSPH…	137
Hepatic System Disease	necrosis	necrosis of liver	0.00406	0.551	BID, CAT, EGFR, FLNA, HMGB1, HSPD1, LAMP2, LGALS3, NCL, SERPINH1, SOD1, SPTBN1	12
Cell Morphology	cell spreading	cell spreading	1.98e-06	1.554	ARPC3, CAP1, CNN2, CYR61, EGFR, EHD1, FLNA, FLNB, GNB2L1, IGF2R, ITGB1, LGALS3, MARCKS, MYH9, PFN1, PODXL, PTBP1, RAP1B, RTN4, ZYX	20
Cell Morphology	cell spreading	cell spreading of tumor cell lines	3.62e-05	1.454	CAP1, EGFR, FLNA, FLNB, ITGB1, MARCKS, MYH9, PFN1, PODXL, RAP1B	10
Cell Morphology	cell spreading	cell spreading of fibrosarcoma cell lines	9.84e-05		FLNA, FLNB, ITGB1	3
Cell Morphology	cell spreading	cell spreading of fibroblast cell lines	0.000295	2.425	EHD1, FLNA, GNB2L1, ITGB1, PTBP1, RTN4	6
Cell Morphology	cell spreading	cell spreading of epithelial cell lines	0.0029		CYR61, FLNA, ITGB1	3
Cell Morphology	chaperone mediated autophagy	chaperone mediated autophagy	2.02e-05		HSP90AA1, HSPA8, LAMP2	3
Cell Morphology	double-stranded DNA break repair	double-stranded DNA break repair of cells	5.45e-05	-0.083	DEK, EGFR, KPNA2, NPM1, PARP1, PCNA, PRKDC	7
Cell Morphology	double-stranded DNA break repair	double-stranded DNA break repair of gonadal cell lines	0.000298		PCNA, PRKDC	2
Cell Morphology	double-stranded DNA break repair	double-stranded DNA break repair of cervical cancer cell lines	0.001		DEK, KPNA2, NPM1	3
Cell Morphology	double-stranded DNA break repair	double-stranded DNA break repair of fibroblasts	0.00174		PARP1, PRKDC	2
Cell Morphology	double-stranded DNA break repair	double-stranded DNA break repair of tumor cell lines	0.00447	-1.199	DEK, KPNA2, NPM1, PARP1	4
Cell Morphology	polarity	polarity of cells	6.11e-05		ANXA1, C1QBP, EGFR, FLNA, HSPD1, ITGB1, SLC9A3R1	7
Cell Morphology	repair	repair of cells	0.000142	0.557	DEK, EGFR, KPNA2, NPM1, PARP1, PCNA, PRKDC, YBX1	8
Cell Morphology	repair	repair of tumor cell lines	0.00256	-0.464	DEK, EGFR, KPNA2, NPM1, PARP1	5
Cell Morphology	autophagy	autophagy	0.000477	-0.217	ACLY, CAT, CLTC, COX5A, CTSD, EGFR, EIF4G1, FIS1, HMGB1, HSP90AA1, HSPA5, HSPA8, LAMP1, LAMP2, LETM1, MTDH, PKM, PRKDC, SERPINH1, SOD1, XPO1	21
Cell Morphology	transmembrane potential	transmembrane potential of mitochondria	0.000525	-0.792	BID, CAT, CYCS, DFFA, HSPA4, HSPD1, IMMT, LONP1, PARK7, PARP1, RTN4, SOD1, VCP	13
Cell Morphology	shape change	shape change of fibroblast cell lines	0.00108	1.992	EHD1, FLNA, GNB2L1, ITGB1, MARCKS, PTBP1, RTN4	7
Cell Morphology	elongation	elongation of filaments	0.00242		CAP1, MAPRE1, PFN1	3
Cell Morphology	shape	shape of cells	0.00333		FLNA, GPI, IGF2R, ITGB1	4
Cell Morphology	formation	formation of lamellipodia	0.00403	0.912	BSG, C1QBP, CAP1, CYR61, EGFR, FSCN1, HSP90AA1, SLC9A3R1, SNX1	9
Energy Production	synthesis	synthesis of ATP	5.74e-06	1.446	ALDOA, CYCS, HMGB1, HSPD1, LETM1, LONP1, PARP1, PKM, SOD1, VCP	10
Energy Production	hydrolysis	hydrolysis of ATP	1.73e-05	-1.134	EIF4B, HMGB1, HSPA5, HSPD1, PSMC2, RUVBL2, UBA1	7
Connective Tissue Disorders	rheumatoid arthritis	rheumatoid arthritis	1.23e-05		ACLY, AHSG, ALDOA, ANXA1, CALR, DEK, FUBP1, GNB2, HLA-C, HMGB1, HNRNPA1, HSPA8, HSPD1, KHSRP, LAP3, LDHB, LTF, MAPRE1, MIF, MYL12A, NAA25, NONO, PARP1, PGK1, PRDX1, RPL15, RPS13, RPS16, RPS18, RPS3, SND1, SRP14, TPM2, TRIM28, USP7	35
Connective Tissue Disorders	familial Paget's disease of bone	familial Paget's disease of bone	9.84e-05		HNRNPA1, HNRNPA2B1, VCP	3
Connective Tissue Disorders	vitamin D-resistant rickets	vitamin D-resistant rickets	9.84e-05		HNRNPA1, HNRNPA2B1, HNRNPC	3
Connective Tissue Disorders	arthropathy	arthropathy	0.000372	0.887	ACLY, AHSG, ALDOA, ANXA1, BID, CALR, DEK, FUBP1, GNB2, GPI, HLA-C, HMGB1, HNRNPA1, HSPA5, HSPA8, HSPD1, KHSRP, LAP3, LDHB, LTF, MAPRE1, MCM5, MIF, MYL12A, NAA25, NONO, PARP1, PGK1, PRDX1, RPL15, RPS13, RPS16, RPS18, RPS3, SND1, SRP14, TPM2, TRIM28, UBA1, USP7	40
Connective Tissue Disorders	hemolysis	hemolysis	0.000392		ALDOA, ANXA1, CAT, CD46, GPI, HBA1/HBA2, IMPDH2, PRDX1	8
Connective Tissue Disorders	inflammation	inflammation of joint	0.000497	0.887	ACLY, AHSG, ALDOA, ANXA1, BID, CALR, DEK, FUBP1, GNB2, GPI, HLA-C, HMGB1, HNRNPA1, HSPA5, HSPA8, HSPD1, KHSRP, LAP3, LDHB, LTF, MAPRE1, MCM5, MIF, MYL12A, NAA25, NONO, PARP1, PGK1, PRDX1, RPL15, RPS13, RPS16, RPS18, RPS3, SND1, SRP14, TPM2, TRIM28, USP7	39
Connective Tissue Disorders	atelosteogenesis	atelosteogenesis	0.000883		FLNA, FLNB	2
Connective Tissue Disorders	inclusion body myopathy with early-onset Paget disease and frontotemporal dementia	inclusion body myopathy with early-onset Paget disease and frontotemporal dementia	0.000883		HNRNPA2B1, VCP	2
Connective Tissue Disorders	hemolytic anemia	hemolytic anemia	0.000887		ALDOA, ANXA1, CD46, GPI, HBA1/HBA2, IMPDH2, PRDX1	7
Connective Tissue Disorders	rheumatic disease	Rheumatic Disease	0.00268	0.887	ACLY, AHSG, ALDOA, ANXA1, BID, CALR, DEK, FUBP1, GNB2, GPI, HLA-C, HMGB1, HNRNPA1, HSPA5, HSPA8, HSPD1, IMPDH2, KHSRP, LAP3, LDHB, LTF, MAPRE1, MCM5, MIF, MYL12A, NAA25, NONO, PARP1, PGK1, PRDX1, RPL15, RPS13, RPS16, RPS18, RPS3, SND1, SRP14, SRSF3, TPM2, TRIM28, USP7	41
Connective Tissue Disorders	hereditary nonspherocytic hemolytic anemia	hereditary nonspherocytic hemolytic anemia	0.00287		ALDOA, GPI	2
Connective Tissue Disorders	congenital hemolytic anemia	congenital hemolytic anemia	0.00344		ALDOA, GPI, HBA1/HBA2	3
Organismal Survival	morbidity or mortality	morbidity or mortality	2.23e-05	-3.171	ACLY, ANXA1, ASNA1, ASS1, BID, BSG, C1QBP, CALR, CANX, CAP1, CD55, CFL2, CPS1, CTSD, CYCS, CYR61, DDB1, DDX5, DHX9, DYNC1H1, EGFR, EHD1, EIF4A1, EWSR1, FEN1, FLNA, FLNB, FOLR1, FSCN1, GTF2I, H2AFZ, HMGB1, HNRNPA1, HNRNPAB, HNRNPC, HNRNPD, HNRNPK, HSP90AA1, HSPA5, HUWE1, IGF2R, ILF2, ILF3, IMPDH2, ITGB1, KHDRBS1, KHSRP, KRT1, LAMP1, LAMP2, LGALS3, LRPPRC, MIF, MKI67, MSH2, MTDH, MYH9, NCSTN, NPM1,…	90
Organismal Survival	organismal death	organismal death	2.29e-05	-3.164	ACLY, ANXA1, ASNA1, ASS1, BID, BSG, C1QBP, CALR, CANX, CAP1, CD55, CFL2, CPS1, CTSD, CYCS, CYR61, DDB1, DDX5, DHX9, DYNC1H1, EGFR, EHD1, EIF4A1, EWSR1, FEN1, FLNA, FLNB, FOLR1, FSCN1, GTF2I, H2AFZ, HMGB1, HNRNPA1, HNRNPAB, HNRNPC, HNRNPD, HNRNPK, HSP90AA1, HSPA5, HUWE1, IGF2R, ILF2, ILF3, IMPDH2, ITGB1, KHDRBS1, KRT1, LAMP1, LAMP2, LGALS3, LRPPRC, MIF, MKI67, MSH2, MTDH, MYH9, NCSTN, NPM1, PARP1,…	89
Organismal Survival	organismal death	death of embryo	0.000583	0.14	BSG, FEN1, IMPDH2, LRPPRC, PCNA, PFN1, RPS19, SRSF3, TKT, VCP	10
Cell Cycle	recombination	DNA recombination	2.95e-05	0.849	DDB1, HMGB1, HNRNPC, IPO5, KPNA2, MSH2, PARP1, PRKDC, RPS9, RUVBL2, SF3B3, SNRPA1, SNRPB	13
Cell Cycle	homologous recombination	homologous recombination	0.000137	1.897	DDB1, HNRNPC, IPO5, PARP1, PRKDC, RPS9, RUVBL2, SF3B3, SNRPA1, SNRPB	10
Cell Cycle	homologous recombination	homologous recombination of cells	0.000241	2.121	DDB1, HNRNPC, IPO5, RPS9, RUVBL2, SF3B3, SNRPA1, SNRPB	8
Cell Cycle	G2 phase	arrest in G2 phase of endometrial cancer cell lines	0.000298		MSH2, MTDH	2
Cell Cycle	G2 phase	arrest in G2 phase of lung cancer cell lines	0.00344		EGFR, RPL7A, RPS6	3
Cell Cycle	G1 phase	arrest in G1 phase of carcinoma cell lines	0.00112		CYR61, EGFR, RPL7A, RPS6	4
Cell Cycle	G1 phase	arrest in G1 phase of melanoma cell lines	0.00426		ITGB1, SPTAN1	2
Cell Cycle	cell cycle progression	cell cycle progression	0.00128	2.121	AHNAK, AHSG, C1QBP, CALR, CLTC, CYR61, DHX9, DYNC1H1, EGFR, EWSR1, FLNA, GNB2L1, GPI, HMGB1, HSPA8, ITGB1, KHDRBS1, KPNB1, LETM1, LGALS3, MARCKS, MIF, MKI67, MSH2, NME1, NOLC1, NPM1, PCNA, PEBP1, PELP1, PRDX1, PSMG2, RAN, RBM3, RPS3, RPS6, SFPQ, SLC9A3R1, SND1, VCP, YWHAB	41
Cell Cycle	cell cycle progression	arrest in cell cycle progression of cervical cancer cell lines	0.00199		LETM1, NPM1, SND1	3
Cell Cycle	elongation	elongation of filaments	0.00242		CAP1, MAPRE1, PFN1	3
Cell Cycle	G2/M phase transition	arrest in G2/M phase transition of lung cancer cell lines	0.00287		RPL7A, RPS6	2
Cell Cycle	interphase	arrest in interphase of melanoma cell lines	0.00344		CAT, ITGB1, SPTAN1	3
Cell Cycle	cytokinesis	cytokinesis of epithelial cell lines	0.00426		NME1, YBX1	2
RNA Trafficking	export	export of RNA	5.45e-05	2.407	HNRNPA2B1, KHDRBS1, RAN, SRSF3, U2AF2, XPO1, XPO5	7
RNA Trafficking	export	export of U1 snRNA	0.000883		RAN, XPO1	2
RNA Trafficking	export	export of mRNA	0.00168	1.982	HNRNPA2B1, KHDRBS1, SRSF3, U2AF2, XPO1	5
RNA Trafficking	export	export of tRNA	0.00174		RAN, XPO5	2
Carbohydrate Metabolism	glycolysis	glycolysis of cells	5.56e-05	-0.113	ALDOA, BSG, C1QBP, EGFR, GPI, MIF, PFN1, PGK1, PKM, TPI1	10
Carbohydrate Metabolism	accumulation	accumulation of monosaccharide	0.000298		C1QBP, PKM	2
Carbohydrate Metabolism	production	production of lactic acid	0.00139	1.982	EWSR1, HNRNPA1, HNRNPA2B1, PKM, PTBP1	5
Cellular Compromise	endoplasmic reticulum stress response	endoplasmic reticulum stress response	6.15e-05		AARS, BID, CALR, CTSD, HSP90AA1, HSPA5, HSPD1, HSPH1, SERPINH1, SOD1, VCP	11
Cellular Compromise	cytotoxicity	cytotoxicity of prostate cancer cell lines	0.000298		CAT, CD46	2
Cellular Compromise	stress response	stress response of cells	0.000303	0.218	CALR, CAT, CTSD, HNRNPA1, HSD17B10, HSPA5, PRDX1, SOD1, VCP, YBX1	10
Cellular Compromise	stress response	stress response of cervical cancer cell lines	0.001		CALR, HNRNPA1, HSPA5	3
Cellular Compromise	stress response	stress response of tumor cell lines	0.002		CALR, CAT, HNRNPA1, HSPA5, VCP	5
Cellular Compromise	disruption	disruption of cell-cell contacts	0.000363		ANXA1, CYR61, GNB2L1, ITGB1, SOD1	5
Cellular Compromise	degradation	degradation of chromosomes	0.000501	-0.152	MSH2, NPM1, PRKDC, YBX1	4
Cellular Compromise	oxidative stress response	oxidative stress response of neurons	0.000883		HSD17B10, SOD1	2
Cellular Compromise	oxidative stress response	oxidative stress response of cells	0.00375	0.254	CAT, HSD17B10, PRDX1, SOD1, YBX1	5
Cellular Compromise	damage	damage of tubular cells	0.00174		CAT, YBX1	2
Cellular Compromise	dysfunction	dysfunction of mitochondria	0.00218	1.172	HSPA5, HSPA9, PARP1, SDHA, SOD1	5
Connective Tissue Development and Function	proliferation	proliferation of fibroblast cell lines	7.04e-05	0.193	ALDOA, CAT, CLTC, CSTF2, CTSD, DHX9, EGFR, EIF3H, EWSR1, GNB2L1, HDGF, HMGB1, ITGB1, KHDRBS1, MIF, NPM1, PARP1, PELP1, PKM, PSMC2, RPS6, SFPQ, SHMT1	23
Connective Tissue Development and Function	cell proliferation	cell proliferation of fibroblasts	0.000279	2.064	CTSD, DDX5, EGFR, FEN1, GPI, HDGF, ITGB1, LTF, MIF, NCSTN, NPM1, PGK1, PRDX4, PRKDC, PSME3, RAP1B, RBM3, SOD1, YBX1	19
Connective Tissue Development and Function	cell spreading	cell spreading of fibroblast cell lines	0.000295	2.425	EHD1, FLNA, GNB2L1, ITGB1, PTBP1, RTN4	6
Connective Tissue Development and Function	shape change	shape change of fibroblast cell lines	0.00108	1.992	EHD1, FLNA, GNB2L1, ITGB1, MARCKS, PTBP1, RTN4	7
Connective Tissue Development and Function	double-stranded DNA break repair	double-stranded DNA break repair of fibroblasts	0.00174		PARP1, PRKDC	2
Embryonic Development	pluripotency	pluripotency of embryonic stem cell lines	7.3e-05	1.408	HNRNPK, HNRNPU, PTBP1, RAD23B, TRIM28	5
Embryonic Development	morphogenesis	morphogenesis of breast tissue	0.000298		EGFR, ITGB1	2
Embryonic Development	morphology	morphology of visceral endoderm	0.00047		DHX9, ITGB1, MYH9, SERPINH1, SNX1	5
Embryonic Development	organismal death	death of embryo	0.000583	0.14	BSG, FEN1, IMPDH2, LRPPRC, PCNA, PFN1, RPS19, SRSF3, TKT, VCP	10
Embryonic Development	cell movement	cell movement of embryonic cells	0.000639	0.44	C1QBP, EGFR, FOLR1, FSCN1, HMGB1, ITGB1, MIF, PFN1, RTN4	9
Embryonic Development	cell movement	cell movement of embryonic stem cells	0.00199		EGFR, HMGB1, PFN1	3
Embryonic Development	binding	binding of embryonic cells	0.00287		C1QBP, ITGB1	2
Skeletal and Muscular System Development and Function	differentiation	differentiation of osteoblasts	7.5e-05		CAT, CLTC, CYR61, DDX21, DDX5, DHX9, EGFR, GNB2L1, HNRNPC, HNRNPU, IARS, LTF, PSMC2, RPS11, SND1, SOD1, TPM4	17
Skeletal and Muscular System Development and Function	cell viability	cell viability of cardiomyocytes	0.00215		CALR, HSPD1, IQGAP1, PARP1	4
Skeletal and Muscular System Development and Function	cell viability	cell viability of muscle cells	0.00463	-0.849	CALR, HSPD1, IQGAP1, ITGB1, PARP1	5
Tissue Development	differentiation	differentiation of osteoblasts	7.5e-05		CAT, CLTC, CYR61, DDX21, DDX5, DHX9, EGFR, GNB2L1, HNRNPC, HNRNPU, IARS, LTF, PSMC2, RPS11, SND1, SOD1, TPM4	17
Tissue Development	differentiation	differentiation of bone cells	0.00375		CAT, CLTC, CYR61, DDX21, DDX5, DHX9, EGFR, GLO1, GNB2L1, HNRNPC, HNRNPU, IARS, LTF, PSMC2, RPS11, SND1, SOD1, TPM4	18
Tissue Development	cell proliferation	cell proliferation of fibroblasts	0.000279	2.064	CTSD, DDX5, EGFR, FEN1, GPI, HDGF, ITGB1, LTF, MIF, NCSTN, NPM1, PGK1, PRDX4, PRKDC, PSME3, RAP1B, RBM3, SOD1, YBX1	19
Tissue Development	morphogenesis	morphogenesis of breast tissue	0.000298		EGFR, ITGB1	2
Tissue Development	growth	growth of connective tissue	0.000503	2.126	CLTC, CTSD, CYR61, DDX5, EGFR, EWSR1, FEN1, GPI, HDGF, HNRNPA2B1, HUWE1, ITGB1, KHDRBS1, LGALS3, LTF, MIF, MKI67, MYH9, NCSTN, NPM1, PGK1, PRDX4, PRKDC, PSME3, RAP1B, RBM3, SERPINH1, SOD1, YBX1	29
Tissue Development	growth	growth of colonocytes	0.00426		EGFR, GNB2L1	2
Tissue Development	proliferation	proliferation of connective tissue cells	0.000582	2.173	CLTC, CTSD, CYR61, DDX5, EGFR, EWSR1, FEN1, GPI, HDGF, HUWE1, ITGB1, KHDRBS1, LGALS3, LTF, MIF, MKI67, NCSTN, NPM1, PGK1, PRDX4, PRKDC, PSME3, RAP1B, RBM3, SERPINH1, SOD1, YBX1	27
Metabolic Disease	familial Paget's disease of bone	familial Paget's disease of bone	9.84e-05		HNRNPA1, HNRNPA2B1, VCP	3
Metabolic Disease	vitamin D-resistant rickets	vitamin D-resistant rickets	9.84e-05		HNRNPA1, HNRNPA2B1, HNRNPC	3
Metabolic Disease	amyloidosis	amyloidosis	0.000265		ACLY, ANP32A, CANX, CTSD, DHX9, EPRS, FIS1, GNB2L1, HBA1/HBA2, HNRNPA1, HNRNPA2B1, HNRNPAB, HNRNPU, HSPA5, HSPA9, HSPD1, NCSTN, NNT, PCNA, PRDX1, PRKDC, PSMB1, PSMD2, RAN, SET, SNRNP70, SOD1	27
Metabolic Disease	Alzheimer's disease	Alzheimer's disease	0.000626		ACLY, ANP32A, CANX, CTSD, DHX9, EPRS, FIS1, GNB2L1, HBA1/HBA2, HNRNPA1, HNRNPA2B1, HNRNPAB, HNRNPU, HSPA5, HSPA9, HSPD1, NCSTN, NNT, PCNA, PRDX1, PRKDC, RAN, SET, SNRNP70, SOD1	25
Metabolic Disease	inclusion body myopathy with early-onset Paget disease and frontotemporal dementia	inclusion body myopathy with early-onset Paget disease and frontotemporal dementia	0.000883		HNRNPA2B1, VCP	2
Metabolic Disease	systemic light chain amyloidosis	systemic light chain amyloidosis	0.00287		PSMB1, PSMD2	2
Nutritional Disease	vitamin D-resistant rickets	vitamin D-resistant rickets	9.84e-05		HNRNPA1, HNRNPA2B1, HNRNPC	3
Free Radical Scavenging	quantity	quantity of hydrogen peroxide	0.000149	0.835	CAT, LONP1, PARK7, PRDX1, SOD1	5
Free Radical Scavenging	quantity	quantity of superoxide	0.00084	-0.106	BID, CAT, LONP1, PFN1, SOD1	5
Free Radical Scavenging	quantity	quantity of reactive oxygen species	0.00289	0.79	BID, CAT, HSPA4, HSPA9, LONP1, NNT, PARK7, PFN1, PRDX1, SOD1	10
Free Radical Scavenging	metabolism	metabolism of reactive oxygen species	0.000185	1.623	ANXA1, BID, CAT, CYCS, CYR61, EGFR, GNB2L1, HBA1/HBA2, HMGB1, HNRNPK, HSD17B10, HSPA9, IMMT, IQGAP1, ITGB1, LETM1, LGALS3, LONP1, LTF, MIF, PARK7, PRDX1, RPL29, RTN4, SOD1	25
Free Radical Scavenging	synthesis	synthesis of reactive oxygen species	0.000237	1.543	ANXA1, BID, CAT, CYR61, EGFR, GNB2L1, HBA1/HBA2, HMGB1, HNRNPK, HSD17B10, HSPA9, IMMT, IQGAP1, ITGB1, LETM1, LGALS3, LONP1, LTF, MIF, PARK7, PRDX1, RPL29, RTN4, SOD1	24
Free Radical Scavenging	modification	modification of reactive oxygen species	0.000276	0.025	CAT, CYCS, PRDX1, SOD1	4
Free Radical Scavenging	modification	modification of hydrogen peroxide	0.00129		CAT, PRDX1, SOD1	3
Free Radical Scavenging	modification	modification of superoxide	0.00174		CYCS, SOD1	2
Free Radical Scavenging	degradation	degradation of hydrogen peroxide	0.000831		CAT, HBA1/HBA2, PRDX1, SOD1	4
Free Radical Scavenging	conversion	conversion of hydrogen peroxide	0.00174		CAT, SOD1	2
Free Radical Scavenging	production	production of reactive oxygen species	0.0026	1.346	ANXA1, BID, CAT, EGFR, GNB2L1, HBA1/HBA2, HMGB1, HNRNPK, HSPA9, IMMT, LETM1, LONP1, LTF, PARK7, PRDX1, RTN4, SOD1	17
Free Radical Scavenging	removal	removal of reactive oxygen species	0.00344		CAT, PRDX1, SOD1	3
Free Radical Scavenging	generation	generation of reactive oxygen species	0.00383	0.107	CAT, EGFR, HBA1/HBA2, HSD17B10, IQGAP1, ITGB1, LGALS3, LTF, MIF, RPL29, SOD1	11
Cell Signaling	synthesis	synthesis of nitric oxide	0.000242	1.224	ASS1, CALM1 (includes others), CALR, CAT, CD46, EGFR, HSP90AA1, HSPA4, HSPD1, IMMT, ITGB1, MIF, PARK7, PARP1, PFN1, SOD1	16
Cell Signaling	buffering	buffering of Ca2+	0.000883		CAT, SOD1	2
Cell Signaling	hydrolysis	hydrolysis of GTP	0.00113	0.254	CALR, EIF5, IPO5, NME1, RAN, XPO1	6
Cell Signaling	activation	activation of enzyme	0.00385	0.896	BID, CAP1, CYCS, CYR61, EGFR, ERP29, GNB2L1, HACD3, HSPA8, HSPD1, IQGAP1, NCSTN, NPM1, PARK7, SOD1, VCP, YWHAB	17
Cell Signaling	tyrosine phosphorylation	tyrosine phosphorylation of protein	0.0042	0.29	BSG, CALR, CAT, CD55, EGFR, GNB2L1, IQGAP1, ITGB1, MIF, PRDX1	10
Organ Development	morphogenesis	morphogenesis of breast tissue	0.000298		EGFR, ITGB1	2
Organ Development	growth	growth of colonocytes	0.00426		EGFR, GNB2L1	2
Organ Morphology	morphogenesis	morphogenesis of breast tissue	0.000298		EGFR, ITGB1	2
Organismal Development	morphogenesis	morphogenesis of breast tissue	0.000298		EGFR, ITGB1	2
Organismal Development	growth	growth of yeast	0.00186	-0.128	AARS, DHX15, EIF4A1, GNB2L1, HSP90AA1, MAPRE1, PARP1	7
Organismal Development	growth	growth of Saccharomyces cerevisiae	0.0029		AARS, DHX15, PARP1	3
Reproductive System Development and Function	morphogenesis	morphogenesis of breast tissue	0.000298		EGFR, ITGB1	2
Tissue Morphology	morphology	morphology of visceral endoderm	0.00047		DHX9, ITGB1, MYH9, SERPINH1, SNX1	5
Tissue Morphology	quantity	quantity of LSK cells	0.00174		HSPA9, PARK7	2
Tissue Morphology	quantity	quantity of aberrant crypt foci	0.00287		EGFR, MSH2	2
Hematological System Development and Function	cell movement	cell movement of macrophages	0.000571	1.109	ANXA1, BID, CNN2, CYR61, EGFR, FLNA, HMGB1, ITGB1, LGALS3, MIF, NPM1, PARP1, PFN1, RPL13A, YBX1	15
Hematological System Development and Function	cell movement	cell movement of antigen presenting cells	0.0018	1.031	ANXA1, BID, CNN2, CTSZ, CYR61, EGFR, FLNA, HMGB1, ITGB1, LGALS3, MIF, NPM1, PARP1, PFN1, RPL13A, RPS19, YBX1	17
Hematological System Development and Function	cell movement	cell movement of myeloid cells	0.00371	1.474	ALPP, ANXA1, BID, C1QBP, CD55, CNN2, CYR61, DEK, EGFR, FLNA, HMGB1, ITGB1, LGALS3, LTF, MIF, NPM1, PARP1, PFN1, RAP1B, RPL13A, RPS19, RTN4, YBX1	23
Hematological System Development and Function	repopulation	repopulation of hematopoietic progenitor cells	0.00129		BID, HSPA9, ITGB1	3
Hematological System Development and Function	migration	migration of macrophages	0.0013	-0.606	CNN2, FLNA, HMGB1, LGALS3, MIF, NPM1, PARP1	7
Hematological System Development and Function	cell proliferation	cell proliferation of T lymphocytes	0.00153	-0.126	AHNAK, ANXA1, BSG, C1QBP, CALR, CD46, CD55, CTSD, CTSZ, GPI, HMGB1, HNRNPA2B1, HNRNPL, HSPA5, HSPA8, HSPD1, IMPDH2, ITGB1, LGALS3, LTF, MIF, MSH2, MYDGF, NCSTN, PARP1, RUVBL2	26
Hematological System Development and Function	presence	presence of red blood cells	0.00162		HBA1/HBA2, PRDX1, SOD1	3
Hematological System Development and Function	detachment	detachment of granulocytes	0.00174		ANXA1, ITGB1	2
Hematological System Development and Function	quantity	quantity of LSK cells	0.00174		HSPA9, PARK7	2
Hematological System Development and Function	stimulation	stimulation of macrophages	0.0027	1.103	CYR61, HMGB1, LGALS3, MIF	4
Hematological System Development and Function	anticoagulation	anticoagulation of blood	0.00426		EPHX1, VKORC1	2
Hematological System Development and Function	proliferation	proliferation of lymphocytes	0.00453	0.168	ACLY, AHNAK, ANXA1, BSG, C1QBP, CALR, CD46, CD55, CTSD, CTSZ, GPI, HMGB1, HNRNPA2B1, HNRNPL, HSPA5, HSPA8, HSPD1, IMPDH2, ITGB1, LGALS3, LTF, MIF, MSH2, MYDGF, NCSTN, NPM1, PARP1, RUVBL2, TXLNA	29
Immune Cell Trafficking	cell movement	cell movement of macrophages	0.000571	1.109	ANXA1, BID, CNN2, CYR61, EGFR, FLNA, HMGB1, ITGB1, LGALS3, MIF, NPM1, PARP1, PFN1, RPL13A, YBX1	15
Immune Cell Trafficking	cell movement	cell movement of antigen presenting cells	0.0018	1.031	ANXA1, BID, CNN2, CTSZ, CYR61, EGFR, FLNA, HMGB1, ITGB1, LGALS3, MIF, NPM1, PARP1, PFN1, RPL13A, RPS19, YBX1	17
Immune Cell Trafficking	cell movement	cell movement of myeloid cells	0.00371	1.474	ALPP, ANXA1, BID, C1QBP, CD55, CNN2, CYR61, DEK, EGFR, FLNA, HMGB1, ITGB1, LGALS3, LTF, MIF, NPM1, PARP1, PFN1, RAP1B, RPL13A, RPS19, RTN4, YBX1	23
Immune Cell Trafficking	migration	migration of macrophages	0.0013	-0.606	CNN2, FLNA, HMGB1, LGALS3, MIF, NPM1, PARP1	7
Immune Cell Trafficking	detachment	detachment of granulocytes	0.00174		ANXA1, ITGB1	2
Vitamin and Mineral Metabolism	metabolism	metabolism of folic acid and derivative	0.000598		FOLR1, MTHFD1, SHMT1, SHMT2	4
Vitamin and Mineral Metabolism	metabolism	metabolism of L-tetrahydrofolic acid	0.00162		MTHFD1, SHMT1, SHMT2	3
Vitamin and Mineral Metabolism	binding	binding of biotin	0.000883		C1QBP, KRT1	2
Vitamin and Mineral Metabolism	buffering	buffering of Ca2+	0.000883		CAT, SOD1	2
Nervous System Development and Function	assembly	assembly of axon initial segments	0.000883		SPTAN1, SPTBN1	2
Nervous System Development and Function	migration	migration of pontine neurons	0.000883		MYH9, MYL12A	2
Nervous System Development and Function	complexity	complexity of dendritic trees	0.00162		FLNA, IQGAP1, ITGB1	3
Cellular Response to Therapeutics	radiosensitivity	radiosensitivity of cells	0.00104	-0.661	EGFR, MSH2, NPM1, PARP1, PRKDC	5
Cellular Response to Therapeutics	radiosensitivity	radiosensitivity of tumor cell lines	0.003	-0.035	EGFR, NPM1, PARP1, PRKDC	4
Hair and Skin Development and Function	adhesion	adhesion of skin cell lines	0.00129		ITGB1, LGALS3, RAP1B	3
Hair and Skin Development and Function	binding	binding of skin cell lines	0.00174		CYR61, ITGB1	2
Hair and Skin Development and Function	cell spreading	cell spreading of epithelial cell lines	0.0029		CYR61, FLNA, ITGB1	3
Hair and Skin Development and Function	migration	migration of keratinocytes	0.00334	0.6	AHSG, ALDOA, CTNNA1, EGFR, ITGB1, LTF	6
Hematopoiesis	repopulation	repopulation of hematopoietic progenitor cells	0.00129		BID, HSPA9, ITGB1	3
Hematopoiesis	quantity	quantity of LSK cells	0.00174		HSPA9, PARK7	2
Cardiovascular System Development and Function	migration	migration of endothelial cell lines	0.0013	0.126	BSG, CYR61, EGFR, HMGB1, ITGB1, NCL, RAP1B	7
Cardiovascular System Development and Function	cell viability	cell viability of cardiomyocytes	0.00215		CALR, HSPD1, IQGAP1, PARP1	4
Cardiovascular System Development and Function	attachment	attachment of vascular endothelial cells	0.00287		ITGB1, PKM	2
Cardiovascular System Development and Function	adhesion	adhesion of endothelial cell lines	0.003	0.975	ANXA1, ITGB1, LGALS3, RAP1B	4
Cardiovascular System Development and Function	movement	movement of vascular endothelial cells	0.00356	0.973	CNN2, CYR61, EGFR, FLNB, HSPA5, ITGB1, LGALS3, NCL, PKM, RTN4	10
Drug Metabolism	modification	modification of glutathione	0.00174		GLO1, SOD1	2
Renal and Urological Disease	damage	damage of tubular cells	0.00174		CAT, YBX1	2
Lipid Metabolism	damage	damage of lipid	0.00426		CAT, SOD1	2

## Sheet: INT-407 T24h bio functions
Category	Function	Function Annotation	p-value	Activation z-score	Molecules	# Molecules
Cell Death and Survival	cell death	cell death	8.89e-34	0.33	AARS, ABCE1, ACTN4, ADI1, AIMP1, ALB, ALCAM, ALDOA, ANXA1, ANXA11, ANXA2, ANXA4, ANXA5, API5, APOA1, ASS1, ATP1A1, ATP5A1, BAG1, BAG6, BASP1, BSG, BTF3, CACYBP, CAPN2, CAPRIN1, CAST, CCDC47, CCNB1, CCT5, CCT7, CD151, CD2AP, CD46, CD55, CDC37, CFL1, CHMP4B, COPB2, CTNNA1, CTSD, CWC15, CYCS, DAP3, DDB1, DDX17, DEK, DHX9, DNAJA1, DUT, DYNC1H1, EEF1A1, EFNA1, EIF2S1, EIF3B, EIF3E, EIF3G, EIF4E, EMD, …	232
Cell Death and Survival	cell death	cell death of osteosarcoma cells	3.71e-29	-2	CHMP4B, COPB2, EEF1A1, EIF3B, EIF3E, EIF3G, HSPA9, KPNB1, NAPA, PSMA4, PSMA5, PSMB3, PSMC5, RAN, RBM39, RPA3, RPL13, RPL13A, RPL27, RPL27A, RPL7A, RPL9, RPLP0, RPS13, RPS16, RPS19, RPS3, RPS5, RRM2, SF3A1, SF3B2, SF3B3, SNRPA1, SNRPB, U2AF2, VDAC2	36
Cell Death and Survival	cell death	cell death of tumor cells	1.24e-21	-0.706	AIMP1, ALB, ANXA1, ANXA2, BAG1, BSG, CHMP4B, COPB2, CYCS, EEF1A1, EIF3B, EIF3E, EIF3G, ENO1, FASN, HMGB1, HSP90AB1, HSPA9, IDH2, IL18, KPNB1, MAPK1, MCM2, NAMPT, NAPA, NDRG1, NOLC1, PARP1, PNP, PSMA4, PSMA5, PSMB3, PSMC5, RAC1, RAN, RBM39, RPA3, RPL13, RPL13A, RPL27, RPL27A, RPL7A, RPL9, RPLP0, RPS13, RPS16, RPS19, RPS3, RPS5, RRM2, SF3A1, SF3B2, SF3B3, SLC16A1, SNRPA1, SNRPB, SOD1, U2AF2, VDAC2	59
Cell Death and Survival	cell death	cell death of cancer cells	3.13e-20	-1.252	ALB, ANXA1, CHMP4B, COPB2, EEF1A1, EIF3B, EIF3E, EIF3G, ENO1, FASN, HMGB1, HSP90AB1, HSPA9, IDH2, KPNB1, MAPK1, MCM2, NAMPT, NAPA, NDRG1, PARP1, PNP, PSMA4, PSMA5, PSMB3, PSMC5, RAC1, RAN, RBM39, RPA3, RPL13, RPL13A, RPL27, RPL27A, RPL7A, RPL9, RPLP0, RPS13, RPS16, RPS19, RPS3, RPS5, RRM2, SF3A1, SF3B2, SF3B3, SLC16A1, SNRPA1, SNRPB, SOD1, U2AF2, VDAC2	52
Cell Death and Survival	cell death	cell death of tumor cell lines	1.76e-18	0.044	ABCE1, ADI1, AIMP1, ALB, ALCAM, ANXA2, API5, ATP1A1, ATP5A1, BAG1, BAG6, CAPN2, CAST, CCNB1, CCT5, CCT7, CD55, CDC37, CTSD, CYCS, DAP3, DEK, DHX9, DUT, DYNC1H1, EIF2S1, EIF3G, EIF4E, ENO1, FASN, FKBP8, FTH1, GBE1, GLS, GPI, HAT1, HINT1, HNRNPC, HNRNPK, HSP90AB1, HSPA4, HSPA5, HSPA8, HSPA9, HSPB1, HSPD1, IL18, ILF2, ITGB1, JUP, KPNA2, KPNB1, LAMP1, MAPK1, MAT2A, MSN, NAMPT, NAPA, NASP, NCL, NDRG1,…	116
Cell Death and Survival	cell death	cell death of neuroblastoma cell lines	5.64e-09	-1.561	ATP5A1, CAPN2, CAST, CCT5, CCT7, CYCS, DHX9, ENO1, FKBP8, HSPA5, HSPA8, HSPA9, ITGB1, PARK7, PARP1, PEBP1, PPT1, PRDX2, RAC1, SOD1, SOD2, TCP1, YWHAE	23
Cell Death and Survival	cell death	cell death of cervical cancer cell lines	4.33e-08	0.222	API5, ATP1A1, BAG1, BAG6, CCNB1, DAP3, DYNC1H1, EIF4E, FKBP8, FTH1, HNRNPK, IL18, KPNB1, MAPK1, MSN, NAPA, NASP, PARP1, PBK, PCBP2, PKM, PPIA, PRDX2, PRKDC, PSIP1, RAC1, SOD1, SOD2, TCP1, VDAC1, YWHAH	31
Cell Death and Survival	cell death	cell death of muscle cells	8.13e-06	-0.194	ALDOA, APOA1, BAG1, CYCS, EEF1A1, HADHA, HLA-B, HMGB1, HSPB1, HSPD1, HSPE1, IL18, MAPK1, MTPN, NAMPT, NCL, NDUFV2, PARK7, PARP1, PDCD4, PLEC, PTPN11, RAC1, SOD2, TPT1, ZYX	26
Cell Death and Survival	cell death	cell death of connective tissue cells	9.78e-06	-0.739	ABCE1, CCDC47, CCNB1, CTSD, CWC15, CYCS, EEF1A1, EIF2S1, EIF3B, EIF4E, EMD, ENO1, EPHX1, FKBP8, FTH1, GLS, GPI, HINT1, HSPA5, HSPD1, IL18, ITGB1, LRPAP1, MAPK1, P4HB, PARK7, PARP1, PRDX6, PRKDC, PTPN11, RAC1, SLC25A24, SMAD3, SOD1, SOD2, STMN1, UBA1, VIM, XRCC6	39
Cell Death and Survival	cell death	cell death of epithelial cells	1.13e-05	-1.261	API5, CD151, CDC37, CTNNA1, CYCS, DAP3, DDX17, EIF4E, FASN, HMGB1, HSPA5, HSPB1, HSPD1, IL18, ITGB1, LDHA, MAPK1, NAMPT, NCL, NDRG1, NPM1, PARP1, PRDX6, PRKDC, PSIP1, RAC1, SCD, SMAD3, SOD1, SOD2, SPTBN1, TFRC, VDAC1, YWHAQ	34
Cell Death and Survival	cell death	cell death of colorectal cancer cell lines	1.7e-05	-0.749	BAG1, CAPN2, CCNB1, CDC37, CYCS, FASN, HINT1, HSPD1, ITGB1, NAPA, NDRG1, PARK7, PARP1, PKM, PPIA, RAC1, SFN, SFPQ, SOD2, VDAC1, YWHAE, YWHAH	22
Cell Death and Survival	cell death	cell death of breast cancer cell lines	1.75e-05	-0.281	BAG1, CYCS, EIF4E, FASN, FTH1, HINT1, HSPA5, HSPB1, HSPD1, KPNA2, MAPK1, PARP1, PCK2, PDCD4, PEBP1, PKM, PRKDC, PSIP1, RAC1, SLC25A6, SND1, SOD2, STMN1, TFRC, TYMS	25
Cell Death and Survival	cell death	cell death of fibroblast cell lines	2.3e-05	-0.812	ABCE1, CCNB1, CTSD, CWC15, EEF1A1, EIF2S1, EIF3B, ENO1, EPHX1, FKBP8, FTH1, GLS, GPI, HINT1, HSPA5, HSPD1, ITGB1, MAPK1, P4HB, PARK7, PARP1, PRDX6, PTPN11, RAC1, SLC25A24, SOD2, STMN1, UBA1, VIM	29
Cell Death and Survival	cell death	cell death of melanoma cell lines	3.94e-05	-0.777	API5, DEK, EIF3G, HSPA5, ILF2, MAPK1, P4HB, PBK, PEBP1, PHGDH, PKM, PSMD2, RAC1, RPL27A, RRM2, SF3A1, TK1, TUFM, XAB2	19
Cell Death and Survival	cell death	cell death of lymphoma cell lines	8.39e-05	-1.29	ALB, ANXA2, CD55, DUT, EIF4E, FTH1, GLS, HNRNPC, HSPB1, MAPK1, MSN, NCL, RAC1, RPLP0, SMAD3, SOD2, UBA2	17
Cell Death and Survival	cell death	neuronal cell death	0.000162	0.594	AARS, BAG1, BAG6, CAPRIN1, CAST, CTSD, CYCS, GLUD1, GPI, HMGB1, HMGB2, HSD17B10, HSP90AB1, HSPA5, HSPB1, HSPD1, HSPH1, IL18, ITGB1, LANCL1, LDHA, LRPAP1, MAPK1, NPM1, NPTX1, P4HB, PARK7, PARP1, PPT1, PRDX2, PTPN11, RAC1, RPS3, SMAD3, SOD1, SOD2, TCP1, UBE2V2, UPF1, XRCC6	40
Cell Death and Survival	cell death	cell death of heart	0.000175	-0.218	APOA1, BAG1, HADHA, HSPB1, HSPD1, HSPE1, MAPK1, MTPN, NAMPT, NCL, PARK7, PARP1, PTPN11, RAC1, SCD, SOD2, ZYX	17
Cell Death and Survival	cell death	cell death of cardiomyocytes	0.000237	0.093	APOA1, BAG1, HADHA, HSPB1, HSPD1, HSPE1, MAPK1, MTPN, NAMPT, NCL, PARK7, PARP1, PTPN11, RAC1, SOD2, ZYX	16
Cell Death and Survival	cell death	cell death of kidney cells	0.000248	-1.006	ALB, API5, ATP1A1, CCNB1, CD2AP, CYCS, DAP3, DDX17, GLS, HSPA5, HSPB1, ITGB1, LDHA, NAMPT, PRKDC, PSIP1, RAC1, SOD1, SOD2, STMN1, TFRC, VDAC1, YWHAQ	23
Cell Death and Survival	cell death	cell death of central nervous system cells	0.000323	0.64	ALB, BAG1, CAST, CTSD, CYCS, HMGB1, HMGB2, HSP90AA1, HSPA5, HSPB1, HSPD1, LRPAP1, MAPK1, NPM1, NPTX1, P4HB, PARK7, PARP1, RPS3, SOD1, TCP1	21
Cell Death and Survival	cell death	cell death of epithelial cell lines	0.0004	-1.033	API5, CYCS, DAP3, DDX17, FASN, HSPA5, HSPB1, HSPD1, ITGB1, LDHA, MAPK1, NAMPT, PRKDC, PSIP1, RAC1, SOD1, TFRC, VDAC1, YWHAQ	19
Cell Death and Survival	necrosis	necrosis	8.53e-30	-0.408	AARS, ABCE1, ADI1, AIMP1, ALB, ALCAM, ALDOA, ANXA1, ANXA2, API5, APOA1, ASS1, ATP1A1, ATP5A1, BAG1, BAG6, BSG, CAPN2, CAPRIN1, CAST, CCDC47, CCNB1, CCT5, CCT7, CD151, CD2AP, CD55, CDC37, CHMP4B, COPB2, CTNNA1, CTSD, CWC15, CYCS, DAP3, DDX17, DEK, DHX9, DUT, DYNC1H1, EEF1A1, EFNA1, EIF2S1, EIF3B, EIF3E, EIF3G, EIF4E, EMD, ENO1, EPHX1, FASN, FKBP8, FTH1, GBE1, GLS, GLUD1, GPI, HADHA, HAT1, HINT1, H…	192
Cell Death and Survival	necrosis	necrosis of epithelial tissue	1e-05	-0.529	AIMP1, API5, ASS1, CD151, CDC37, CTNNA1, CYCS, DAP3, DDX17, EIF4E, FASN, HMGB1, HSPA5, HSPB1, HSPD1, IL18, ITGB1, LDHA, MAPK1, NAMPT, NCL, NDRG1, NPM1, PARP1, PPIA, PRDX2, PRDX6, PRKDC, PSIP1, PTPN11, RAC1, SCD, SMAD3, SOD1, SOD2, SPTBN1, TFRC, VDAC1, YWHAQ	39
Cell Death and Survival	necrosis	necrosis of kidney	7.47e-05	-0.649	ALB, API5, ATP1A1, CCNB1, CD2AP, CYCS, DAP3, DDX17, GLS, HSPA5, HSPB1, IL18, ITGB1, LDHA, NAMPT, PRKDC, PSIP1, RAC1, SMAD3, SOD1, SOD2, STMN1, TFRC, VDAC1, YWHAQ	25
Cell Death and Survival	necrosis	necrosis of prostate cancer cell lines	0.000168	0.699	ABCE1, ADI1, ALCAM, FASN, HSPA5, HSPD1, ITGB1, NAPA, NASP, NDRG1, PARP1, PEBP1, PPIA, SF3B3, TPD52, XRCC6	16
Cell Death and Survival	apoptosis	apoptosis	1.26e-22	0.84	AARS, ABCE1, ACTN4, ADI1, AIMP1, ALB, ALCAM, ALDOA, ANXA1, ANXA11, ANXA2, ANXA4, ANXA5, API5, APOA1, ASS1, ATP1A1, BAG1, BAG6, BASP1, BSG, BTF3, CAPN2, CAPRIN1, CAST, CCDC47, CCNB1, CD151, CD2AP, CD55, CDC37, CFL1, CTNNA1, CTSD, CWC15, CYCS, DAP3, DDB1, DDX17, DHX9, DNAJA1, DUT, DYNC1H1, EEF1A1, EFNA1, EIF2S1, EIF3B, EIF4E, EMD, ENO1, EPHX1, FAM129B, FASN, FKBP8, FTH1, GLS, GLUD1, GOLPH3, GPI, HA…	176
Cell Death and Survival	apoptosis	apoptosis of tumor cell lines	2.92e-12	0.288	ABCE1, ADI1, AIMP1, ALB, ALCAM, ANXA2, API5, BAG1, BAG6, CAPN2, CAST, CCNB1, CD55, CTSD, CYCS, DHX9, DUT, DYNC1H1, EIF4E, ENO1, FASN, FKBP8, FTH1, GLS, HAT1, HINT1, HNRNPC, HNRNPK, HSP90AB1, HSPA4, HSPA5, HSPA8, HSPA9, HSPB1, HSPD1, IL18, ITGB1, JUP, KPNA2, MAPK1, MAT2A, MSN, NAPA, NASP, NCL, NDRG1, NPM1, OGT, P4HB, PARK7, PARP1, PBK, PCBP2, PDCD4, PEBP1, PHGDH, PKM, PPIA, PRKDC, PSIP1, PTPN11, R…	86
Cell Death and Survival	apoptosis	apoptosis of neurons	2.08e-06	1.106	AARS, BAG1, BAG6, CAPRIN1, CAST, CYCS, GLUD1, GPI, HSD17B10, HSP90AB1, HSPA5, HSPB1, HSPD1, HSPH1, IL18, LANCL1, LRPAP1, MAPK1, NPM1, NPTX1, P4HB, PARK7, PARP1, PPT1, PRDX2, PTPN11, RAC1, RPS3, SOD1, SOD2, UBE2V2, XRCC6	32
Cell Death and Survival	apoptosis	apoptosis of muscle cells	2.6e-05	-0.658	ALDOA, APOA1, BAG1, CYCS, HLA-B, HMGB1, HSPB1, HSPD1, HSPE1, IL18, MAPK1, MTPN, NAMPT, NDUFV2, PARK7, PARP1, PDCD4, PTPN11, RAC1, SOD2, TPT1	21
Cell Death and Survival	apoptosis	apoptosis of cervical cancer cell lines	0.000173	0.758	API5, BAG1, BAG6, CCNB1, DYNC1H1, FKBP8, HNRNPK, IL18, MAPK1, MSN, NAPA, NASP, PARP1, PBK, PCBP2, PPIA, PRKDC, RAC1, TCP1, VDAC1	20
Cell Death and Survival	apoptosis	apoptosis of prostate cancer cell lines	0.000285	0.283	ABCE1, ADI1, ALCAM, FASN, HSPA5, HSPD1, ITGB1, NAPA, NASP, NDRG1, PARP1, PEBP1, PPIA, TPD52	14
Cell Death and Survival	apoptosis	apoptosis of colorectal cancer cell lines	0.000295	-0.003	BAG1, CCNB1, CYCS, FASN, HINT1, HSPD1, ITGB1, NAPA, NDRG1, PARK7, PARP1, PKM, PPIA, RAC1, SFN, SFPQ, YWHAE	17
Cell Death and Survival	apoptosis	apoptosis of neuroblastoma cell lines	0.000369	-1.813	CAPN2, CAST, CYCS, DHX9, ENO1, FKBP8, HSPA5, ITGB1, PARP1, SOD1, YWHAE	11
Cell Death and Survival	survival	cell survival	1.24e-09	-0.295	AIMP1, ALB, ALCAM, ANXA5, ASS1, BAG1, CAPN2, CCNB1, CD2AP, CD55, COPB2, DHX9, EEF2, EFNA1, EIF2S1, EIF3E, EIF4A3, EIF4E, ENO1, FASN, FH, FTH1, GLUD1, GOLPH3, HINT1, HMGB1, HMGB2, HNRNPU, HSD17B10, HSP90AB1, HSP90B1, HSPA4, HSPA5, HSPB1, HSPD1, IL18, IQGAP1, ITGB1, JUP, LDHA, MAPK1, METAP2, NAMPT, NCSTN, NDRG1, OGT, P4HB, PARK7, PARP1, PBK, PDCD4, PKM, PPIA, PPIB, PRDX2, PRDX6, PRKDC, PSIP1, PSMA4…	87
Cell Death and Survival	cell viability	cell viability of tumor cell lines	2.06e-08	-0.469	AIMP1, ALB, BAG1, CAPN2, CCNB1, CD55, COPB2, DHX9, EEF2, EIF3E, EIF4A3, EIF4E, ENO1, FASN, FTH1, GLUD1, GOLPH3, HINT1, HMGB1, HSP90AB1, HSP90B1, HSPA5, HSPB1, ITGB1, LDHA, MAPK1, NAMPT, NCSTN, P4HB, PARK7, PARP1, PBK, PDCD4, PKM, PRDX2, PRKDC, PSMA4, PSMC5, PTPN11, RAC1, RBBP4, RPL27, RRM1, RRM2, SCD, SEPT9, SF3A1, SFN, SMAD3, SNRPA1, SOD1, SOD2, TCP1, TYMS, XRCC6	55
Cell Death and Survival	cell viability	cell viability	2.22e-08	-0.532	AIMP1, ALB, ANXA5, ASS1, BAG1, CAPN2, CCNB1, CD2AP, CD55, COPB2, DHX9, EEF2, EFNA1, EIF3E, EIF4A3, EIF4E, ENO1, FASN, FH, FTH1, GLUD1, GOLPH3, HINT1, HMGB1, HMGB2, HNRNPU, HSD17B10, HSP90AB1, HSP90B1, HSPA5, HSPB1, HSPD1, IL18, IQGAP1, ITGB1, LDHA, MAPK1, METAP2, NAMPT, NCSTN, NDRG1, OGT, P4HB, PARK7, PARP1, PBK, PDCD4, PKM, PPIA, PRDX2, PRDX6, PRKDC, PSIP1, PSMA4, PSMC5, PTPN11, RAC1, RBBP4, RPL…	79
Cell Death and Survival	cell viability	cell viability of myeloma cell lines	1.26e-07	1.462	COPB2, EIF4A3, HSP90B1, LDHA, NAMPT, PSMA4, PSMC5, RPL27, RRM1, SF3A1, SNRPA1, SOD1, SOD2	13
Cell Death and Survival	cell viability	cell viability of breast cancer cell lines	1.28e-05	-1.795	BAG1, CAPN2, FASN, NCSTN, PARP1, PBK, PDCD4, PKM, PRDX2, RBBP4, RRM1, SCD, SEPT9, SFN, SMAD3, SOD2	16
Cell Death and Survival	fragmentation	fragmentation of DNA	4.86e-05	0.281	BSG, CAPN2, CAST, ENO1, HSD17B10, HSPB1, NPM1, PARP1, PPIA, PPT1, PRDX6, PTPN11, RAC1, SOD1, SOD2, TIA1	16
Cell Death and Survival	cytotoxicity	cytotoxicity of cyclosporin A	0.000462		PPIA, PPIB	2
Cell Death and Survival	regeneration	regeneration of cardiomyocytes	0.000462		HMGB1, MTPN	2
Cellular Growth and Proliferation	proliferation	proliferation of cells	5.18e-32	-0.484	AARS, ACTN1, ACTN4, ADSL, AHNAK, AHSG, AIMP1, ALB, ALCAM, ALDOA, ALPP, ANXA1, ANXA11, ANXA2, API5, APOA1, ARL3, ATP5A1, ATP5B, ATP6V0D1, BAG1, BAG6, BASP1, BSG, BST2, BYSL, CACYBP, CAPN2, CAPRIN1, CAPZA1, CAST, CCNB1, CCT5, CCT7, CD151, CD2AP, CD46, CD55, CDC37, CFL1, CLIC1, CNBP, COPB2, CSRP1, CTNNA1, CTSC, CTSD, CTSZ, DAP3, DDB1, DDX17, DDX21, DHX9, DLD, DNAJA1, DNAJA2, DYNC1H1, EEF1A1, EFNA1, …	240
Cellular Growth and Proliferation	proliferation	proliferation of tumor cells	1.58e-05	-0.742	ACTN4, ANXA1, ANXA2, BAG1, BSG, CACYBP, CD151, CTSZ, EEF1A1, EFNA1, FASN, GLS, HMGB1, HMGB3, HSPA5, IL18, LDHA, MAPK1, NDRG1, NPM1, PARK7, PARP1, RAC1, SLC3A2, SMAD3, SRSF3, STMN1, SUGT1, TIGAR, TPD52, TXLNA, UBA2	32
Cellular Growth and Proliferation	proliferation	proliferation of lung cancer cell lines	2.95e-05	-0.002	AHSG, ANXA1, ANXA2, API5, COPB2, EIF4E, GLS, GOLPH3, IDH2, IL18, ITGB1, JUP, MAPK1, NASP, PKM, PTPN11, RAC1, SLC25A6, SLC3A2, SOD1, STMN1	21
Cellular Growth and Proliferation	proliferation	proliferation of fibroblast cell lines	9.91e-05	0.662	ALDOA, CAPRIN1, CAST, CTSD, DHX9, EIF3B, EIF3E, EIF4E, ERO1A, HINT1, HMGB1, ITGB1, MAPK1, NPM1, PARP1, PKM, PSMA4, PTPN11, RAC1, RPS6, SFPQ, SHMT1, SLC3A2, STMN1, TFRC, TSN, XRCC6	27
Cellular Growth and Proliferation	proliferation	proliferation of connective tissue cells	0.000202	0.38	AIMP1, ANXA2, CCNB1, CTSD, EFNA1, EMD, FTH1, GPI, HAT1, HINT1, HSPB1, IDH2, IL18, ITGB1, JUP, KRT10, MAPK1, NCSTN, NDRG1, NPM1, OGT, PRDX4, PRKDC, RAC1, RAP1B, RRM1, S100A11, SFN, SLC3A2, SMAD3, SOD1, SOD2, STMN1, TMPO, VCL	35
Cellular Growth and Proliferation	cell proliferation	cell proliferation of tumor cell lines	5.71e-16	-1.24	ACTN1, ACTN4, ADSL, AHNAK, AHSG, ALCAM, ALDOA, ANXA1, ANXA2, API5, BAG1, BSG, CACYBP, CCNB1, CD151, CDC37, COPB2, CTSD, DDX17, DDX21, DYNC1H1, EEF1A1, EFNA1, EIF3E, EIF4E, EIF4H, FASN, FLOT1, FTH1, FTL, GLS, GOLPH3, GTF2I, HAT1, HMGB1, HNRNPK, HSP90AA1, HSPA5, HSPB1, IDH2, IL18, IQGAP1, ITGB1, JUP, KPNA2, KRT10, LDHA, MAPK1, MAPRE1, MAT2B, MCM2, NACA, NAMPT, NASP, NCL, NCSTN, NDRG1, NPM1, OGT, PA…	111
Cellular Growth and Proliferation	cell proliferation	cell proliferation of breast cancer cell lines	9.08e-06	-1.373	ANXA2, BAG1, CD151, CTSD, EEF1A1, EIF3E, FLOT1, GLS, HAT1, HNRNPK, HSPA5, ITGB1, KPNA2, LDHA, MAPK1, NCSTN, PBK, PCK2, PFKP, PKM, PRDX2, RAC1, SEPT9, SFN, SLC16A1, SOD1, SOD2, TPT1, TYMS, UBA1, YWHAQ	31
Cellular Growth and Proliferation	cell proliferation	cell proliferation of fibroblasts	1.65e-05	-0.204	AIMP1, ANXA2, CCNB1, CTSD, EMD, FTH1, GPI, HAT1, HINT1, HSPB1, IDH2, ITGB1, MAPK1, NCSTN, NDRG1, NPM1, OGT, PRDX4, PRKDC, RAC1, RAP1B, SMAD3, SOD1, SOD2, TMPO, VCL	26
Cellular Growth and Proliferation	cell proliferation	cell proliferation of carcinoma cell lines	9.07e-05	-0.56	AHSG, ANXA1, ANXA2, API5, BSG, COPB2, DYNC1H1, EIF4E, GLS, GOLPH3, HMGB1, IDH2, IL18, ITGB1, JUP, MAPK1, MAPRE1, NASP, PKM, PTPN11, RAC1, RAP1B, SCD, SLC25A6, SLC3A2, SOD1, STMN1	27
Cellular Growth and Proliferation	growth	growth of yeast	2.15e-05	-0.963	AARS, DLD, EIF3E, HSP90AA1, HSP90AB1, MAPRE1, PARP1, PLS3, RANBP1, SLC25A6, YARS	11
Cellular Growth and Proliferation	growth	re-entry into growth of leukemia cell lines	0.000462		FTH1, FTL	2
Cancer	cell death	cell death of osteosarcoma cells	3.71e-29	-2	CHMP4B, COPB2, EEF1A1, EIF3B, EIF3E, EIF3G, HSPA9, KPNB1, NAPA, PSMA4, PSMA5, PSMB3, PSMC5, RAN, RBM39, RPA3, RPL13, RPL13A, RPL27, RPL27A, RPL7A, RPL9, RPLP0, RPS13, RPS16, RPS19, RPS3, RPS5, RRM2, SF3A1, SF3B2, SF3B3, SNRPA1, SNRPB, U2AF2, VDAC2	36
Cancer	cell death	cell death of tumor cells	1.24e-21	-0.706	AIMP1, ALB, ANXA1, ANXA2, BAG1, BSG, CHMP4B, COPB2, CYCS, EEF1A1, EIF3B, EIF3E, EIF3G, ENO1, FASN, HMGB1, HSP90AB1, HSPA9, IDH2, IL18, KPNB1, MAPK1, MCM2, NAMPT, NAPA, NDRG1, NOLC1, PARP1, PNP, PSMA4, PSMA5, PSMB3, PSMC5, RAC1, RAN, RBM39, RPA3, RPL13, RPL13A, RPL27, RPL27A, RPL7A, RPL9, RPLP0, RPS13, RPS16, RPS19, RPS3, RPS5, RRM2, SF3A1, SF3B2, SF3B3, SLC16A1, SNRPA1, SNRPB, SOD1, U2AF2, VDAC2	59
Cancer	cell death	cell death of cancer cells	3.13e-20	-1.252	ALB, ANXA1, CHMP4B, COPB2, EEF1A1, EIF3B, EIF3E, EIF3G, ENO1, FASN, HMGB1, HSP90AB1, HSPA9, IDH2, KPNB1, MAPK1, MCM2, NAMPT, NAPA, NDRG1, PARP1, PNP, PSMA4, PSMA5, PSMB3, PSMC5, RAC1, RAN, RBM39, RPA3, RPL13, RPL13A, RPL27, RPL27A, RPL7A, RPL9, RPLP0, RPS13, RPS16, RPS19, RPS3, RPS5, RRM2, SF3A1, SF3B2, SF3B3, SLC16A1, SNRPA1, SNRPB, SOD1, U2AF2, VDAC2	52
Cancer	lung carcinoma	metastatic lung carcinoma	4.27e-13		EEF1A1, FTL, GART, HSP90AA1, HSP90AB1, HSP90B1, MYL12A, PPIA, RPL27, RPS6, RRM1, RRM2, TPT1, TUBA4A, TUBB4B, TUBG1, TYMS, YWHAE	18
Cancer	respiratory system tumor	respiratory system tumor	1.18e-12	-1.446	AHNAK, AHSG, ALCAM, ALDOA, ALPP, ANXA1, ANXA2, APOA1, ATXN2L, BAG6, CAPRIN1, CCNB1, CD151, COPB2, CPS1, CTSD, DDX17, DHX9, EEF1A1, EEF2, EIF2S1, EIF3E, EIF4E, ENO1, EPHX1, FASN, FTL, GART, GLS, GPI, HLA-B, HLA-C, HSP90AA1, HSP90AB1, HSP90B1, HSPD1, IDH2, IL18, IMPDH2, ITGB1, JUP, KRT10, LDHA, LMO7, MCM2, MSN, MYH9, MYL12A, NACA, NCL, NDRG1, NPM1, P4HB, PARP1, PCBP1, PDCD6, PFKP, PKM, PLEC, PPA1, …	94
Cancer	thoracic neoplasm	thoracic neoplasm	1.24e-12	-1.824	AHNAK, AHSG, ALCAM, ALDOA, ALPP, ANXA2, APOA1, ATXN2L, BAG6, CAPRIN1, CCNB1, CD151, COPB2, CPS1, CTSD, DDX17, DHX9, EEF1A1, EEF2, EIF2S1, EIF3E, EIF4E, ENO1, EPHX1, FASN, FTL, GART, GLS, GPI, HLA-B, HLA-C, HSP90AA1, HSP90AB1, HSP90B1, HSPD1, IDH2, IL18, IMPDH2, ITGB1, KRT10, LDHA, LMO7, MCM2, MSN, MYH9, MYL12A, NACA, NCL, NDRG1, NPM1, P4HB, PARP1, PCBP1, PDCD6, PFKP, PKM, PLEC, PPA1, PPIA, PRDX2,…	93
Cancer	lung tumor	lung tumor	2.33e-12	-1.446	AHNAK, AHSG, ALCAM, ALDOA, ALPP, ANXA2, APOA1, ATXN2L, BAG6, CAPRIN1, CCNB1, CD151, COPB2, CPS1, CTSD, DDX17, DHX9, EEF1A1, EEF2, EIF2S1, EIF3E, EIF4E, ENO1, EPHX1, FASN, FTL, GART, GLS, GPI, HLA-B, HLA-C, HSP90AA1, HSP90AB1, HSP90B1, HSPD1, IDH2, IL18, IMPDH2, ITGB1, KRT10, LDHA, LMO7, MCM2, MSN, MYH9, MYL12A, NACA, NCL, NDRG1, NPM1, P4HB, PARP1, PCBP1, PDCD6, PFKP, PKM, PLEC, PPA1, PPIA, PRDX2,…	91
Cancer	metastatic non-small-cell lung cancer	metastatic non-small-cell lung cancer	3.46e-12		EEF1A1, FTL, GART, HSP90AA1, HSP90AB1, HSP90B1, MYL12A, PPIA, RPL27, RPS6, RRM1, RRM2, TPT1, TUBA4A, TUBB4B, TUBG1, TYMS	17
Cancer	mammary tumor	mammary tumor	3.92e-12	-1.192	ACADVL, ACTN4, ALDOA, ALPP, ANXA1, APOA1, ATP5A1, ATXN2L, BAG1, BAG6, BSG, CCNB1, CD151, CDC37, CSDE1, CTSC, CTSD, CYC1, CYCS, DAZAP1, DDB1, DDX17, EIF3B, EIF3E, EIF3G, EIF4E, EIF4H, ENO1, EPHX1, ETFB, FASN, FTH1, GART, GLS, HCCS, HDLBP, HIBADH, HLA-C, HMGB3, HMGN5, HSP90AA1, HSP90AB1, HSP90B1, HSPA5, HSPB1, IDH2, ITGB1, JUP, KHSRP, KPNA2, KPNB1, KRT9, LIMCH1, LMO7, MAPK1, MAPRE1, MCM2, MCM4, MCM…	119
Cancer	cancer	cancer	1.4e-11	-1.995	AARS, ABCE1, ACADVL, ACOT7, ACTN1, ACTN4, ADGRE5, ADSL, AHNAK, AHSG, AIMP1, ALB, ALCAM, ALDH7A1, ALDOA, ALPP, ANXA1, ANXA11, ANXA2, ANXA4, ANXA5, API5, APOA1, ASS1, ATL3, ATP1A1, ATP1B3, ATP5A1, ATP5B, ATP6V0D1, ATP6V1A, ATXN2L, BAG1, BAG6, BASP1, BSG, BST2, BTF3, BYSL, BZW1, CACYBP, CAND1, CAP1, CAPG, CAPN2, CAPRIN1, CAST, CCDC47, CCNB1, CCT5, CCT7, CD151, CD2AP, CD55, CDC37, CFL1, CHMP4B, CLIC1…	420
Cancer	cancer	stage 3 cancer	2.24e-05		GART, HSP90AA1, HSP90AB1, HSP90B1, MAPK1, NANS, PARP1, PSMD1, PSMD2, SLC9A3R1, TUBA4A, TUBB4B, TUBG1, TYMS	14
Cancer	cancer	liver cancer	0.000117	-0.692	ACADVL, ACOT7, ACTN1, AHNAK, AHSG, ALB, ALCAM, ALDH7A1, ALPP, ANXA1, ANXA2, API5, APOA1, ASS1, ATL3, ATP1A1, ATP1B3, ATP5A1, ATP5B, ATXN2L, BAG6, BSG, BZW1, CACYBP, CAPG, CAST, CCNB1, CLIC1, CPNE3, CPS1, CSDE1, CTNNA1, CTSC, CTSD, CYP51A1, DAP3, DDX17, DDX39B, DNAJA1, DYNC1H1, EEF1A1, EEF2, EIF3E, EPHX1, EPRS, FAM129B, FANCI, FASN, FKBP8, FTL, GANAB, GARS, GBE1, GLG1, GLUD1, GMPS, GOLPH3, GOLT1B,…	176
Cancer	cancer	stage 3B cancer	0.000151		GART, MAPK1, PARP1, TUBA4A, TUBB4B, TUBG1, TYMS	7
Cancer	thoracic cancer	thoracic cancer	2.02e-11	-1.933	AHNAK, AHSG, ALCAM, ALDOA, ALPP, ANXA2, APOA1, ATXN2L, BAG6, CAPRIN1, CCNB1, CD151, COPB2, CPS1, CTSD, DDX17, DHX9, EEF1A1, EEF2, EIF3E, EIF4E, ENO1, FASN, FTL, GART, GPI, HLA-B, HLA-C, HSP90AA1, HSP90AB1, HSP90B1, HSPD1, IDH2, IL18, IMPDH2, ITGB1, KRT10, LDHA, LMO7, MCM2, MSN, MYH9, MYL12A, NACA, NCL, NPM1, P4HB, PARP1, PCBP1, PDCD6, PFKP, PKM, PLEC, PPA1, PPIA, PRDX2, PRDX4, PRKDC, PSMD2, PTPN1…	87
Cancer	tumorigenesis	tumorigenesis of tissue	2.52e-11	-0.405	AARS, ABCE1, ACADVL, ACOT7, ACTN1, ACTN4, ADGRE5, ADSL, AHNAK, AHSG, ALB, ALCAM, ALDH7A1, ALDOA, ALPP, ANXA1, ANXA11, ANXA2, ANXA4, ANXA5, API5, APOA1, ASS1, ATL3, ATP1A1, ATP1B3, ATP5A1, ATP5B, ATP6V0D1, ATP6V1A, ATXN2L, BAG1, BAG6, BASP1, BSG, BST2, BTF3, BYSL, BZW1, CACYBP, CAND1, CAP1, CAPG, CAPN2, CAPRIN1, CAST, CCDC47, CCNB1, CCT5, CCT7, CD2AP, CD55, CDC37, CHMP4B, CLIC1, CLPTM1L, COPB2, CP…	397
Cancer	tumorigenesis	tumorigenesis of genital organ	5.64e-07		ABCE1, ACTN1, ACTN4, ADGRE5, ADSL, AHNAK, ALB, ALCAM, ALDH7A1, ALDOA, ALPP, ANXA1, ANXA11, ANXA2, ANXA5, APOA1, ASS1, BAG6, BSG, CAND1, CAPN2, CAST, CCDC47, CCNB1, CCT5, CD55, CLIC1, CPNE3, CPS1, CSDE1, CTNNA1, CTSC, CYP51A1, DAZAP1, DBNL, DDB1, DHX9, DNAJA1, DNAJA2, DUT, DYNC1H1, EEF2, EFNA1, EIF2S1, EIF3E, EIF4E, EMD, ENO1, EPHX1, EPRS, ETFB, FASN, FLOT1, FTH1, GART, GBE1, GLS, GSTK1, H2AFJ, HA…	196
Cancer	tumorigenesis	tumorigenesis of reproductive tract	9.03e-06		ABCE1, ACTN1, ACTN4, ADGRE5, ADSL, AHNAK, ALB, ALCAM, ALDOA, ALPP, ANXA1, ANXA2, ANXA5, APOA1, BAG6, BSG, CAND1, CAPN2, CAST, CCDC47, CCNB1, CCT5, CD55, CLIC1, CPNE3, CPS1, CSDE1, CTNNA1, CTSC, DAZAP1, DBNL, DDB1, DHX9, DNAJA1, DNAJA2, DUT, DYNC1H1, EEF2, EFNA1, EIF2S1, EIF3E, EMD, ENO1, EPHX1, EPRS, ETFB, FLOT1, FTH1, GART, GBE1, GLS, GSTK1, H2AFJ, HADHB, HCFC1, HDLBP, HLA-B, HMGN5, HNRNPL, HNRN…	170
Cancer	lung cancer	lung cancer	4.06e-11	-1.526	AHNAK, AHSG, ALCAM, ALDOA, ALPP, ANXA2, APOA1, ATXN2L, BAG6, CAPRIN1, CCNB1, CD151, COPB2, CPS1, CTSD, DDX17, DHX9, EEF1A1, EEF2, EIF3E, EIF4E, ENO1, FASN, FTL, GART, GPI, HLA-B, HLA-C, HSP90AA1, HSP90AB1, HSP90B1, HSPD1, IDH2, IL18, IMPDH2, ITGB1, KRT10, LDHA, LMO7, MCM2, MSN, MYH9, MYL12A, NACA, NCL, NPM1, P4HB, PARP1, PCBP1, PDCD6, PFKP, PKM, PLEC, PPA1, PPIA, PRDX2, PRDX4, PSMD2, PTPN11, RAC1…	85
Cancer	carcinoma	carcinoma in lung	4.56e-11	-1.474	AHNAK, AHSG, ALCAM, ALDOA, ALPP, ANXA2, APOA1, ATXN2L, BAG6, CAPRIN1, CCNB1, COPB2, CPS1, CTSD, DDX17, DHX9, EEF1A1, EEF2, EIF3E, EIF4E, ENO1, FASN, FTL, GART, GPI, HLA-B, HLA-C, HSP90AA1, HSP90AB1, HSP90B1, HSPD1, IDH2, IMPDH2, ITGB1, KRT10, LDHA, LMO7, MCM2, MSN, MYH9, MYL12A, NACA, NPM1, P4HB, PARP1, PCBP1, PDCD6, PFKP, PKM, PLEC, PPA1, PPIA, PRDX4, PSMD2, PTPN11, RAC1, RPL22, RPL27, RPL34, RP…	78
Cancer	carcinoma	primary carcinoma	7.41e-09		ALPP, GART, HSP90AA1, HSP90AB1, HSP90B1, PARP1, PKM, PSIP1, RAC1, RRM1, RRM2, TUBA4A, TUBB4B, TUBG1, TYMS	15
Cancer	carcinoma	advanced stage carcinoma	3.75e-07		EEF1A1, FTL, GART, HSP90AA1, HSP90AB1, HSP90B1, MYL12A, PARP1, PPIA, RPL27, RPS6, RRM1, RRM2, SCD, SKP1, SMC4, TPT1, TUBA4A, TUBB4B, TUBG1, TYMS	21
Cancer	carcinoma	locally advanced carcinoma	0.00019		GART, RRM1, RRM2, TUBA4A, TUBB4B, TUBG1, TYMS	7
Cancer	carcinoma	carcinoma in breast	0.000348		ACTN4, ALDOA, ALPP, ANXA1, ATXN2L, BAG1, BAG6, CCNB1, CTSD, CYC1, DAZAP1, DDB1, DDX17, EIF3B, EIF3E, EIF3G, EIF4H, EPHX1, ETFB, FASN, GART, HLA-C, HMGN5, IDH2, ITGB1, KPNB1, KRT9, LIMCH1, LMO7, MAPRE1, MYH9, NACA, NASP, NCAPD2, NCL, NDUFA10, NPTX1, P4HB, PARP1, PCBP2, PDCD6, PFAS, PKM, PLEC, PSIP1, PSMA5, PTPN11, RBM39, RPL22, RPL27A, RPS19, RRM1, SLC16A1, SOD1, TMEM245, TPD52, TUBA4A, TUBB4B, TU…	64
Cancer	breast cancer	breast cancer	9.68e-11		ACADVL, ACTN4, ALDOA, ALPP, ANXA1, APOA1, ATP5A1, ATXN2L, BAG1, BAG6, BSG, CCNB1, CSDE1, CTSC, CTSD, CYC1, CYCS, DAZAP1, DDB1, DDX17, EIF3B, EIF3E, EIF3G, EIF4E, EIF4H, ENO1, EPHX1, ETFB, FASN, FTH1, GART, HCCS, HIBADH, HLA-C, HMGN5, HSP90AA1, HSP90AB1, HSP90B1, HSPB1, IDH2, ITGB1, KHSRP, KPNA2, KPNB1, KRT9, LIMCH1, LMO7, MAPK1, MAPRE1, MCM6, METAP2, MYH9, NACA, NAMPT, NANS, NASP, NCAPD2, NCL, ND…	110
Cancer	breast or colorectal cancer	breast or colorectal cancer	1.08e-10		ABCE1, ACADVL, ACOT7, ACTN4, ADSL, AHNAK, AIMP1, ALCAM, ALDOA, ALPP, ANXA1, ANXA11, ANXA2, ANXA4, API5, APOA1, ATP5A1, ATXN2L, BAG1, BAG6, BSG, BST2, BYSL, BZW1, CACYBP, CAP1, CAPG, CCNB1, CCT5, CD2AP, CFL1, CLIC1, CSDE1, CTSC, CTSD, CYC1, CYCS, DAZAP1, DDB1, DDX17, DDX21, DDX39B, DHX9, DNAJA1, DNAJA2, DYNC1H1, EIF3B, EIF3E, EIF3G, EIF4E, EIF4H, ENO1, EPHX1, ETFB, FASN, FKBP8, FTH1, GANAB, GART, …	219
Cancer	lymphohematopoietic neoplasia	lymphohematopoietic neoplasia	1.42e-10	-1.332	ADSL, AHSG, AIMP1, ALPP, ANXA1, ANXA11, ANXA2, ANXA4, ANXA5, ATP5A1, BAG1, BST2, CAPN2, CCT7, CFL1, CPT1A, CSDE1, CYCS, CYP51A1, DDB1, DEK, DYNC1H1, EEF1A1, EIF4E, EPHX1, FAM129B, FASN, GART, GLS, GTF2I, HADHB, HAT1, HLA-B, HLA-C, HMGB1, HSP90AA1, HSP90AB1, HSP90B1, HSPA5, HSPB1, HSPD1, IDH2, IL18, IMPDH2, IQGAP1, ITGB1, KPNA2, KPNB1, KRT1, KRT10, LAMP1, LDHA, LIMCH1, MCM5, MCM6, MT-CO2, MTHFD1, …	130
Cancer	abdominal neoplasm	abdominal neoplasm	1.49e-10	-0.931	AARS, ABCE1, ACADVL, ACOT7, ACTN1, ACTN4, ADGRE5, ADSL, AHNAK, AHSG, AIMP1, ALB, ALCAM, ALDH7A1, ALDOA, ALPP, ANXA1, ANXA11, ANXA2, ANXA4, ANXA5, API5, APOA1, ASS1, ATL3, ATP1A1, ATP1B3, ATP5A1, ATP5B, ATP6V0D1, ATXN2L, BAG1, BAG6, BASP1, BSG, BST2, BTF3, BYSL, BZW1, CACYBP, CAND1, CAP1, CAPG, CAPN2, CAPRIN1, CAST, CCDC47, CCNB1, CCT5, CD2AP, CD55, CDC37, CFL1, CLIC1, CLPTM1L, COPB2, CPNE3, CPS1,…	384
Cancer	neoplasia	Lymphoid Cancer and Tumors	1.61e-10	-0.972	ADSL, AHSG, AIMP1, ALPP, ANXA1, ATP5A1, BAG1, BST2, CAPN2, CCT7, CFL1, CPT1A, CSDE1, CYCS, CYP51A1, DDB1, DEK, DYNC1H1, EEF1A1, EIF4E, EPHX1, FAM129B, GART, GLS, HADHB, HLA-B, HLA-C, HMGB1, HSP90AA1, HSP90AB1, HSP90B1, HSPA5, HSPB1, HSPD1, IDH2, IL18, IMPDH2, IQGAP1, ITGB1, KPNA2, KPNB1, KRT1, KRT10, LAMP1, LDHA, LIMCH1, MCM5, MCM6, MT-CO2, MTHFD1, MYH9, NAMPT, NARS, NCEH1, NCSTN, NDRG1, NOMO1 (i…	123
Cancer	neoplasia	neoplasia of epithelial tissue	7.85e-09	-0.705	AARS, ABCE1, ACADVL, ACOT7, ACTN1, ACTN4, ADGRE5, ADSL, AHNAK, AHSG, ALB, ALCAM, ALDH7A1, ALDOA, ALPP, ANXA1, ANXA11, ANXA2, ANXA4, ANXA5, API5, APOA1, ASS1, ATL3, ATP1A1, ATP1B3, ATP5A1, ATP5B, ATP6V0D1, ATP6V1A, ATXN2L, BAG1, BAG6, BASP1, BSG, BST2, BTF3, BYSL, BZW1, CACYBP, CAND1, CAP1, CAPG, CAPN2, CAPRIN1, CAST, CCDC47, CCNB1, CCT5, CCT7, CD2AP, CD55, CDC37, CHMP4B, CLIC1, CLPTM1L, COPB2, CP…	385
Cancer	neoplasia	neoplasia of lymphoid organ	4.49e-06	-1.067	AHSG, GART, HSP90AA1, HSP90AB1, HSP90B1, ITGB1, PRKDC, PTPN11, RRM1, RRM2, SKP1, TUBA4A, TUBB4B, TUBG1, TYMS, VIM, XRCC6	17
Cancer	neoplasia	high risk neoplasia	2.86e-05		HSP90AA1, HSP90AB1, HSP90B1, TUBA4A, TUBB4B, TUBG1, TYMS	7
Cancer	neoplasia	Gastrointestinal Tract Cancer and Tumors	6.41e-05	0.64	AARS, ABCE1, ACADVL, ACOT7, ADSL, AHNAK, AIMP1, ALB, ALCAM, ALDOA, ALPP, ANXA1, ANXA11, ANXA2, ANXA4, API5, ATP1A1, ATP5A1, ATXN2L, BAG1, BAG6, BASP1, BSG, BST2, BYSL, BZW1, CACYBP, CAP1, CAPG, CAPN2, CAPRIN1, CCDC47, CCNB1, CCT5, CD2AP, CDC37, CFL1, CLIC1, CLPTM1L, COPB2, CPS1, CPT1A, CSDE1, CTNNA1, CTSC, CTSD, CYC1, CYP51A1, DAZAP1, DBNL, DDB1, DDX17, DDX21, DDX39B, DEK, DHX9, DLD, DNAJA1, DNAJ…	285
Cancer	metastatic carcinoma	metastatic carcinoma	1.91e-10		EEF1A1, FTL, GART, HSP90AA1, HSP90AB1, HSP90B1, MYL12A, PARP1, PPIA, PSIP1, RPL27, RPS6, RRM1, RRM2, S100A11, SCD, TPT1, TUBA4A, TUBB4B, TUBG1, TYMS, YWHAE	22
Cancer	malignant solid tumor	malignant solid tumor	2.78e-10	-2.057	AARS, ABCE1, ACADVL, ACOT7, ACTN1, ACTN4, ADGRE5, ADSL, AHNAK, AHSG, AIMP1, ALB, ALCAM, ALDH7A1, ALDOA, ALPP, ANXA1, ANXA11, ANXA2, ANXA4, ANXA5, API5, APOA1, ASS1, ATL3, ATP1A1, ATP1B3, ATP5A1, ATP5B, ATP6V0D1, ATP6V1A, ATXN2L, BAG1, BAG6, BASP1, BSG, BST2, BTF3, BYSL, BZW1, CACYBP, CAND1, CAP1, CAPG, CAPN2, CAPRIN1, CAST, CCDC47, CCNB1, CCT5, CCT7, CD151, CD2AP, CD55, CDC37, CFL1, CHMP4B, CLIC1…	412
Cancer	malignant solid tumor	locally advanced malignant solid tumor	3.14e-06		GART, HSP90AA1, HSP90AB1, HSP90B1, RRM1, RRM2, TUBA4A, TUBB4B, TUBG1, TYMS	10
Cancer	malignant solid tumor	advanced malignant solid tumor	2.28e-05		APOA1, CAPG, CYP51A1, EEF1A1, EFNA1, FTL, GART, HMGB2, HSP90AA1, HSP90AB1, HSP90B1, MAPK1, MYL12A, NDRG1, PARP1, PBK, PLS3, PPIA, PSIP1, RPL27, RPS6, RRM1, RRM2, S100A11, SCD, SKP1, SLC16A3, SMAD3, SMC4, TCEA1, TPT1, TUBA4A, TUBB4B, TUBG1, TYMS, YWHAE	36
Cancer	malignant solid tumor	recurrent malignant solid tumor	4.49e-05		GART, HNRNPAB, HSP90AA1, HSP90AB1, HSP90B1, PARP1, RRM1, RRM2, TUBA4A, TUBB4B, TUBG1, TYMS	12
Cancer	bile duct cancer	bile duct cancer	4.99e-10		ALB, ALPP, ANXA1, ANXA2, EIF4E, HSP90AA1, HSP90AB1, IDH2, PKM, RPL13A, RPL9, RPLP0, RRM1, RRM2, VIM	15
Cancer	cervical cancer	metastatic cervical cancer	5.71e-10		GART, HSP90AA1, HSP90AB1, HSP90B1, RRM1, RRM2, TUBA4A, TUBB4B, TUBG1, TYMS	10
Cancer	cervical cancer	recurrent cervical cancer	5.71e-10		GART, HSP90AA1, HSP90AB1, HSP90B1, RRM1, RRM2, TUBA4A, TUBB4B, TUBG1, TYMS	10
Cancer	cervical cancer	cervical cancer	1.45e-07		ALPP, ANXA1, ANXA2, ANXA5, BSG, CTSC, DBNL, ENO1, GART, HLA-B, HSP90AA1, HSP90AB1, HSP90B1, HSPB1, JUP, KRT1, KRT9, MAPK1, MCM2, PKM, PRKDC, RRM1, RRM2, SND1, SPTAN1, TFRC, TPM2, TUBA4A, TUBB4B, TUBG1, TYMS, YWHAE	32
Cancer	cervical cancer	locally advanced cervical cancer	9.89e-06		HSP90AA1, HSP90AB1, HSP90B1	3
Cancer	fallopian tube cancer	fallopian tube cancer	6.34e-10		ALPP, GART, HSP90AA1, HSP90AB1, HSP90B1, PARP1, RRM1, RRM2, TUBA4A, TUBB4B, TUBG1, TYMS	12
Cancer	growth	growth of tumor	9.22e-10	-1.099	ACTN4, AIMP1, ALCAM, ANXA1, ANXA2, APOA1, BAG1, BSG, BST2, CACYBP, CAPN2, CD151, CTSZ, EEF1A1, EFNA1, ERO1A, FASN, FTH1, GLS, HMGB1, HMGB3, HSPA4, HSPA5, HSPA8, HSPD1, HSPH1, IDH2, IL18, IQGAP1, ITGB1, LDHA, MAPK1, NAMPT, NDRG1, NOLC1, NPM1, OGT, PARK7, PARP1, PKM, PLEC, RAC1, RPL22, RRM2, SEPT9, SLC16A1, SLC16A3, SLC3A2, SMAD3, SOD2, SRSF3, STMN1, SUGT1, TIA1, TIGAR, TPD52, TPT1, TXLNA, UBA2	59
Cancer	growth	growth of malignant tumor	0.000131	-1.729	AIMP1, APOA1, BAG1, BSG, BST2, CACYBP, CD151, EEF1A1, EFNA1, FASN, GLS, HMGB1, HMGB3, IL18, LDHA, MAPK1, NDRG1, NPM1, PARP1, PKM, RRM2, SMAD3, STMN1, SUGT1, TIGAR, TPD52, TXLNA, UBA2	28
Cancer	hematological neoplasia	hematological neoplasia	1.42e-09	-1.128	ADSL, AHSG, AIMP1, ALPP, ANXA1, ANXA11, ANXA2, ANXA4, ANXA5, ATP5A1, BAG1, BST2, CAPN2, CCT7, CFL1, CPT1A, CSDE1, CYCS, CYP51A1, DDB1, DEK, DYNC1H1, EEF1A1, EIF4E, EPHX1, FAM129B, FASN, GART, GLS, GTF2I, HADHB, HAT1, HLA-B, HLA-C, HMGB1, HSPA5, HSPB1, HSPD1, IDH2, IL18, IMPDH2, IQGAP1, KPNA2, KPNB1, KRT1, KRT10, LAMP1, LDHA, LIMCH1, MCM5, MCM6, MT-CO2, MTHFD1, MYH9, NAMPT, NARS, NCEH1, NCSTN, NDR…	126
Cancer	non-small cell lung cancer	non-small cell lung cancer	1.44e-09		AHNAK, ALCAM, ALDOA, ALPP, ANXA2, ATXN2L, BAG6, CAPRIN1, CCNB1, COPB2, CPS1, CTSD, DDX17, DHX9, EEF1A1, EEF2, EIF4E, ENO1, FASN, FTL, GART, GPI, HLA-B, HLA-C, HSP90AA1, HSP90AB1, HSP90B1, HSPD1, IDH2, IMPDH2, ITGB1, KRT10, LDHA, LMO7, MCM2, MSN, MYH9, MYL12A, NACA, NPM1, P4HB, PARP1, PCBP1, PFKP, PKM, PLEC, PPA1, PPIA, PRDX4, PSMD2, PTPN11, RPL22, RPL27, RPL34, RPS6, RRM1, RRM2, SELENBP1, SF3B2, …	72
Cancer	non-small cell lung cancer	stage 1-2 non-small cell lung cancer	1.98e-07		ANXA2, EEF1A1, FTL, GART, MYL12A, PPIA, RPL27, RPS6, TPT1, TYMS	10
Cancer	non-small cell lung cancer	stage 3 inoperable non-small cell lung cancer	9.89e-06		HSP90AA1, HSP90AB1, HSP90B1	3
Cancer	metastatic bladder cancer	metastatic bladder cancer	1.59e-09		GART, HSP90AA1, HSP90AB1, HSP90B1, RRM1, RRM2, TUBA4A, TUBB4B, TUBG1, TYMS	10
Cancer	benign neoplasia	benign neoplasia	1.66e-09	0.068	ADGRE5, ALB, ALCAM, ALDOA, ANXA1, ANXA2, ANXA5, APOA1, ASS1, ATP1A1, BYSL, CCNB1, CTNNA1, CTSC, DAP3, DDX17, DUT, ENO3, FANCI, FH, FTH1, GMPS, HINT1, HLA-B, HMGB1, HMGB2, HSD17B10, HSP90AA1, HSP90AB1, IQGAP1, ISOC1, ITGB1, MAPK1, MSN, MT-CO2, MYH9, NDRG1, NDUFV2, PARK7, PARP1, PDCD10, PDCD4, PKM, PLD3, PPA1, PRDX2, PRDX5, PRDX6, PRKDC, PSAT1, PTPN11, RPL27, RPL9, RPS19, RPS25, RRM2, S100A11, SCD,…	69
Cancer	nasopharyngeal cancer	unresectable nasopharyngeal cancer	2.06e-09		HSP90AA1, HSP90AB1, HSP90B1, RRM1, RRM2, TUBA4A, TUBB4B, TUBG1, TYMS	9
Cancer	nasopharyngeal cancer	metastatic nasopharyngeal cancer	1.21e-08		HSP90AA1, HSP90AB1, HSP90B1, RRM1, RRM2, TUBA4A, TUBB4B, TUBG1, TYMS	9
Cancer	nasopharyngeal cancer	recurrent nasopharyngeal cancer	1.21e-08		HSP90AA1, HSP90AB1, HSP90B1, RRM1, RRM2, TUBA4A, TUBB4B, TUBG1, TYMS	9
Cancer	nasopharyngeal cancer	nasopharyngeal cancer	1.03e-05		HSP90AA1, HSP90AB1, HSP90B1, JUP, RRM1, RRM2, SFN, TUBA4A, TUBB4B, TUBG1, TYMS	11
Cancer	lymphohematopoietic cancer	lymphohematopoietic cancer	3.15e-09	-1.362	ADSL, AHSG, AIMP1, ALPP, ANXA1, ANXA11, ANXA2, ANXA4, ANXA5, ATP5A1, BAG1, BST2, CAPN2, CCT7, CFL1, CPT1A, CSDE1, CYCS, CYP51A1, DDB1, DEK, DYNC1H1, EEF1A1, EIF4E, EPHX1, FAM129B, FASN, GART, GLS, GTF2I, HADHB, HAT1, HLA-B, HLA-C, HMGB1, HSP90AA1, HSP90AB1, HSP90B1, HSPA5, HSPB1, HSPD1, IDH2, IL18, IMPDH2, IQGAP1, ITGB1, KPNA2, KPNB1, KRT1, KRT10, LAMP1, LDHA, LIMCH1, MCM5, MCM6, MT-CO2, MTHFD1, …	123
Cancer	metastasis	metastasis	3.75e-09	-0.44	ADGRE5, AHSG, ALCAM, ANXA1, ANXA5, APOA1, CAPG, CAPN2, CD151, CYP51A1, EEF1A1, FASN, FKBP8, FTL, GART, GPI, HMGB1, HMGB2, HNRNPAB, HSP90AA1, HSP90AB1, HSP90B1, IDH2, IL18, IMPDH2, ITGB1, JUP, MAPK1, MYL12A, NACA, NDRG1, NPM1, PARP1, PBK, PDCD4, PLS3, PPIA, PRDX2, PSIP1, RPL27, RPS6, RRM1, RRM2, S100A11, SCD, SLC16A3, SMAD3, SND1, TCEA1, TPT1, TUBA4A, TUBB4B, TUBG1, TYMS, UBE2N, VIM, YWHAE	57
Cancer	primary peritoneal cancer	primary peritoneal cancer	5.66e-09		GART, HSP90AA1, HSP90AB1, HSP90B1, PARP1, RRM1, RRM2, TUBA4A, TUBB4B, TUBG1, TYMS	11
Cancer	advanced malignant tumor	advanced malignant tumor	9.07e-09	-0.269	ADGRE5, AHSG, ALCAM, ANXA1, ANXA5, APOA1, CAPG, CAPN2, CD151, CYP51A1, EEF1A1, EFNA1, FASN, FKBP8, FTL, GART, GPI, HMGB1, HMGB2, HNRNPAB, HSP90AA1, HSP90AB1, HSP90B1, IDH2, IL18, IMPDH2, ITGB1, JUP, MAPK1, MYL12A, NACA, NDRG1, NPM1, PARP1, PBK, PDCD4, PLS3, PPIA, PRDX2, PSIP1, RPL27, RPS6, RRM1, RRM2, S100A11, SCD, SKP1, SLC16A3, SMAD3, SMC4, SND1, TCEA1, TPT1, TUBA4A, TUBB4B, TUBG1, TYMS, UBE2N,…	60
Cancer	abdominal cancer	abdominal cancer	1.02e-08	-0.625	AARS, ABCE1, ACADVL, ACOT7, ACTN1, ACTN4, ADSL, AHNAK, AHSG, AIMP1, ALB, ALCAM, ALDH7A1, ALDOA, ALPP, ANXA1, ANXA11, ANXA2, ANXA4, ANXA5, API5, APOA1, ASS1, ATL3, ATP1A1, ATP1B3, ATP5A1, ATP5B, ATP6V0D1, ATXN2L, BAG1, BAG6, BASP1, BSG, BST2, BTF3, BYSL, BZW1, CACYBP, CAND1, CAP1, CAPG, CAPN2, CAPRIN1, CAST, CCDC47, CCNB1, CCT5, CD2AP, CD55, CDC37, CFL1, CLIC1, CLPTM1L, COPB2, CPNE3, CPS1, CPT1A, …	375
Cancer	pelvic tumor	recurrent pelvic tumor	1.11e-08		GART, HSP90AA1, HSP90AB1, HSP90B1, PARP1, RRM1, RRM2, TUBA4A, TUBB4B, TUBG1, TYMS	11
Cancer	biliary tract cancer	biliary tract cancer	1.44e-08		ALB, ALPP, ANXA1, ANXA2, EIF4E, HSP90AA1, HSP90AB1, IDH2, KPNA2, NASP, PKM, PRKDC, RPL13A, RPL9, RPLP0, RRM1, RRM2, TYMS, VIM	19
Cancer	biliary tract cancer	advanced stage biliary tract cancer	0.000324		RRM1, RRM2, TYMS	3
Cancer	breast or ovarian cancer	breast or ovarian cancer	1.47e-08		ACADVL, ACTN4, ALCAM, ALDOA, ALPP, ANXA1, APOA1, ATP5A1, ATXN2L, BAG1, BAG6, BSG, CAND1, CAST, CCDC47, CCNB1, CCT5, CLIC1, CSDE1, CTSC, CTSD, CYC1, CYCS, DAZAP1, DDB1, DDX17, DNAJA1, EIF3B, EIF3E, EIF3G, EIF4E, EIF4H, EMD, ENO1, EPHX1, ETFB, FASN, FLOT1, FTH1, GART, HCCS, HCFC1, HIBADH, HLA-C, HMGN5, HSP90AA1, HSP90AB1, HSP90B1, HSPB1, HSPE1, IDH2, ITGB1, KHSRP, KPNA2, KPNB1, KRT9, LIMCH1, LMO7, …	143
Cancer	lymphoreticular neoplasm	lymphoreticular neoplasm	1.47e-08	-2.164	ADSL, AHSG, AIMP1, ANXA1, BST2, CCT7, CSDE1, CYP51A1, DDB1, EIF4E, GART, HMGB1, IDH2, IL18, IMPDH2, IQGAP1, KPNB1, MCM5, NARS, NPM1, PARP1, PC, PDCD4, PLS3, PRKDC, PSMD1, PSMD2, PTPN11, RAN, RANBP1, RPL13, RPS13, RPS2, RRM1, RRM2, SFXN1, SLC16A1, SLC25A3, SNRPB, SOD2, SPTBN1, STMN1, TUBA4A, TUBB4B, TUBG1, TXLNA, TYMS, UBA2, VDAC2, XRCC6	50
Cancer	cold thyroid nodule	benign cold thyroid nodule	1.97e-08		ANXA5, APOA1, HSP90AB1, PARK7, PRDX2, PRDX5, PRDX6	7
Cancer	hematologic cancer	hematologic cancer	2.57e-08	-1.145	ADSL, AHSG, AIMP1, ALPP, ANXA1, ANXA11, ANXA2, ANXA4, ANXA5, ATP5A1, BAG1, BST2, CAPN2, CCT7, CFL1, CPT1A, CSDE1, CYCS, CYP51A1, DDB1, DEK, DYNC1H1, EEF1A1, EIF4E, EPHX1, FAM129B, FASN, GART, GLS, GTF2I, HADHB, HAT1, HLA-B, HLA-C, HMGB1, HSPA5, HSPB1, HSPD1, IDH2, IL18, IMPDH2, IQGAP1, KPNA2, KPNB1, KRT1, KRT10, LAMP1, LDHA, LIMCH1, MCM5, MCM6, MT-CO2, MTHFD1, NAMPT, NARS, NCEH1, NCSTN, NDRG1, NO…	119
Cancer	hematologic cancer	advanced hematologic cancer	0.000349		RRM1, RRM2, TUBA4A, TUBB4B, TUBG1	5
Cancer	lymphoid cancer	lymphoid cancer	2.92e-08	-1.362	ADSL, AHSG, AIMP1, ALPP, ANXA1, ATP5A1, BAG1, BST2, CAPN2, CCT7, CFL1, CPT1A, CSDE1, CYCS, CYP51A1, DDB1, DEK, DYNC1H1, EEF1A1, EIF4E, EPHX1, FAM129B, GART, GLS, HADHB, HLA-B, HLA-C, HMGB1, HSP90AA1, HSP90AB1, HSP90B1, HSPA5, HSPB1, HSPD1, IDH2, IL18, IMPDH2, IQGAP1, ITGB1, KPNA2, KPNB1, KRT1, KRT10, LAMP1, LDHA, LIMCH1, MCM5, MCM6, MT-CO2, MTHFD1, NAMPT, NARS, NCEH1, NCSTN, NDRG1, NOMO1 (include…	113
Cancer	lymphocytic cancer	lymphocytic cancer	3.33e-08	-1.961	ADSL, AIMP1, ANXA1, BST2, CCT7, CSDE1, CYP51A1, DDB1, EIF4E, GART, HMGB1, IDH2, IL18, IMPDH2, IQGAP1, KPNB1, MCM5, NARS, NPM1, PARP1, PC, PDCD4, PLS3, PRKDC, PSMD1, PSMD2, PTPN11, RAN, RANBP1, RPL13, RPS13, RPS2, RRM1, RRM2, SFXN1, SLC16A1, SLC25A3, SNRPB, SOD2, SPTBN1, STMN1, TUBA4A, TUBB4B, TUBG1, TXLNA, TYMS, UBA2, VDAC2, XRCC6	49
Cancer	bile duct adenocarcinoma	bile duct adenocarcinoma	4.07e-08		ALB, ANXA1, ANXA2, EIF4E, HSP90AA1, HSP90AB1, IDH2, PKM, RPL13A, RPL9, RPLP0, VIM	12
Cancer	biliary tract carcinoma	biliary tract carcinoma	4.73e-08		ALB, ALPP, ANXA1, ANXA2, EIF4E, HSP90AA1, HSP90AB1, IDH2, KPNA2, NASP, PKM, PRKDC, RPL13A, RPL9, RPLP0, RRM1, RRM2, VIM	18
Cancer	cancer of unknown primary	cancer of unknown primary	6.69e-08		HSP90AA1, HSP90AB1, HSP90B1, RRM1, TUBA4A, TUBB4B, TUBG1, TYMS	8
Cancer	cervical tumor	cervical tumor	8.69e-08		ALPP, ANXA1, ANXA2, ANXA5, BSG, CTSC, DBNL, DUT, ENO1, GART, HLA-B, HSP90AA1, HSP90AB1, HSP90B1, HSPB1, JUP, KRT1, KRT9, MAPK1, MCM2, PKM, PRKDC, RRM1, RRM2, SND1, SPTAN1, TFRC, TPM2, TUBA4A, TUBB4B, TUBG1, TYMS, YWHAE	33
Cancer	cholangiocarcinoma	cholangiocarcinoma	9.13e-08		ALB, ANXA1, ANXA2, EIF4E, HSP90AA1, HSP90AB1, PKM, RPL13A, RPL9, RPLP0, VIM	11
Cancer	digestive organ tumor	digestive organ tumor	9.16e-08	-0.297	AARS, ABCE1, ACADVL, ACOT7, ACTN1, ADSL, AHNAK, AHSG, AIMP1, ALB, ALCAM, ALDH7A1, ALDOA, ALPP, ANXA1, ANXA11, ANXA2, ANXA4, API5, APOA1, ASS1, ATL3, ATP1A1, ATP1B3, ATP5A1, ATP5B, ATP6V0D1, ATXN2L, BAG1, BAG6, BASP1, BSG, BST2, BTF3, BYSL, BZW1, CACYBP, CAP1, CAPG, CAPN2, CAPRIN1, CAST, CCDC47, CCNB1, CCT5, CD2AP, CDC37, CFL1, CLIC1, CLPTM1L, COPB2, CPNE3, CPS1, CPT1A, CSDE1, CTNNA1, CTSC, CTSD, …	350
Cancer	digestive system cancer	digestive system cancer	1.13e-07	0.086	AARS, ABCE1, ACADVL, ACOT7, ACTN1, ADSL, AHNAK, AHSG, AIMP1, ALB, ALCAM, ALDH7A1, ALDOA, ALPP, ANXA1, ANXA11, ANXA2, ANXA4, API5, APOA1, ASS1, ATL3, ATP1A1, ATP1B3, ATP5A1, ATP5B, ATP6V0D1, ATXN2L, BAG1, BAG6, BASP1, BSG, BST2, BTF3, BYSL, BZW1, CACYBP, CAP1, CAPG, CAPN2, CAPRIN1, CAST, CCDC47, CCNB1, CCT5, CD2AP, CDC37, CFL1, CLIC1, CLPTM1L, COPB2, CPNE3, CPS1, CPT1A, CSDE1, CTNNA1, CTSC, CTSD, …	347
Cancer	thyroid follicular adenoma	thyroid follicular adenoma	1.24e-07		ANXA5, APOA1, DAP3, HSP90AB1, PARK7, PRDX2, PRDX6	7
Cancer	epithelial cancer	epithelial cancer	1.59e-07	-0.843	AARS, ABCE1, ACADVL, ACOT7, ACTN1, ACTN4, ADGRE5, ADSL, AHNAK, AHSG, ALB, ALCAM, ALDH7A1, ALDOA, ALPP, ANXA1, ANXA11, ANXA2, ANXA4, ANXA5, API5, APOA1, ASS1, ATL3, ATP1A1, ATP1B3, ATP5A1, ATP5B, ATP6V0D1, ATP6V1A, ATXN2L, BAG1, BAG6, BASP1, BSG, BST2, BTF3, BYSL, BZW1, CACYBP, CAND1, CAP1, CAPG, CAPN2, CAPRIN1, CAST, CCDC47, CCNB1, CCT5, CCT7, CD2AP, CD55, CDC37, CHMP4B, CLIC1, CLPTM1L, COPB2, CP…	378
Cancer	occult primary cancer of head and neck	metastatic occult primary cancer of head and neck	1.82e-07		HSP90AA1, HSP90AB1, HSP90B1, TUBA4A, TUBB4B, TUBG1, TYMS	7
Cancer	occult primary cancer of head and neck	recurrent occult primary cancer of head and neck	1.82e-07		HSP90AA1, HSP90AB1, HSP90B1, TUBA4A, TUBB4B, TUBG1, TYMS	7
Cancer	occult primary cancer of head and neck	unresectable occult primary cancer of head and neck	1.82e-07		HSP90AA1, HSP90AB1, HSP90B1, TUBA4A, TUBB4B, TUBG1, TYMS	7
Cancer	squamous cell cancer of the ethmoid sinus	metastatic squamous cell cancer of the ethmoid sinus	1.82e-07		HSP90AA1, HSP90AB1, HSP90B1, TUBA4A, TUBB4B, TUBG1, TYMS	7
Cancer	squamous cell cancer of the ethmoid sinus	recurrent squamous cell cancer of the ethmoid sinus	1.82e-07		HSP90AA1, HSP90AB1, HSP90B1, TUBA4A, TUBB4B, TUBG1, TYMS	7
Cancer	squamous cell cancer of the ethmoid sinus	unresectable squamous cell cancer of the ethmoid sinus	1.82e-07		HSP90AA1, HSP90AB1, HSP90B1, TUBA4A, TUBB4B, TUBG1, TYMS	7
Cancer	squamous cell cancer of the glottis	metastatic squamous cell cancer of the glottis	1.82e-07		HSP90AA1, HSP90AB1, HSP90B1, TUBA4A, TUBB4B, TUBG1, TYMS	7
Cancer	squamous cell cancer of the glottis	recurrent squamous cell cancer of the glottis	1.82e-07		HSP90AA1, HSP90AB1, HSP90B1, TUBA4A, TUBB4B, TUBG1, TYMS	7
Cancer	squamous cell cancer of the glottis	unresectable squamous cell cancer of the glottis	1.82e-07		HSP90AA1, HSP90AB1, HSP90B1, TUBA4A, TUBB4B, TUBG1, TYMS	7
Cancer	squamous cell cancer of the hypopharynx	unresectable squamous cell cancer of the hypopharynx	1.82e-07		HSP90AA1, HSP90AB1, HSP90B1, TUBA4A, TUBB4B, TUBG1, TYMS	7
Cancer	squamous cell cancer of the hypopharynx	metastatic squamous cell cancer of the hypopharynx	5.14e-07		HSP90AA1, HSP90AB1, HSP90B1, TUBA4A, TUBB4B, TUBG1, TYMS	7
Cancer	squamous cell cancer of the hypopharynx	recurrent squamous cell cancer of the hypopharynx	5.14e-07		HSP90AA1, HSP90AB1, HSP90B1, TUBA4A, TUBB4B, TUBG1, TYMS	7
Cancer	squamous cell cancer of the lip	recurrent squamous cell cancer of the lip	1.82e-07		HSP90AA1, HSP90AB1, HSP90B1, TUBA4A, TUBB4B, TUBG1, TYMS	7
Cancer	squamous cell cancer of the lip	unresectable squamous cell cancer of the lip	1.82e-07		HSP90AA1, HSP90AB1, HSP90B1, TUBA4A, TUBB4B, TUBG1, TYMS	7
Cancer	squamous cell cancer of the maxillary sinus	metastatic squamous cell cancer of the maxillary sinus	1.82e-07		HSP90AA1, HSP90AB1, HSP90B1, TUBA4A, TUBB4B, TUBG1, TYMS	7
Cancer	squamous cell cancer of the maxillary sinus	recurrent squamous cell cancer of the maxillary sinus	1.82e-07		HSP90AA1, HSP90AB1, HSP90B1, TUBA4A, TUBB4B, TUBG1, TYMS	7
Cancer	squamous cell cancer of the maxillary sinus	unresectable squamous cell cancer of the maxillary sinus	1.82e-07		HSP90AA1, HSP90AB1, HSP90B1, TUBA4A, TUBB4B, TUBG1, TYMS	7
Cancer	squamous cell cancer of the oropharynx	unresectable squamous cell cancer of the oropharynx	1.82e-07		HSP90AA1, HSP90AB1, HSP90B1, TUBA4A, TUBB4B, TUBG1, TYMS	7
Cancer	squamous cell cancer of the oropharynx	recurrent squamous cell cancer of the oropharynx	5.14e-07		HSP90AA1, HSP90AB1, HSP90B1, TUBA4A, TUBB4B, TUBG1, TYMS	7
Cancer	squamous cell cancer of the supraglottis	metastatic squamous cell cancer of the supraglottis	1.82e-07		HSP90AA1, HSP90AB1, HSP90B1, TUBA4A, TUBB4B, TUBG1, TYMS	7
Cancer	squamous cell cancer of the supraglottis	recurrent squamous cell cancer of the supraglottis	1.82e-07		HSP90AA1, HSP90AB1, HSP90B1, TUBA4A, TUBB4B, TUBG1, TYMS	7
Cancer	squamous cell cancer of the supraglottis	unresectable squamous cell cancer of the supraglottis	1.82e-07		HSP90AA1, HSP90AB1, HSP90B1, TUBA4A, TUBB4B, TUBG1, TYMS	7
Cancer	squamous cell carcinoma of the lip	metastatic squamous cell carcinoma of the lip	1.82e-07		HSP90AA1, HSP90AB1, HSP90B1, TUBA4A, TUBB4B, TUBG1, TYMS	7
Cancer	solid tumor	stage 4 solid tumor	2.16e-07		APOA1, EEF1A1, FTL, GART, HSP90AA1, HSP90AB1, HSP90B1, MAPK1, MYL12A, PARP1, PPIA, RPL27, RPS6, RRM1, RRM2, TPT1, TUBA4A, TUBB4B, TUBG1, TYMS	20
Cancer	solid tumor	primary solid tumor	7.61e-05		ALPP, CCT5, GART, HSP90AA1, HSP90AB1, HSP90B1, KPNA2, PARP1, PKM, PSAT1, PSIP1, RAC1, RRM1, RRM2, SLC16A3, SMC4, TUBA4A, TUBB4B, TUBG1, TYMS	20
Cancer	non-small-cell lung carcinoma	stage I-IIIA non-small-cell lung carcinoma	2.37e-07		ANXA2, EEF1A1, FTL, GART, MYL12A, PPIA, RPL27, RPS6, TPT1, TYMS	10
Cancer	non-small-cell lung carcinoma	stage 4 non-small-cell lung carcinoma	5.55e-07		GART, HSP90AA1, HSP90AB1, HSP90B1, RRM1, RRM2, TUBA4A, TUBB4B, TUBG1, TYMS	10
Cancer	non-small-cell lung carcinoma	stage 3 non-small-cell lung carcinoma	3.88e-06		GART, HSP90AA1, HSP90AB1, HSP90B1, TUBA4A, TUBB4B, TUBG1, TYMS	8
Cancer	non-small-cell lung carcinoma	stage 1 metastatic non-small-cell lung carcinoma	4.3e-06		EEF1A1, FTL, MYL12A, PPIA, RPL27, RPS6, TPT1	7
Cancer	non-small-cell lung carcinoma	locally advanced non-small-cell lung carcinoma	0.000482		GART, TUBA4A, TUBB4B, TUBG1, TYMS	5
Cancer	nonsquamous non-small cell lung carcinoma	stage 4 nonsquamous non-small cell lung carcinoma	2.89e-07		GART, HSP90AA1, HSP90AB1, HSP90B1, TUBA4A, TUBB4B, TUBG1, TYMS	8
Cancer	metastatic squamous cell carcinoma	metastatic squamous cell carcinoma	4.07e-07		HSP90AA1, HSP90AB1, HSP90B1, RRM1, RRM2, TUBA4A, TUBB4B, TUBG1, TYMS	9
Cancer	metastatic oropharyngeal squamous cell carcinoma	metastatic oropharyngeal squamous cell carcinoma	5.14e-07		HSP90AA1, HSP90AB1, HSP90B1, TUBA4A, TUBB4B, TUBG1, TYMS	7
Cancer	non small cell lung adenocarcinoma	non small cell lung adenocarcinoma	5.16e-07		AHNAK, ALDOA, ALPP, ATXN2L, BAG6, CAPRIN1, CCNB1, COPB2, DDX17, EEF2, ENO1, GART, GPI, HLA-B, HLA-C, HSPD1, IDH2, IMPDH2, KRT10, LDHA, LMO7, MSN, MYH9, NACA, NPM1, P4HB, PARP1, PCBP1, PFKP, PKM, PLEC, PPA1, PRDX4, PSMD2, PTPN11, RPL22, RPL34, RRM1, RRM2, SELENBP1, SF3B2, SOD2, SPTBN1, TK1, TPT1, TUBA4A, TUBB4B, TUBG1, TYMS, USP9X	50
Cancer	genital tumor	genital tumor	5.97e-07		ABCE1, ACTN1, ACTN4, ADGRE5, ADSL, AHNAK, ALB, ALCAM, ALDH7A1, ALDOA, ALPP, ANXA1, ANXA11, ANXA2, ANXA5, APOA1, ASS1, BAG6, BSG, CAND1, CAPN2, CAST, CCDC47, CCNB1, CCT5, CD55, CLIC1, CPNE3, CPS1, CSDE1, CTNNA1, CTSC, CYP51A1, DAZAP1, DBNL, DDB1, DHX9, DNAJA1, DNAJA2, DUT, DYNC1H1, EEF2, EFNA1, EIF2S1, EIF3E, EIF4E, EMD, ENO1, EPHX1, EPRS, ETFB, FASN, FLOT1, FTH1, GART, GBE1, GLS, GSTK1, H2AFJ, HA…	196
Cancer	malignant pleural mesothelioma	malignant pleural mesothelioma	7e-07		GART, RRM1, RRM2, TUBA4A, TUBB4B, TUBG1, TYMS	7
Cancer	Waldenstrom's macroglobulinemia	Waldenstrom's macroglobulinemia	9.07e-07		ANXA11, ANXA2, ANXA4, FASN, GTF2I, HAT1, KPNA2, LAMP1, NONO, PARP1, PSIP1, PSMD1, PSMD2, RAC1, RRM1, RRM2, XRCC6, YWHAE	18
Cancer	ALK fusion negative EGFR sensitizing mutation negative lung adenocarcinoma	progressive ALK fusion negative EGFR sensitizing mutation negative lung adenocarcinoma	9.4e-07		GART, RRM1, RRM2, TUBA4A, TUBB4B, TUBG1, TYMS	7
Cancer	ALK fusion negative EGFR sensitizing mutation negative lung adenocarcinoma	metastatic ALK fusion negative EGFR sensitizing mutation negative lung adenocarcinoma	1.25e-06		GART, RRM1, RRM2, TUBA4A, TUBB4B, TUBG1, TYMS	7
Cancer	ALK fusion negative EGFR sensitizing mutation negative large cell lung carcinoma	progressive ALK fusion negative EGFR sensitizing mutation negative large cell lung carcinoma	1.25e-06		GART, RRM1, RRM2, TUBA4A, TUBB4B, TUBG1, TYMS	7
Cancer	ALK fusion negative EGFR sensitizing mutation negative large cell lung carcinoma	metastatic ALK fusion negative EGFR sensitizing mutation negative large cell lung carcinoma	1.63e-06		GART, RRM1, RRM2, TUBA4A, TUBB4B, TUBG1, TYMS	7
Cancer	ALK fusion negative EGFR sensitizing mutation negative non-squamous non-small cell lung cancer	progressive ALK fusion negative EGFR sensitizing mutation negative non-squamous non-small cell lung cancer	1.25e-06		GART, RRM1, RRM2, TUBA4A, TUBB4B, TUBG1, TYMS	7
Cancer	ALK fusion negative EGFR sensitizing mutation negative non-squamous non-small cell lung cancer	metastatic ALK fusion negative EGFR sensitizing mutation negative non-squamous non-small cell lung cancer	1.63e-06		GART, RRM1, RRM2, TUBA4A, TUBB4B, TUBG1, TYMS	7
Cancer	non-squamous non-small cell lung cancer	non-squamous non-small cell lung cancer	1.38e-06		GART, HSP90AA1, HSP90AB1, HSP90B1, RRM1, RRM2, TUBA4A, TUBB4B, TUBG1, TYMS	10
Cancer	non-squamous non-small cell lung cancer	stage 4 progressive non-squamous non-small cell lung cancer	5.35e-05		GART, TUBA4A, TUBB4B, TUBG1, TYMS	5
Cancer	myelodysplastic syndrome	myelodysplastic syndrome	1.45e-06		CPT1A, CYP51A1, IDH2, IMPDH2, MYH9, NPM1, PTPN11, RPL13, RPL13A, RPL15, RPLP0, RPLP1, RPS16, RPS19, RPS20, RPS6, RRM1, SF3A1	18
Cancer	metastatic breast cancer	metastatic breast cancer	3.33e-06		HSP90AA1, HSP90AB1, HSP90B1, PARP1, PSIP1, RRM1, RRM2, SMAD3, TUBA4A, TUBB4B, TUBG1, TYMS	12
Cancer	colorectal neoplasia	colorectal neoplasia	4.81e-06		ABCE1, ACADVL, ACOT7, ADSL, AHNAK, AIMP1, ALCAM, ALDOA, ALPP, ANXA1, ANXA11, ANXA2, ANXA4, API5, ATP5A1, ATXN2L, BAG6, BST2, BYSL, BZW1, CACYBP, CAP1, CAPG, CCNB1, CCT5, CD2AP, CFL1, CLIC1, CYC1, DAZAP1, DDB1, DDX17, DDX21, DDX39B, DHX9, DNAJA1, DNAJA2, DYNC1H1, EIF3B, EIF3G, EIF4H, ENO1, EPHX1, FASN, FKBP8, GANAB, GART, GBE1, GLG1, GMPS, HCFC1, HDLBP, HLA-B, HMGB2, HMGN5, HNRNPC, HNRNPL, HSP90AB…	174
Cancer	head and neck cancer	metastatic head and neck cancer	5.17e-06		HSP90AA1, HSP90AB1, HSP90B1, RRM1, RRM2, S100A11, TUBA4A, TUBB4B, TUBG1, TYMS	10
Cancer	uterine tumor	uterine tumor	5.53e-06		ABCE1, ACTN1, ACTN4, ADGRE5, ADSL, AHNAK, ALB, ALDOA, ALPP, ANXA1, ANXA2, ANXA5, BAG6, BSG, CAND1, CAPN2, CAST, CCNB1, CCT5, CD55, CPNE3, CPS1, CSDE1, CTNNA1, CTSC, DBNL, DDB1, DHX9, DNAJA2, DUT, DYNC1H1, EEF2, EFNA1, EIF2S1, EIF3E, ENO1, EPRS, FTH1, GART, GBE1, GLS, GSTK1, H2AFJ, HADHB, HDLBP, HLA-B, HMGN5, HNRNPL, HNRNPU, HSD17B10, HSP90AA1, HSP90AB1, HSP90B1, HSPB1, HSPD1, HSPH1, IDH2, IL18, I…	139
Cancer	connective or soft tissue tumor	connective or soft tissue tumor	6.42e-06	0.555	ACADVL, ADGRE5, ALDOA, ASS1, ATL3, BAG6, BTF3, BYSL, CPS1, CSDE1, CTSC, CTSD, DHX9, FASN, FH, FTH1, GART, GBE1, HCFC1, HINT1, HLA-B, HMGB1, HSD17B10, HSP90AA1, HSP90AB1, HSP90B1, HSPA4, IDH2, IL18, IMPDH2, IQGAP1, ISOC1, KRT10, KYNU, LDHA, LRPPRC, MAPK1, MCM3, MT-CO2, MYH9, NCAPD2, NDRG1, NDUFS3, NDUFV2, NPM1, PARP1, PBK, PLD3, PNP, PODXL, PRKDC, PTPN11, RPL27, RPL9, RPS19, RPS25, RPS6, RRBP1, RR…	78
Cancer	EGFR expressing solid malignant tumor	EGFR expressing solid malignant tumor	6.5e-06		GART, MARCKS, RRM1, RRM2, TUBA4A, TUBB4B, TUBG1, TYMS	8
Cancer	advanced cancer	unresectable advanced cancer	6.74e-06		HSP90AA1, HSP90AB1, HSP90B1, RRM1, RRM2, TUBA4A, TUBB4B, TUBG1, TYMS	9
Cancer	advanced cancer	stage 4 advanced cancer	1.42e-05		GART, HSP90AA1, HSP90AB1, HSP90B1, MAPK1, PARP1, RRM1, RRM2, TUBA4A, TUBB4B, TUBG1, TYMS	12
Cancer	metastatic solid tumor	metastatic solid tumor	7.02e-06		APOA1, CAPG, CYP51A1, EEF1A1, FTL, GART, HMGB2, HSP90AA1, HSP90AB1, HSP90B1, MAPK1, MYL12A, NDRG1, PARP1, PBK, PLS3, PPIA, PSIP1, RPL27, RPS6, RRM1, RRM2, S100A11, SCD, SLC16A3, SMAD3, TCEA1, TPT1, TUBA4A, TUBB4B, TUBG1, TYMS, YWHAE	33
Cancer	leiomyomatosis	leiomyomatosis	7.09e-06		ADGRE5, ALDOA, CTSC, FH, FTH1, HSD17B10, HSP90AB1, IQGAP1, ISOC1, MAPK1, MT-CO2, NDRG1, NDUFV2, PLD3, RPL27, RPL9, RPS19, RPS25, S100A11, SF3A1, SOD2, ZYX	22
Cancer	hepatobiliary system cancer	hepatobiliary system cancer	7.39e-06	-0.692	ACADVL, ACOT7, ACTN1, AHNAK, AHSG, ALB, ALCAM, ALDH7A1, ALPP, ANXA1, ANXA2, API5, APOA1, ASS1, ATL3, ATP1A1, ATP1B3, ATP5A1, ATP5B, ATXN2L, BAG6, BSG, BZW1, CACYBP, CAPG, CAST, CCNB1, CLIC1, CPNE3, CPS1, CSDE1, CTNNA1, CTSC, CTSD, CYP51A1, DAP3, DDX17, DDX39B, DNAJA1, DYNC1H1, EEF1A1, EEF2, EIF3E, EIF4E, EPHX1, EPRS, FAM129B, FANCI, FASN, FKBP8, FTL, GANAB, GARS, GBE1, GLG1, GLUD1, GMPS, GOLPH3, …	184
Cancer	mesothelioma	mesothelioma	7.65e-06		GART, HSP90AA1, HSP90AB1, HSP90B1, RRM1, RRM2, TUBA4A, TUBB4B, TUBG1, TYMS, VIM	11
Cancer	laryngeal tumor	laryngeal tumor	7.66e-06		ANXA1, HSP90AA1, HSP90AB1, HSP90B1, TUBA4A, TUBB4B, TUBG1, TYMS	8
Cancer	female genital neoplasm	female genital neoplasm	9.72e-06		ABCE1, ACTN1, ACTN4, ADGRE5, ADSL, AHNAK, ALB, ALCAM, ALDOA, ALPP, ANXA1, ANXA2, ANXA5, APOA1, BAG6, BSG, CAND1, CAPN2, CAST, CCDC47, CCNB1, CCT5, CD55, CLIC1, CPNE3, CPS1, CSDE1, CTNNA1, CTSC, DAZAP1, DBNL, DDB1, DHX9, DNAJA1, DNAJA2, DUT, DYNC1H1, EEF2, EFNA1, EIF2S1, EIF3E, EMD, ENO1, EPHX1, EPRS, ETFB, FLOT1, FTH1, GART, GBE1, GLS, GSTK1, H2AFJ, HADHB, HCFC1, HDLBP, HLA-B, HMGN5, HNRNPL, HNRN…	170
Cancer	CDKN2A positive oropharyngeal squamous cell carcinoma	CDKN2A positive oropharyngeal squamous cell carcinoma	9.89e-06		HSP90AA1, HSP90AB1, HSP90B1	3
Cancer	advanced stage primary laryngeal cancer	advanced stage primary laryngeal cancer	9.89e-06		HSP90AA1, HSP90AB1, HSP90B1	3
Cancer	node positive cervical cancer	node positive cervical cancer	9.89e-06		HSP90AA1, HSP90AB1, HSP90B1	3
Cancer	testicular cancer	metastatic testicular cancer	9.89e-06		HSP90AA1, HSP90AB1, HSP90B1	3
Cancer	metastatic lung adenocarcinoma	progressive metastatic lung adenocarcinoma	1.2e-05		GART, RRM1, RRM2, TUBA4A, TUBB4B, TUBG1, TYMS	7
Cancer	small cell lung cancer	small cell lung cancer	1.24e-05		HSP90AA1, HSP90AB1, HSP90B1, HSPD1, PDCD6, RRM1, RRM2, TUBA4A, TUBB4B, TUBG1, YWHAE	11
Cancer	metastatic non small cell lung carcinoma	progressive metastatic non small cell lung carcinoma	1.44e-05		GART, RRM1, RRM2, TUBA4A, TUBB4B, TUBG1, TYMS	7
Cancer	colorectal cancer	colorectal cancer	1.52e-05		ABCE1, ACADVL, ACOT7, ADSL, AHNAK, AIMP1, ALCAM, ALDOA, ALPP, ANXA1, ANXA11, ANXA2, ANXA4, API5, ATP5A1, ATXN2L, BAG6, BST2, BYSL, BZW1, CACYBP, CAP1, CAPG, CCT5, CD2AP, CFL1, CLIC1, CYC1, DAZAP1, DDB1, DDX17, DDX21, DDX39B, DHX9, DNAJA1, DNAJA2, DYNC1H1, EIF3B, EIF3G, EIF4H, ENO1, EPHX1, FASN, FKBP8, GANAB, GART, GBE1, GLG1, GMPS, HCFC1, HDLBP, HLA-B, HMGB2, HMGN5, HNRNPC, HNRNPL, HSP90AB1, HSP9…	169
Cancer	proliferation	proliferation of tumor cells	1.58e-05	-0.742	ACTN4, ANXA1, ANXA2, BAG1, BSG, CACYBP, CD151, CTSZ, EEF1A1, EFNA1, FASN, GLS, HMGB1, HMGB3, HSPA5, IL18, LDHA, MAPK1, NDRG1, NPM1, PARK7, PARP1, RAC1, SLC3A2, SMAD3, SRSF3, STMN1, SUGT1, TIGAR, TPD52, TXLNA, UBA2	32
Cancer	advanced non-small-cell lung cancer	metastatic advanced non-small-cell lung cancer	2.05e-05		GART, RRM1, RRM2, TUBA4A, TUBB4B, TUBG1, TYMS	7
Cancer	invasion	invasion of tumor	2.28e-05	0.185	ADGRE5, ALCAM, ANXA2, BSG, CAPN2, CD151, CTSZ, FASN, HDLBP, HMGB1, HMGB3, HSPA5, ITGB1, JUP, MAPK1, PARK7, PDCD4, RAC1, VIM	19
Cancer	oral cancer	oral cancer	2.35e-05		ADSL, ANXA1, BAG1, BSG, CTSC, FASN, HSP90AA1, HSP90AB1, HSP90B1, MAP7, NPM1, PDLIM5, PKM, SCARB2, TUBA4A, TUBB4B, TUBG1, TYMS	18
Cancer	endometrial carcinoma	high risk endometrial carcinoma	2.42e-05		HSP90AA1, HSP90AB1, HSP90B1, TUBA4A, TUBB4B, TUBG1	6
Cancer	endometrial carcinoma	recurrent endometrial carcinoma	3.67e-05		HSP90AA1, HSP90AB1, HSP90B1, TUBA4A, TUBB4B, TUBG1	6
Cancer	endometrial carcinoma	metastatic endometrial carcinoma	4.47e-05		HSP90AA1, HSP90AB1, HSP90B1, TUBA4A, TUBB4B, TUBG1	6
Cancer	myelomonocytic leukemia	myelomonocytic leukemia	3.22e-05		DEK, IDH2, NCSTN, NPM1, PARP1, PTPN11, RRM1, RRM2	8
Cancer	urogenital cancer	urogenital cancer	3.64e-05	-1.342	ABCE1, ACOT7, ACTN1, ACTN4, ADSL, AHNAK, ALB, ALCAM, ALDH7A1, ALPP, ANXA1, ANXA11, ANXA2, ANXA5, APOA1, ASS1, ATXN2L, BAG1, BAG6, BASP1, BSG, CAND1, CAP1, CAPN2, CAST, CCDC47, CCNB1, CCT5, CD55, CLIC1, CPNE3, CPS1, CSDE1, CTNNA1, CTSC, CYP51A1, DAZAP1, DBNL, DDB1, DHX9, DNAJA1, DNAJA2, DYNC1H1, EEF2, EFNA1, EIF2S1, EIF3E, EIF4E, EMD, ENO1, EPHX1, EPRS, ETFB, FASN, FH, FLOT1, GART, GBE1, GLS, GSTK…	204
Cancer	gastrointestinal tract cancer	gastrointestinal tract cancer	3.83e-05	1.091	AARS, ABCE1, ACADVL, ACOT7, ADSL, AHNAK, AIMP1, ALB, ALCAM, ALDOA, ALPP, ANXA1, ANXA11, ANXA2, ANXA4, API5, ATP1A1, ATP5A1, ATXN2L, BAG1, BAG6, BASP1, BSG, BST2, BYSL, BZW1, CACYBP, CAP1, CAPG, CAPN2, CAPRIN1, CCDC47, CCNB1, CCT5, CD2AP, CDC37, CFL1, CLIC1, CLPTM1L, COPB2, CPS1, CPT1A, CSDE1, CTNNA1, CTSC, CTSD, CYC1, CYP51A1, DAZAP1, DBNL, DDB1, DDX17, DDX21, DDX39B, DEK, DHX9, DLD, DNAJA1, DNAJ…	284
Cancer	mycosis fungoides	mycosis fungoides	4.03e-05		ANXA1, PSMD1, PSMD2, RRM1, RRM2, TUBA4A, TUBB4B, TUBG1, TYMS	9
Cancer	primary tumor	primary tumor	4.08e-05		ALPP, CCT5, GART, HSP90AA1, HSP90AB1, HSP90B1, KPNA2, PARP1, PKM, PSAT1, PSIP1, PTPN11, RAC1, RRM1, RRM2, SLC16A3, SMC4, TUBA4A, TUBB4B, TUBG1, TYMS	21
Cancer	HER2 negative hormone receptor negative breast carcinoma	HER2 negative hormone receptor negative breast carcinoma	4.08e-05		PARP1, RRM1, TUBA4A, TUBB4B, TUBG1	5
Cancer	malignant neuroendocrine neoplasm	malignant neuroendocrine neoplasm	4.49e-05		HSP90AA1, HSP90AB1, HSP90B1, HSPD1, PDCD6, RRM1, RRM2, TUBA4A, TUBB4B, TUBG1, TYMS, YWHAE	12
Cancer	benign neoplasm of female genital organ	benign neoplasm of female genital organ	4.63e-05		ADGRE5, ALDOA, CTSC, FTH1, HSD17B10, HSP90AB1, IQGAP1, ISOC1, MAPK1, MT-CO2, NDRG1, NDUFV2, PARP1, PKM, PLD3, PTPN11, RPL27, RPL9, RPS19, RPS25, SF3A1, SKP1, SMC4, SOD2, SPINT2, USP9X, ZYX	27
Cancer	recurrent cancer	recurrent cancer	4.76e-05		CYP51A1, GART, HNRNPAB, HSP90AA1, HSP90AB1, HSP90B1, PARP1, PSMD1, PSMD2, RRM1, RRM2, TUBA4A, TUBB4B, TUBG1, TYMS	15
Cancer	thymic carcinoma	thymic carcinoma	5.28e-05		GART, RRM1, RRM2, TUBA4A, TUBB4B, TUBG1, TYMS	7
Cancer	uterine leiomyoma	uterine leiomyoma	6.07e-05		ADGRE5, ALDOA, CTSC, FTH1, HSD17B10, HSP90AB1, IQGAP1, ISOC1, MT-CO2, NDRG1, NDUFV2, PLD3, RPL27, RPL9, RPS19, RPS25, SF3A1, SOD2, ZYX	19
Cancer	metastatic ovarian cancer	metastatic ovarian cancer	6.18e-05		HSP90AA1, HSP90AB1, HSP90B1, PARP1	4
Cancer	metastatic adenocarcinoma	metastatic adenocarcinoma	6.45e-05		GART, PARP1, RRM1, RRM2, S100A11, SCD, TUBA4A, TUBB4B, TUBG1, TYMS	10
Cancer	adenocarcinoma	adenocarcinoma	6.57e-05	0.24	AARS, ABCE1, ACADVL, ACOT7, ACTN1, ACTN4, ADSL, AHNAK, ALB, ALCAM, ALDH7A1, ALDOA, ALPP, ANXA1, ANXA11, ANXA2, ANXA4, ANXA5, API5, ATP1A1, ATP5A1, ATP6V0D1, ATXN2L, BAG1, BAG6, BASP1, BSG, BST2, BTF3, BYSL, BZW1, CAND1, CAP1, CAPG, CAPN2, CAPRIN1, CAST, CCDC47, CCNB1, CCT5, CCT7, CD2AP, CD55, CDC37, CHMP4B, CLPTM1L, COPB2, CPNE3, CPS1, CPT1A, CSDE1, CTNNA1, CTSC, CTSD, CYC1, CYP51A1, DAZAP1, DBNL…	323
Cancer	head and neck carcinoma	metastatic head and neck carcinoma	6.65e-05		HSP90AA1, HSP90AB1, HSP90B1, S100A11, TUBA4A, TUBB4B, TUBG1, TYMS	8
Cancer	ALK negative EGFR sensitizing mutation negative squamous cell lung carcinoma	metastatic ALK negative EGFR sensitizing mutation negative squamous cell lung carcinoma	6.9e-05		RRM1, RRM2, TUBA4A, TUBB4B, TUBG1	5
Cancer	ALK negative EGFR sensitizing mutation negative squamous cell lung carcinoma	progressive ALK negative EGFR sensitizing mutation negative squamous cell lung carcinoma	6.9e-05		RRM1, RRM2, TUBA4A, TUBB4B, TUBG1	5
Cancer	EGFR mutation negative non squamous non-small cell lung cancer	EGFR mutation negative non squamous non-small cell lung cancer	6.9e-05		GART, TUBA4A, TUBB4B, TUBG1, TYMS	5
Cancer	malignant neoplasm of male genital organ	malignant neoplasm of male genital organ	7.18e-05		AHNAK, ALB, ALDH7A1, ALPP, ANXA11, ANXA2, APOA1, ASS1, CAPN2, CPNE3, CYP51A1, EIF4E, FASN, HLA-B, HMGB3, HSP90AA1, HSP90AB1, HSP90B1, HSPA5, HSPB1, ISG15, ISY1, KRT1, KTN1, LMO7, MCM2, MCM5, NACA, NASP, NRDC, OGT, PARP1, PC, PKM, PLEC, PODXL, PSAT1, PSIP1, PSMD3, RBBP4, RPL29, RRBP1, SERPINB1, SFN, SLC16A3, SLC3A2, SMC4, SND1, SUGT1, TECR, TK1, TMEM245, TUBA4A, TUBB4B, TUBG1, TYMS, UBE2N, UGDH, U…	61
Cancer	HER2-negative breast cancer	advanced stage HER2-negative breast cancer	7.74e-05		RRM1, RRM2, TUBA4A, TUBB4B, TUBG1, TYMS	6
Cancer	HER2-negative breast cancer	stage 4 HER2-negative breast cancer	0.00011		RRM1, TUBA4A, TUBB4B, TUBG1, TYMS	5
Cancer	HER2 negative breast adenocarcinoma	HER2 negative breast adenocarcinoma	8.77e-05		PARP1, RRM1, TUBA4A, TUBB4B, TUBG1	5
Cancer	HER2 negative breast adenocarcinoma	stage 4 HER2 negative breast adenocarcinoma	0.000313		RRM1, TUBA4A, TUBB4B, TUBG1	4
Cancer	plasma cell dyscrasia	plasma cell dyscrasia	8.87e-05		ANXA11, ANXA2, ANXA4, ANXA5, FASN, GTF2I, HAT1, IMPDH2, KPNA2, LAMP1, NONO, PARP1, PSIP1, PSMD1, PSMD2, RAC1, RPS6, RRM1, RRM2, SOD2, VIM, XRCC6, YWHAE	23
Cancer	genital tract cancer	genital tract cancer	9.85e-05		ABCE1, ACTN1, ACTN4, ADSL, AHNAK, ALB, ALCAM, ALDH7A1, ALPP, ANXA1, ANXA11, ANXA2, ANXA5, APOA1, ASS1, BAG6, BSG, CAND1, CAPN2, CAST, CCDC47, CCNB1, CCT5, CD55, CLIC1, CPNE3, CPS1, CSDE1, CTNNA1, CTSC, CYP51A1, DAZAP1, DBNL, DDB1, DHX9, DNAJA1, DNAJA2, DYNC1H1, EEF2, EFNA1, EIF2S1, EIF3E, EIF4E, EMD, ENO1, EPHX1, EPRS, ETFB, FASN, FLOT1, GART, GBE1, GLS, GSTK1, H2AFJ, HADHB, HCFC1, HDLBP, HLA-B, …	179
Cancer	male genital neoplasm	male genital neoplasm	0.000101		AHNAK, ALB, ALDH7A1, ALPP, ANXA11, ANXA2, APOA1, ASS1, CAPN2, CPNE3, CYP51A1, EIF4E, FASN, HLA-B, HMGB3, HSP90AA1, HSP90AB1, HSP90B1, HSPA5, HSPB1, ISG15, ISY1, KRT1, KTN1, LMO7, MCM2, MCM5, NACA, NASP, NRDC, OGT, PARP1, PC, PKM, PLEC, PODXL, PSAT1, PSIP1, PSMD3, RBBP4, RPL29, RRBP1, SERPINB1, SFN, SLC16A3, SLC3A2, SMC4, SND1, SPTBN1, SUGT1, TECR, TK1, TMEM245, TUBA4A, TUBB4B, TUBG1, TYMS, UBE2N,…	62
Cancer	angioimmunoblastic T-cell lymphoma	angioimmunoblastic T-cell lymphoma	0.000108		IDH2, PSMD1, PSMD2, RRM1, RRM2, TYMS	6
Cancer	adenoma	adenoma	0.000112		ANXA2, ANXA5, APOA1, ASS1, ATP1A1, BYSL, CCNB1, DAP3, DDX17, DUT, ENO3, HINT1, HMGB2, HSP90AB1, ITGB1, MAPK1, PARK7, PARP1, PKM, PPA1, PRDX2, PRDX6, PSAT1, PTPN11, RRM2, S100A11, SKP1, SLC7A5, SMC4, SPINT2, SPTBN1, USP9X	32
Cancer	oral cavity carcinoma	oral cavity carcinoma	0.000116		ADSL, BAG1, CTSC, FASN, HSP90AA1, HSP90AB1, HSP90B1, MAP7, NPM1, PDLIM5, PKM, TUBA4A, TUBB4B, TUBG1, TYMS	15
Cancer	chronic myelomonocytic leukemia	chronic myelomonocytic leukemia	0.000118		IDH2, NCSTN, NPM1, PARP1, PTPN11, RRM1, RRM2	7
Cancer	lymph node cancer	lymph node cancer	0.000127		HSP90AA1, HSP90AB1, HSP90B1, ITGB1, PTPN11, TUBA4A, TUBB4B, TUBG1	8
Cancer	connective tissue cancer	connective tissue cancer	0.00013		CSDE1, FASN, HINT1, HSP90AA1, HSP90AB1, HSP90B1, IDH2, IMPDH2, MCM3, NCAPD2, RRM1, RRM2, TKT, TUBA4A, TUBB4B, TUBG1, TYMS	17
Cancer	metastatic pancreatic cancer	metastatic pancreatic cancer	0.000134		PARP1, RRM1, RRM2, TUBA4A, TUBB4B, TUBG1, TYMS	7
Cancer	osteosarcoma	osteosarcoma	0.00014		CSDE1, FASN, HINT1, HSP90AA1, HSP90AB1, HSP90B1, IMPDH2, MCM3, NCAPD2, RRM1, RRM2, TKT, TUBA4A, TUBB4B, TUBG1, TYMS	16
Cancer	primary neoplasm	primary neoplasm	0.00015		ALPP, CCT5, GART, HSP90AA1, HSP90AB1, HSP90B1, KPNA2, LDHA, PARP1, PKM, PRKDC, PSAT1, PSIP1, PTPN11, RAC1, RRM1, RRM2, SLC16A3, SMC4, TUBA4A, TUBB4B, TUBG1, TYMS	23
Cancer	benign connective or soft tissue neoplasm	benign connective or soft tissue neoplasm	0.000182		ADGRE5, ALDOA, CTSC, FH, FTH1, HMGB1, HSD17B10, HSP90AB1, IQGAP1, ISOC1, MAPK1, MT-CO2, NDRG1, NDUFV2, PLD3, RPL27, RPL9, RPS19, RPS25, S100A11, SF3A1, SOD2, ZYX	23
Cancer	muscle tumor	muscle tumor	0.000206		ACADVL, ADGRE5, ALDOA, ASS1, ATL3, BAG6, BTF3, BYSL, CPS1, CTSC, CTSD, DHX9, FH, FTH1, GBE1, HCFC1, HLA-B, HSD17B10, HSP90AB1, IQGAP1, ISOC1, KRT10, KYNU, LDHA, LRPPRC, MAPK1, MT-CO2, MYH9, NDRG1, NDUFS3, NDUFV2, PBK, PLD3, PNP, PODXL, PRKDC, PTPN11, RPL27, RPL9, RPS19, RPS25, RRBP1, S100A11, SCD, SF3A1, SHMT1, SOD2, TACO1, TBCD, TECR, TK1, TUBA4A, TUBB4B, TUBG1, TYMS, XAB2, ZYX	57
Cancer	oral tumor	oral tumor	0.00023		ADSL, ANXA1, BAG1, BSG, CTSC, ETFB, FASN, GART, HSP90AA1, HSP90AB1, HSP90B1, MAP7, NPM1, PDLIM5, PKM, SCARB2, TUBA4A, TUBB4B, TUBG1, TYMS	20
Cancer	large intestine neoplasm	large intestine neoplasm	0.00023		AARS, ABCE1, ACADVL, ACOT7, ADSL, AHNAK, AIMP1, ALB, ALCAM, ALDOA, ALPP, ANXA1, ANXA11, ANXA2, ANXA4, API5, ATP1A1, ATP5A1, ATXN2L, BAG1, BAG6, BASP1, BST2, BYSL, BZW1, CACYBP, CAP1, CAPG, CAPN2, CAPRIN1, CCDC47, CCNB1, CCT5, CD2AP, CDC37, CFL1, CLIC1, CLPTM1L, CPS1, CPT1A, CSDE1, CTNNA1, CTSC, CTSD, CYC1, CYP51A1, DAZAP1, DBNL, DDB1, DDX17, DDX21, DDX39B, DEK, DHX9, DLD, DNAJA1, DNAJA2, DYNC1H1,…	267
Cancer	anthracycline-resistant taxane-naive metastatic breast cancer	anthracycline-resistant taxane-naive metastatic breast cancer	0.000239		TUBA4A, TUBB4B, TUBG1, TYMS	4
Cancer	glioma	grade 3 glioma	0.000239		ACTN1, ACTN4, IDH2, PKM	4
Cancer	hormone receptor negative breast cancer	metastatic hormone receptor negative breast cancer	0.000246		RRM1, TUBA4A, TUBB4B, TUBG1, TYMS	5
Cancer	hormone receptor negative breast cancer	recurrent hormone receptor negative breast cancer	0.000509		TUBA4A, TUBB4B, TUBG1, TYMS	4
Cancer	metastatic triple negative breast carcinoma	metastatic triple negative breast carcinoma	0.000313		RRM1, TUBA4A, TUBB4B, TUBG1	4
Cancer	benign neoplasm of endocrine gland	benign neoplasm of endocrine gland	0.000327		ANXA2, ANXA5, APOA1, ASS1, ATP1A1, DAP3, DUT, ENO3, HMGB2, HSP90AB1, PARK7, PRDX2, PRDX6, RRM2	14
Cancer	lymphoma	stage 4 lymphoma	0.000339		RRM1, RRM2, TUBA4A, TUBB4B, TUBG1, TYMS	6
Cancer	enteropathy associated T cell lymphoma	enteropathy associated T cell lymphoma	0.000349		PSMD1, PSMD2, RRM1, RRM2, TYMS	5
Cancer	pelvic cancer	pelvic cancer	0.000388		ABCE1, ACTN1, ACTN4, ADSL, AHNAK, ALB, ALCAM, ALDH7A1, ALPP, ANXA1, ANXA11, ANXA2, ANXA5, APOA1, ASS1, ATXN2L, BAG6, BSG, CAND1, CAPN2, CAST, CCDC47, CCNB1, CCT5, CD55, CLIC1, CPNE3, CPS1, CSDE1, CTNNA1, CTSC, CYP51A1, DAZAP1, DBNL, DDB1, DHX9, DNAJA1, DNAJA2, DYNC1H1, EEF2, EFNA1, EIF2S1, EIF3E, EIF4E, EMD, ENO1, EPHX1, EPRS, ETFB, FASN, FLOT1, GART, GBE1, GLS, GSTK1, H2AFJ, HADHB, HCFC1, HDLBP,…	186
Cancer	HER2 negative invasive breast adenocarcinoma	HER2 negative invasive breast adenocarcinoma	0.000403		PARP1, TUBA4A, TUBB4B, TUBG1	4
Cancer	malignant neoplasm of large intestine	malignant neoplasm of large intestine	0.000404		AARS, ABCE1, ACADVL, ACOT7, ADSL, AHNAK, AIMP1, ALB, ALCAM, ALDOA, ALPP, ANXA1, ANXA11, ANXA2, ANXA4, API5, ATP1A1, ATP5A1, ATXN2L, BAG1, BAG6, BASP1, BST2, BYSL, BZW1, CACYBP, CAP1, CAPG, CAPN2, CAPRIN1, CCDC47, CCNB1, CCT5, CD2AP, CDC37, CFL1, CLIC1, CLPTM1L, CPS1, CPT1A, CSDE1, CTNNA1, CTSC, CTSD, CYC1, CYP51A1, DAZAP1, DBNL, DDB1, DDX17, DDX21, DDX39B, DEK, DHX9, DLD, DNAJA1, DNAJA2, DYNC1H1,…	264
Cancer	prostate cancer	prostate cancer	0.000404		AHNAK, ALB, ALDH7A1, ANXA11, ANXA2, APOA1, ASS1, CAPN2, CPNE3, CYP51A1, EIF4E, FASN, HLA-B, HMGB3, HSPA5, HSPB1, ISG15, ISY1, KRT1, KTN1, LMO7, MCM2, MCM5, NACA, NASP, NRDC, OGT, PARP1, PC, PKM, PLEC, PODXL, PSAT1, PSIP1, PSMD3, RBBP4, RPL29, RRBP1, SERPINB1, SFN, SLC16A3, SLC3A2, SMC4, SND1, SUGT1, TECR, TK1, TMEM245, TUBA4A, TUBB4B, TUBG1, UBE2N, UGDH, USP9X, VCL, YWHAQ	56
Cancer	myeloproliferative disorder	myeloproliferative disorder	0.000409	0.849	AHSG, ALPP, ATP5A1, BAG1, CAPN2, CPT1A, CYCS, CYP51A1, DEK, DYNC1H1, EEF1A1, EPHX1, GLS, HADHB, HLA-B, HLA-C, HSPA5, HSPD1, IDH2, IL18, IMPDH2, KPNA2, LAMP1, LIMCH1, MCM6, MT-CO2, MTHFD1, MYH9, NCEH1, NCSTN, NDRG1, NOMO1 (includes others), NPM1, OXA1L, PARP1, PDS5A, PNPO, PPIA, PSIP1, PSME1, PTPN11, RAC1, RBBP4, RPL13, RPL13A, RPL15, RPL34, RPLP0, RPLP1, RPS13, RPS16, RPS19, RPS20, RPS23, RPS25, …	70
Cancer	lymphatic node tumor	lymphatic node tumor	0.000412		HSP90AA1, HSP90AB1, HSP90B1, ITGB1, PTPN11, TUBA4A, TUBB4B, TUBG1, VIM	9
Cancer	oral squamous cell carcinoma	oral squamous cell carcinoma	0.000434		BAG1, CTSC, HSP90AA1, HSP90AB1, HSP90B1, MAP7, NPM1, PDLIM5, PKM, TUBA4A, TUBB4B, TUBG1, TYMS	13
Cancer	mucoepidermoid carcinoma	mucoepidermoid carcinoma	0.000488		ADSL, BAG1, HNRNPK, RBBP4, RPS16, SFN	6
Cancer	melanoma	advanced melanoma	0.000509		EFNA1, TUBA4A, TUBB4B, TUBG1	4
Organismal Injury and Abnormalities	cell death	cell death of osteosarcoma cells	3.71e-29	-2	CHMP4B, COPB2, EEF1A1, EIF3B, EIF3E, EIF3G, HSPA9, KPNB1, NAPA, PSMA4, PSMA5, PSMB3, PSMC5, RAN, RBM39, RPA3, RPL13, RPL13A, RPL27, RPL27A, RPL7A, RPL9, RPLP0, RPS13, RPS16, RPS19, RPS3, RPS5, RRM2, SF3A1, SF3B2, SF3B3, SNRPA1, SNRPB, U2AF2, VDAC2	36
Organismal Injury and Abnormalities	cell death	cell death of tumor cells	1.24e-21	-0.706	AIMP1, ALB, ANXA1, ANXA2, BAG1, BSG, CHMP4B, COPB2, CYCS, EEF1A1, EIF3B, EIF3E, EIF3G, ENO1, FASN, HMGB1, HSP90AB1, HSPA9, IDH2, IL18, KPNB1, MAPK1, MCM2, NAMPT, NAPA, NDRG1, NOLC1, PARP1, PNP, PSMA4, PSMA5, PSMB3, PSMC5, RAC1, RAN, RBM39, RPA3, RPL13, RPL13A, RPL27, RPL27A, RPL7A, RPL9, RPLP0, RPS13, RPS16, RPS19, RPS3, RPS5, RRM2, SF3A1, SF3B2, SF3B3, SLC16A1, SNRPA1, SNRPB, SOD1, U2AF2, VDAC2	59
Organismal Injury and Abnormalities	cell death	cell death of cancer cells	3.13e-20	-1.252	ALB, ANXA1, CHMP4B, COPB2, EEF1A1, EIF3B, EIF3E, EIF3G, ENO1, FASN, HMGB1, HSP90AB1, HSPA9, IDH2, KPNB1, MAPK1, MCM2, NAMPT, NAPA, NDRG1, PARP1, PNP, PSMA4, PSMA5, PSMB3, PSMC5, RAC1, RAN, RBM39, RPA3, RPL13, RPL13A, RPL27, RPL27A, RPL7A, RPL9, RPLP0, RPS13, RPS16, RPS19, RPS3, RPS5, RRM2, SF3A1, SF3B2, SF3B3, SLC16A1, SNRPA1, SNRPB, SOD1, U2AF2, VDAC2	52
Organismal Injury and Abnormalities	cell death	cell death of cardiomyocytes	0.000237	0.093	APOA1, BAG1, HADHA, HSPB1, HSPD1, HSPE1, MAPK1, MTPN, NAMPT, NCL, PARK7, PARP1, PTPN11, RAC1, SOD2, ZYX	16
Organismal Injury and Abnormalities	cell death	cell death of kidney cells	0.000248	-1.006	ALB, API5, ATP1A1, CCNB1, CD2AP, CYCS, DAP3, DDX17, GLS, HSPA5, HSPB1, ITGB1, LDHA, NAMPT, PRKDC, PSIP1, RAC1, SOD1, SOD2, STMN1, TFRC, VDAC1, YWHAQ	23
Organismal Injury and Abnormalities	lung carcinoma	metastatic lung carcinoma	4.27e-13		EEF1A1, FTL, GART, HSP90AA1, HSP90AB1, HSP90B1, MYL12A, PPIA, RPL27, RPS6, RRM1, RRM2, TPT1, TUBA4A, TUBB4B, TUBG1, TYMS, YWHAE	18
Organismal Injury and Abnormalities	respiratory system tumor	respiratory system tumor	1.18e-12	-1.446	AHNAK, AHSG, ALCAM, ALDOA, ALPP, ANXA1, ANXA2, APOA1, ATXN2L, BAG6, CAPRIN1, CCNB1, CD151, COPB2, CPS1, CTSD, DDX17, DHX9, EEF1A1, EEF2, EIF2S1, EIF3E, EIF4E, ENO1, EPHX1, FASN, FTL, GART, GLS, GPI, HLA-B, HLA-C, HSP90AA1, HSP90AB1, HSP90B1, HSPD1, IDH2, IL18, IMPDH2, ITGB1, JUP, KRT10, LDHA, LMO7, MCM2, MSN, MYH9, MYL12A, NACA, NCL, NDRG1, NPM1, P4HB, PARP1, PCBP1, PDCD6, PFKP, PKM, PLEC, PPA1, …	94
Organismal Injury and Abnormalities	thoracic neoplasm	thoracic neoplasm	1.24e-12	-1.824	AHNAK, AHSG, ALCAM, ALDOA, ALPP, ANXA2, APOA1, ATXN2L, BAG6, CAPRIN1, CCNB1, CD151, COPB2, CPS1, CTSD, DDX17, DHX9, EEF1A1, EEF2, EIF2S1, EIF3E, EIF4E, ENO1, EPHX1, FASN, FTL, GART, GLS, GPI, HLA-B, HLA-C, HSP90AA1, HSP90AB1, HSP90B1, HSPD1, IDH2, IL18, IMPDH2, ITGB1, KRT10, LDHA, LMO7, MCM2, MSN, MYH9, MYL12A, NACA, NCL, NDRG1, NPM1, P4HB, PARP1, PCBP1, PDCD6, PFKP, PKM, PLEC, PPA1, PPIA, PRDX2,…	93
Organismal Injury and Abnormalities	lung tumor	lung tumor	2.33e-12	-1.446	AHNAK, AHSG, ALCAM, ALDOA, ALPP, ANXA2, APOA1, ATXN2L, BAG6, CAPRIN1, CCNB1, CD151, COPB2, CPS1, CTSD, DDX17, DHX9, EEF1A1, EEF2, EIF2S1, EIF3E, EIF4E, ENO1, EPHX1, FASN, FTL, GART, GLS, GPI, HLA-B, HLA-C, HSP90AA1, HSP90AB1, HSP90B1, HSPD1, IDH2, IL18, IMPDH2, ITGB1, KRT10, LDHA, LMO7, MCM2, MSN, MYH9, MYL12A, NACA, NCL, NDRG1, NPM1, P4HB, PARP1, PCBP1, PDCD6, PFKP, PKM, PLEC, PPA1, PPIA, PRDX2,…	91
Organismal Injury and Abnormalities	metastatic non-small-cell lung cancer	metastatic non-small-cell lung cancer	3.46e-12		EEF1A1, FTL, GART, HSP90AA1, HSP90AB1, HSP90B1, MYL12A, PPIA, RPL27, RPS6, RRM1, RRM2, TPT1, TUBA4A, TUBB4B, TUBG1, TYMS	17
Organismal Injury and Abnormalities	mammary tumor	mammary tumor	3.92e-12	-1.192	ACADVL, ACTN4, ALDOA, ALPP, ANXA1, APOA1, ATP5A1, ATXN2L, BAG1, BAG6, BSG, CCNB1, CD151, CDC37, CSDE1, CTSC, CTSD, CYC1, CYCS, DAZAP1, DDB1, DDX17, EIF3B, EIF3E, EIF3G, EIF4E, EIF4H, ENO1, EPHX1, ETFB, FASN, FTH1, GART, GLS, HCCS, HDLBP, HIBADH, HLA-C, HMGB3, HMGN5, HSP90AA1, HSP90AB1, HSP90B1, HSPA5, HSPB1, IDH2, ITGB1, JUP, KHSRP, KPNA2, KPNB1, KRT9, LIMCH1, LMO7, MAPK1, MAPRE1, MCM2, MCM4, MCM…	119
Organismal Injury and Abnormalities	cancer	cancer	1.4e-11	-1.995	AARS, ABCE1, ACADVL, ACOT7, ACTN1, ACTN4, ADGRE5, ADSL, AHNAK, AHSG, AIMP1, ALB, ALCAM, ALDH7A1, ALDOA, ALPP, ANXA1, ANXA11, ANXA2, ANXA4, ANXA5, API5, APOA1, ASS1, ATL3, ATP1A1, ATP1B3, ATP5A1, ATP5B, ATP6V0D1, ATP6V1A, ATXN2L, BAG1, BAG6, BASP1, BSG, BST2, BTF3, BYSL, BZW1, CACYBP, CAND1, CAP1, CAPG, CAPN2, CAPRIN1, CAST, CCDC47, CCNB1, CCT5, CCT7, CD151, CD2AP, CD55, CDC37, CFL1, CHMP4B, CLIC1…	420
Organismal Injury and Abnormalities	cancer	stage 3 cancer	2.24e-05		GART, HSP90AA1, HSP90AB1, HSP90B1, MAPK1, NANS, PARP1, PSMD1, PSMD2, SLC9A3R1, TUBA4A, TUBB4B, TUBG1, TYMS	14
Organismal Injury and Abnormalities	cancer	liver cancer	0.000117	-0.692	ACADVL, ACOT7, ACTN1, AHNAK, AHSG, ALB, ALCAM, ALDH7A1, ALPP, ANXA1, ANXA2, API5, APOA1, ASS1, ATL3, ATP1A1, ATP1B3, ATP5A1, ATP5B, ATXN2L, BAG6, BSG, BZW1, CACYBP, CAPG, CAST, CCNB1, CLIC1, CPNE3, CPS1, CSDE1, CTNNA1, CTSC, CTSD, CYP51A1, DAP3, DDX17, DDX39B, DNAJA1, DYNC1H1, EEF1A1, EEF2, EIF3E, EPHX1, EPRS, FAM129B, FANCI, FASN, FKBP8, FTL, GANAB, GARS, GBE1, GLG1, GLUD1, GMPS, GOLPH3, GOLT1B,…	176
Organismal Injury and Abnormalities	cancer	stage 3B cancer	0.000151		GART, MAPK1, PARP1, TUBA4A, TUBB4B, TUBG1, TYMS	7
Organismal Injury and Abnormalities	thoracic cancer	thoracic cancer	2.02e-11	-1.933	AHNAK, AHSG, ALCAM, ALDOA, ALPP, ANXA2, APOA1, ATXN2L, BAG6, CAPRIN1, CCNB1, CD151, COPB2, CPS1, CTSD, DDX17, DHX9, EEF1A1, EEF2, EIF3E, EIF4E, ENO1, FASN, FTL, GART, GPI, HLA-B, HLA-C, HSP90AA1, HSP90AB1, HSP90B1, HSPD1, IDH2, IL18, IMPDH2, ITGB1, KRT10, LDHA, LMO7, MCM2, MSN, MYH9, MYL12A, NACA, NCL, NPM1, P4HB, PARP1, PCBP1, PDCD6, PFKP, PKM, PLEC, PPA1, PPIA, PRDX2, PRDX4, PRKDC, PSMD2, PTPN1…	87
Organismal Injury and Abnormalities	tumorigenesis	tumorigenesis of tissue	2.52e-11	-0.405	AARS, ABCE1, ACADVL, ACOT7, ACTN1, ACTN4, ADGRE5, ADSL, AHNAK, AHSG, ALB, ALCAM, ALDH7A1, ALDOA, ALPP, ANXA1, ANXA11, ANXA2, ANXA4, ANXA5, API5, APOA1, ASS1, ATL3, ATP1A1, ATP1B3, ATP5A1, ATP5B, ATP6V0D1, ATP6V1A, ATXN2L, BAG1, BAG6, BASP1, BSG, BST2, BTF3, BYSL, BZW1, CACYBP, CAND1, CAP1, CAPG, CAPN2, CAPRIN1, CAST, CCDC47, CCNB1, CCT5, CCT7, CD2AP, CD55, CDC37, CHMP4B, CLIC1, CLPTM1L, COPB2, CP…	397
Organismal Injury and Abnormalities	tumorigenesis	tumorigenesis of genital organ	5.64e-07		ABCE1, ACTN1, ACTN4, ADGRE5, ADSL, AHNAK, ALB, ALCAM, ALDH7A1, ALDOA, ALPP, ANXA1, ANXA11, ANXA2, ANXA5, APOA1, ASS1, BAG6, BSG, CAND1, CAPN2, CAST, CCDC47, CCNB1, CCT5, CD55, CLIC1, CPNE3, CPS1, CSDE1, CTNNA1, CTSC, CYP51A1, DAZAP1, DBNL, DDB1, DHX9, DNAJA1, DNAJA2, DUT, DYNC1H1, EEF2, EFNA1, EIF2S1, EIF3E, EIF4E, EMD, ENO1, EPHX1, EPRS, ETFB, FASN, FLOT1, FTH1, GART, GBE1, GLS, GSTK1, H2AFJ, HA…	196
Organismal Injury and Abnormalities	tumorigenesis	tumorigenesis of reproductive tract	9.03e-06		ABCE1, ACTN1, ACTN4, ADGRE5, ADSL, AHNAK, ALB, ALCAM, ALDOA, ALPP, ANXA1, ANXA2, ANXA5, APOA1, BAG6, BSG, CAND1, CAPN2, CAST, CCDC47, CCNB1, CCT5, CD55, CLIC1, CPNE3, CPS1, CSDE1, CTNNA1, CTSC, DAZAP1, DBNL, DDB1, DHX9, DNAJA1, DNAJA2, DUT, DYNC1H1, EEF2, EFNA1, EIF2S1, EIF3E, EMD, ENO1, EPHX1, EPRS, ETFB, FLOT1, FTH1, GART, GBE1, GLS, GSTK1, H2AFJ, HADHB, HCFC1, HDLBP, HLA-B, HMGN5, HNRNPL, HNRN…	170
Organismal Injury and Abnormalities	lung cancer	lung cancer	4.06e-11	-1.526	AHNAK, AHSG, ALCAM, ALDOA, ALPP, ANXA2, APOA1, ATXN2L, BAG6, CAPRIN1, CCNB1, CD151, COPB2, CPS1, CTSD, DDX17, DHX9, EEF1A1, EEF2, EIF3E, EIF4E, ENO1, FASN, FTL, GART, GPI, HLA-B, HLA-C, HSP90AA1, HSP90AB1, HSP90B1, HSPD1, IDH2, IL18, IMPDH2, ITGB1, KRT10, LDHA, LMO7, MCM2, MSN, MYH9, MYL12A, NACA, NCL, NPM1, P4HB, PARP1, PCBP1, PDCD6, PFKP, PKM, PLEC, PPA1, PPIA, PRDX2, PRDX4, PSMD2, PTPN11, RAC1…	85
Organismal Injury and Abnormalities	carcinoma	carcinoma in lung	4.56e-11	-1.474	AHNAK, AHSG, ALCAM, ALDOA, ALPP, ANXA2, APOA1, ATXN2L, BAG6, CAPRIN1, CCNB1, COPB2, CPS1, CTSD, DDX17, DHX9, EEF1A1, EEF2, EIF3E, EIF4E, ENO1, FASN, FTL, GART, GPI, HLA-B, HLA-C, HSP90AA1, HSP90AB1, HSP90B1, HSPD1, IDH2, IMPDH2, ITGB1, KRT10, LDHA, LMO7, MCM2, MSN, MYH9, MYL12A, NACA, NPM1, P4HB, PARP1, PCBP1, PDCD6, PFKP, PKM, PLEC, PPA1, PPIA, PRDX4, PSMD2, PTPN11, RAC1, RPL22, RPL27, RPL34, RP…	78
Organismal Injury and Abnormalities	carcinoma	primary carcinoma	7.41e-09		ALPP, GART, HSP90AA1, HSP90AB1, HSP90B1, PARP1, PKM, PSIP1, RAC1, RRM1, RRM2, TUBA4A, TUBB4B, TUBG1, TYMS	15
Organismal Injury and Abnormalities	carcinoma	advanced stage carcinoma	3.75e-07		EEF1A1, FTL, GART, HSP90AA1, HSP90AB1, HSP90B1, MYL12A, PARP1, PPIA, RPL27, RPS6, RRM1, RRM2, SCD, SKP1, SMC4, TPT1, TUBA4A, TUBB4B, TUBG1, TYMS	21
Organismal Injury and Abnormalities	carcinoma	locally advanced carcinoma	0.00019		GART, RRM1, RRM2, TUBA4A, TUBB4B, TUBG1, TYMS	7
Organismal Injury and Abnormalities	carcinoma	carcinoma in breast	0.000348		ACTN4, ALDOA, ALPP, ANXA1, ATXN2L, BAG1, BAG6, CCNB1, CTSD, CYC1, DAZAP1, DDB1, DDX17, EIF3B, EIF3E, EIF3G, EIF4H, EPHX1, ETFB, FASN, GART, HLA-C, HMGN5, IDH2, ITGB1, KPNB1, KRT9, LIMCH1, LMO7, MAPRE1, MYH9, NACA, NASP, NCAPD2, NCL, NDUFA10, NPTX1, P4HB, PARP1, PCBP2, PDCD6, PFAS, PKM, PLEC, PSIP1, PSMA5, PTPN11, RBM39, RPL22, RPL27A, RPS19, RRM1, SLC16A1, SOD1, TMEM245, TPD52, TUBA4A, TUBB4B, TU…	64
Organismal Injury and Abnormalities	hereditary myopathy	hereditary myopathy	4.63e-11		AARS, ACADVL, AHNAK, CAP1, CAST, CFL1, CNBP, CYCS, DYNC1H1, EMD, GARS, GOLPH3, HINT1, HLA-C, HNRNPDL, HSP90B1, HSPA5, HSPB1, ITGB1, JUP, LRPPRC, NDRG1, NDUFA10, NDUFS3, PLEC, PLS3, PSMA4, RRM1, RRM2, S100A11, SEPT9, SLC16A1, TBCD, TIA1, TMPO, TPM4, UBA1, VCL, YARS	39
Organismal Injury and Abnormalities	breast cancer	breast cancer	9.68e-11		ACADVL, ACTN4, ALDOA, ALPP, ANXA1, APOA1, ATP5A1, ATXN2L, BAG1, BAG6, BSG, CCNB1, CSDE1, CTSC, CTSD, CYC1, CYCS, DAZAP1, DDB1, DDX17, EIF3B, EIF3E, EIF3G, EIF4E, EIF4H, ENO1, EPHX1, ETFB, FASN, FTH1, GART, HCCS, HIBADH, HLA-C, HMGN5, HSP90AA1, HSP90AB1, HSP90B1, HSPB1, IDH2, ITGB1, KHSRP, KPNA2, KPNB1, KRT9, LIMCH1, LMO7, MAPK1, MAPRE1, MCM6, METAP2, MYH9, NACA, NAMPT, NANS, NASP, NCAPD2, NCL, ND…	110
Organismal Injury and Abnormalities	breast or colorectal cancer	breast or colorectal cancer	1.08e-10		ABCE1, ACADVL, ACOT7, ACTN4, ADSL, AHNAK, AIMP1, ALCAM, ALDOA, ALPP, ANXA1, ANXA11, ANXA2, ANXA4, API5, APOA1, ATP5A1, ATXN2L, BAG1, BAG6, BSG, BST2, BYSL, BZW1, CACYBP, CAP1, CAPG, CCNB1, CCT5, CD2AP, CFL1, CLIC1, CSDE1, CTSC, CTSD, CYC1, CYCS, DAZAP1, DDB1, DDX17, DDX21, DDX39B, DHX9, DNAJA1, DNAJA2, DYNC1H1, EIF3B, EIF3E, EIF3G, EIF4E, EIF4H, ENO1, EPHX1, ETFB, FASN, FKBP8, FTH1, GANAB, GART, …	219
Organismal Injury and Abnormalities	lymphohematopoietic neoplasia	lymphohematopoietic neoplasia	1.42e-10	-1.332	ADSL, AHSG, AIMP1, ALPP, ANXA1, ANXA11, ANXA2, ANXA4, ANXA5, ATP5A1, BAG1, BST2, CAPN2, CCT7, CFL1, CPT1A, CSDE1, CYCS, CYP51A1, DDB1, DEK, DYNC1H1, EEF1A1, EIF4E, EPHX1, FAM129B, FASN, GART, GLS, GTF2I, HADHB, HAT1, HLA-B, HLA-C, HMGB1, HSP90AA1, HSP90AB1, HSP90B1, HSPA5, HSPB1, HSPD1, IDH2, IL18, IMPDH2, IQGAP1, ITGB1, KPNA2, KPNB1, KRT1, KRT10, LAMP1, LDHA, LIMCH1, MCM5, MCM6, MT-CO2, MTHFD1, …	130
Organismal Injury and Abnormalities	abdominal neoplasm	abdominal neoplasm	1.49e-10	-0.931	AARS, ABCE1, ACADVL, ACOT7, ACTN1, ACTN4, ADGRE5, ADSL, AHNAK, AHSG, AIMP1, ALB, ALCAM, ALDH7A1, ALDOA, ALPP, ANXA1, ANXA11, ANXA2, ANXA4, ANXA5, API5, APOA1, ASS1, ATL3, ATP1A1, ATP1B3, ATP5A1, ATP5B, ATP6V0D1, ATXN2L, BAG1, BAG6, BASP1, BSG, BST2, BTF3, BYSL, BZW1, CACYBP, CAND1, CAP1, CAPG, CAPN2, CAPRIN1, CAST, CCDC47, CCNB1, CCT5, CD2AP, CD55, CDC37, CFL1, CLIC1, CLPTM1L, COPB2, CPNE3, CPS1,…	384
Organismal Injury and Abnormalities	neoplasia	Lymphoid Cancer and Tumors	1.61e-10	-0.972	ADSL, AHSG, AIMP1, ALPP, ANXA1, ATP5A1, BAG1, BST2, CAPN2, CCT7, CFL1, CPT1A, CSDE1, CYCS, CYP51A1, DDB1, DEK, DYNC1H1, EEF1A1, EIF4E, EPHX1, FAM129B, GART, GLS, HADHB, HLA-B, HLA-C, HMGB1, HSP90AA1, HSP90AB1, HSP90B1, HSPA5, HSPB1, HSPD1, IDH2, IL18, IMPDH2, IQGAP1, ITGB1, KPNA2, KPNB1, KRT1, KRT10, LAMP1, LDHA, LIMCH1, MCM5, MCM6, MT-CO2, MTHFD1, MYH9, NAMPT, NARS, NCEH1, NCSTN, NDRG1, NOMO1 (i…	123
Organismal Injury and Abnormalities	neoplasia	neoplasia of epithelial tissue	7.85e-09	-0.705	AARS, ABCE1, ACADVL, ACOT7, ACTN1, ACTN4, ADGRE5, ADSL, AHNAK, AHSG, ALB, ALCAM, ALDH7A1, ALDOA, ALPP, ANXA1, ANXA11, ANXA2, ANXA4, ANXA5, API5, APOA1, ASS1, ATL3, ATP1A1, ATP1B3, ATP5A1, ATP5B, ATP6V0D1, ATP6V1A, ATXN2L, BAG1, BAG6, BASP1, BSG, BST2, BTF3, BYSL, BZW1, CACYBP, CAND1, CAP1, CAPG, CAPN2, CAPRIN1, CAST, CCDC47, CCNB1, CCT5, CCT7, CD2AP, CD55, CDC37, CHMP4B, CLIC1, CLPTM1L, COPB2, CP…	385
Organismal Injury and Abnormalities	neoplasia	neoplasia of lymphoid organ	4.49e-06	-1.067	AHSG, GART, HSP90AA1, HSP90AB1, HSP90B1, ITGB1, PRKDC, PTPN11, RRM1, RRM2, SKP1, TUBA4A, TUBB4B, TUBG1, TYMS, VIM, XRCC6	17
Organismal Injury and Abnormalities	neoplasia	high risk neoplasia	2.86e-05		HSP90AA1, HSP90AB1, HSP90B1, TUBA4A, TUBB4B, TUBG1, TYMS	7
Organismal Injury and Abnormalities	neoplasia	Gastrointestinal Tract Cancer and Tumors	6.41e-05	0.64	AARS, ABCE1, ACADVL, ACOT7, ADSL, AHNAK, AIMP1, ALB, ALCAM, ALDOA, ALPP, ANXA1, ANXA11, ANXA2, ANXA4, API5, ATP1A1, ATP5A1, ATXN2L, BAG1, BAG6, BASP1, BSG, BST2, BYSL, BZW1, CACYBP, CAP1, CAPG, CAPN2, CAPRIN1, CCDC47, CCNB1, CCT5, CD2AP, CDC37, CFL1, CLIC1, CLPTM1L, COPB2, CPS1, CPT1A, CSDE1, CTNNA1, CTSC, CTSD, CYC1, CYP51A1, DAZAP1, DBNL, DDB1, DDX17, DDX21, DDX39B, DEK, DHX9, DLD, DNAJA1, DNAJ…	285
Organismal Injury and Abnormalities	metastatic carcinoma	metastatic carcinoma	1.91e-10		EEF1A1, FTL, GART, HSP90AA1, HSP90AB1, HSP90B1, MYL12A, PARP1, PPIA, PSIP1, RPL27, RPS6, RRM1, RRM2, S100A11, SCD, TPT1, TUBA4A, TUBB4B, TUBG1, TYMS, YWHAE	22
Organismal Injury and Abnormalities	malignant solid tumor	malignant solid tumor	2.78e-10	-2.057	AARS, ABCE1, ACADVL, ACOT7, ACTN1, ACTN4, ADGRE5, ADSL, AHNAK, AHSG, AIMP1, ALB, ALCAM, ALDH7A1, ALDOA, ALPP, ANXA1, ANXA11, ANXA2, ANXA4, ANXA5, API5, APOA1, ASS1, ATL3, ATP1A1, ATP1B3, ATP5A1, ATP5B, ATP6V0D1, ATP6V1A, ATXN2L, BAG1, BAG6, BASP1, BSG, BST2, BTF3, BYSL, BZW1, CACYBP, CAND1, CAP1, CAPG, CAPN2, CAPRIN1, CAST, CCDC47, CCNB1, CCT5, CCT7, CD151, CD2AP, CD55, CDC37, CFL1, CHMP4B, CLIC1…	412
Organismal Injury and Abnormalities	malignant solid tumor	locally advanced malignant solid tumor	3.14e-06		GART, HSP90AA1, HSP90AB1, HSP90B1, RRM1, RRM2, TUBA4A, TUBB4B, TUBG1, TYMS	10
Organismal Injury and Abnormalities	malignant solid tumor	advanced malignant solid tumor	2.28e-05		APOA1, CAPG, CYP51A1, EEF1A1, EFNA1, FTL, GART, HMGB2, HSP90AA1, HSP90AB1, HSP90B1, MAPK1, MYL12A, NDRG1, PARP1, PBK, PLS3, PPIA, PSIP1, RPL27, RPS6, RRM1, RRM2, S100A11, SCD, SKP1, SLC16A3, SMAD3, SMC4, TCEA1, TPT1, TUBA4A, TUBB4B, TUBG1, TYMS, YWHAE	36
Organismal Injury and Abnormalities	malignant solid tumor	recurrent malignant solid tumor	4.49e-05		GART, HNRNPAB, HSP90AA1, HSP90AB1, HSP90B1, PARP1, RRM1, RRM2, TUBA4A, TUBB4B, TUBG1, TYMS	12
Organismal Injury and Abnormalities	bile duct cancer	bile duct cancer	4.99e-10		ALB, ALPP, ANXA1, ANXA2, EIF4E, HSP90AA1, HSP90AB1, IDH2, PKM, RPL13A, RPL9, RPLP0, RRM1, RRM2, VIM	15
Organismal Injury and Abnormalities	cervical cancer	metastatic cervical cancer	5.71e-10		GART, HSP90AA1, HSP90AB1, HSP90B1, RRM1, RRM2, TUBA4A, TUBB4B, TUBG1, TYMS	10
Organismal Injury and Abnormalities	cervical cancer	recurrent cervical cancer	5.71e-10		GART, HSP90AA1, HSP90AB1, HSP90B1, RRM1, RRM2, TUBA4A, TUBB4B, TUBG1, TYMS	10
Organismal Injury and Abnormalities	cervical cancer	cervical cancer	1.45e-07		ALPP, ANXA1, ANXA2, ANXA5, BSG, CTSC, DBNL, ENO1, GART, HLA-B, HSP90AA1, HSP90AB1, HSP90B1, HSPB1, JUP, KRT1, KRT9, MAPK1, MCM2, PKM, PRKDC, RRM1, RRM2, SND1, SPTAN1, TFRC, TPM2, TUBA4A, TUBB4B, TUBG1, TYMS, YWHAE	32
Organismal Injury and Abnormalities	cervical cancer	locally advanced cervical cancer	9.89e-06		HSP90AA1, HSP90AB1, HSP90B1	3
Organismal Injury and Abnormalities	fallopian tube cancer	fallopian tube cancer	6.34e-10		ALPP, GART, HSP90AA1, HSP90AB1, HSP90B1, PARP1, RRM1, RRM2, TUBA4A, TUBB4B, TUBG1, TYMS	12
Organismal Injury and Abnormalities	growth	growth of tumor	9.22e-10	-1.099	ACTN4, AIMP1, ALCAM, ANXA1, ANXA2, APOA1, BAG1, BSG, BST2, CACYBP, CAPN2, CD151, CTSZ, EEF1A1, EFNA1, ERO1A, FASN, FTH1, GLS, HMGB1, HMGB3, HSPA4, HSPA5, HSPA8, HSPD1, HSPH1, IDH2, IL18, IQGAP1, ITGB1, LDHA, MAPK1, NAMPT, NDRG1, NOLC1, NPM1, OGT, PARK7, PARP1, PKM, PLEC, RAC1, RPL22, RRM2, SEPT9, SLC16A1, SLC16A3, SLC3A2, SMAD3, SOD2, SRSF3, STMN1, SUGT1, TIA1, TIGAR, TPD52, TPT1, TXLNA, UBA2	59
Organismal Injury and Abnormalities	growth	growth of malignant tumor	0.000131	-1.729	AIMP1, APOA1, BAG1, BSG, BST2, CACYBP, CD151, EEF1A1, EFNA1, FASN, GLS, HMGB1, HMGB3, IL18, LDHA, MAPK1, NDRG1, NPM1, PARP1, PKM, RRM2, SMAD3, STMN1, SUGT1, TIGAR, TPD52, TXLNA, UBA2	28
Organismal Injury and Abnormalities	Huntington's disease	Huntington's Disease	9.28e-10		ARL3, ATP5L, ATP5O, ATP6V1A, BASP1, CYC1, CYCS, CYP51A1, DNAJA1, EIF3E, ENO3, ETFB, GPI, HADHB, HINT1, HMGB2, HNRNPDL, HNRNPU, HSP90AA1, HSPA5, HSPA8, ISOC1, LDHA, LDHB, MYL12A, NAPA, NDRG1, NDUFS3, NPM1, P4HA1, PARP1, PKM, PPIA, PRDX2, PRDX6, PSAT1, PSME1, RANBP1, SCARB2, SCD, SUB1, TPD52, TPD52L2, TSN, UCK2, XRCC6	46
Organismal Injury and Abnormalities	hematological neoplasia	hematological neoplasia	1.42e-09	-1.128	ADSL, AHSG, AIMP1, ALPP, ANXA1, ANXA11, ANXA2, ANXA4, ANXA5, ATP5A1, BAG1, BST2, CAPN2, CCT7, CFL1, CPT1A, CSDE1, CYCS, CYP51A1, DDB1, DEK, DYNC1H1, EEF1A1, EIF4E, EPHX1, FAM129B, FASN, GART, GLS, GTF2I, HADHB, HAT1, HLA-B, HLA-C, HMGB1, HSPA5, HSPB1, HSPD1, IDH2, IL18, IMPDH2, IQGAP1, KPNA2, KPNB1, KRT1, KRT10, LAMP1, LDHA, LIMCH1, MCM5, MCM6, MT-CO2, MTHFD1, MYH9, NAMPT, NARS, NCEH1, NCSTN, NDR…	126
Organismal Injury and Abnormalities	non-small cell lung cancer	non-small cell lung cancer	1.44e-09		AHNAK, ALCAM, ALDOA, ALPP, ANXA2, ATXN2L, BAG6, CAPRIN1, CCNB1, COPB2, CPS1, CTSD, DDX17, DHX9, EEF1A1, EEF2, EIF4E, ENO1, FASN, FTL, GART, GPI, HLA-B, HLA-C, HSP90AA1, HSP90AB1, HSP90B1, HSPD1, IDH2, IMPDH2, ITGB1, KRT10, LDHA, LMO7, MCM2, MSN, MYH9, MYL12A, NACA, NPM1, P4HB, PARP1, PCBP1, PFKP, PKM, PLEC, PPA1, PPIA, PRDX4, PSMD2, PTPN11, RPL22, RPL27, RPL34, RPS6, RRM1, RRM2, SELENBP1, SF3B2, …	72
Organismal Injury and Abnormalities	non-small cell lung cancer	stage 1-2 non-small cell lung cancer	1.98e-07		ANXA2, EEF1A1, FTL, GART, MYL12A, PPIA, RPL27, RPS6, TPT1, TYMS	10
Organismal Injury and Abnormalities	non-small cell lung cancer	stage 3 inoperable non-small cell lung cancer	9.89e-06		HSP90AA1, HSP90AB1, HSP90B1	3
Organismal Injury and Abnormalities	metastatic bladder cancer	metastatic bladder cancer	1.59e-09		GART, HSP90AA1, HSP90AB1, HSP90B1, RRM1, RRM2, TUBA4A, TUBB4B, TUBG1, TYMS	10
Organismal Injury and Abnormalities	benign neoplasia	benign neoplasia	1.66e-09	0.068	ADGRE5, ALB, ALCAM, ALDOA, ANXA1, ANXA2, ANXA5, APOA1, ASS1, ATP1A1, BYSL, CCNB1, CTNNA1, CTSC, DAP3, DDX17, DUT, ENO3, FANCI, FH, FTH1, GMPS, HINT1, HLA-B, HMGB1, HMGB2, HSD17B10, HSP90AA1, HSP90AB1, IQGAP1, ISOC1, ITGB1, MAPK1, MSN, MT-CO2, MYH9, NDRG1, NDUFV2, PARK7, PARP1, PDCD10, PDCD4, PKM, PLD3, PPA1, PRDX2, PRDX5, PRDX6, PRKDC, PSAT1, PTPN11, RPL27, RPL9, RPS19, RPS25, RRM2, S100A11, SCD,…	69
Organismal Injury and Abnormalities	nasopharyngeal cancer	unresectable nasopharyngeal cancer	2.06e-09		HSP90AA1, HSP90AB1, HSP90B1, RRM1, RRM2, TUBA4A, TUBB4B, TUBG1, TYMS	9
Organismal Injury and Abnormalities	nasopharyngeal cancer	metastatic nasopharyngeal cancer	1.21e-08		HSP90AA1, HSP90AB1, HSP90B1, RRM1, RRM2, TUBA4A, TUBB4B, TUBG1, TYMS	9
Organismal Injury and Abnormalities	nasopharyngeal cancer	recurrent nasopharyngeal cancer	1.21e-08		HSP90AA1, HSP90AB1, HSP90B1, RRM1, RRM2, TUBA4A, TUBB4B, TUBG1, TYMS	9
Organismal Injury and Abnormalities	nasopharyngeal cancer	nasopharyngeal cancer	1.03e-05		HSP90AA1, HSP90AB1, HSP90B1, JUP, RRM1, RRM2, SFN, TUBA4A, TUBB4B, TUBG1, TYMS	11
Organismal Injury and Abnormalities	lymphohematopoietic cancer	lymphohematopoietic cancer	3.15e-09	-1.362	ADSL, AHSG, AIMP1, ALPP, ANXA1, ANXA11, ANXA2, ANXA4, ANXA5, ATP5A1, BAG1, BST2, CAPN2, CCT7, CFL1, CPT1A, CSDE1, CYCS, CYP51A1, DDB1, DEK, DYNC1H1, EEF1A1, EIF4E, EPHX1, FAM129B, FASN, GART, GLS, GTF2I, HADHB, HAT1, HLA-B, HLA-C, HMGB1, HSP90AA1, HSP90AB1, HSP90B1, HSPA5, HSPB1, HSPD1, IDH2, IL18, IMPDH2, IQGAP1, ITGB1, KPNA2, KPNB1, KRT1, KRT10, LAMP1, LDHA, LIMCH1, MCM5, MCM6, MT-CO2, MTHFD1, …	123
Organismal Injury and Abnormalities	metastasis	metastasis	3.75e-09	-0.44	ADGRE5, AHSG, ALCAM, ANXA1, ANXA5, APOA1, CAPG, CAPN2, CD151, CYP51A1, EEF1A1, FASN, FKBP8, FTL, GART, GPI, HMGB1, HMGB2, HNRNPAB, HSP90AA1, HSP90AB1, HSP90B1, IDH2, IL18, IMPDH2, ITGB1, JUP, MAPK1, MYL12A, NACA, NDRG1, NPM1, PARP1, PBK, PDCD4, PLS3, PPIA, PRDX2, PSIP1, RPL27, RPS6, RRM1, RRM2, S100A11, SCD, SLC16A3, SMAD3, SND1, TCEA1, TPT1, TUBA4A, TUBB4B, TUBG1, TYMS, UBE2N, VIM, YWHAE	57
Organismal Injury and Abnormalities	primary peritoneal cancer	primary peritoneal cancer	5.66e-09		GART, HSP90AA1, HSP90AB1, HSP90B1, PARP1, RRM1, RRM2, TUBA4A, TUBB4B, TUBG1, TYMS	11
Organismal Injury and Abnormalities	advanced malignant tumor	advanced malignant tumor	9.07e-09	-0.269	ADGRE5, AHSG, ALCAM, ANXA1, ANXA5, APOA1, CAPG, CAPN2, CD151, CYP51A1, EEF1A1, EFNA1, FASN, FKBP8, FTL, GART, GPI, HMGB1, HMGB2, HNRNPAB, HSP90AA1, HSP90AB1, HSP90B1, IDH2, IL18, IMPDH2, ITGB1, JUP, MAPK1, MYL12A, NACA, NDRG1, NPM1, PARP1, PBK, PDCD4, PLS3, PPIA, PRDX2, PSIP1, RPL27, RPS6, RRM1, RRM2, S100A11, SCD, SKP1, SLC16A3, SMAD3, SMC4, SND1, TCEA1, TPT1, TUBA4A, TUBB4B, TUBG1, TYMS, UBE2N,…	60
Organismal Injury and Abnormalities	abdominal cancer	abdominal cancer	1.02e-08	-0.625	AARS, ABCE1, ACADVL, ACOT7, ACTN1, ACTN4, ADSL, AHNAK, AHSG, AIMP1, ALB, ALCAM, ALDH7A1, ALDOA, ALPP, ANXA1, ANXA11, ANXA2, ANXA4, ANXA5, API5, APOA1, ASS1, ATL3, ATP1A1, ATP1B3, ATP5A1, ATP5B, ATP6V0D1, ATXN2L, BAG1, BAG6, BASP1, BSG, BST2, BTF3, BYSL, BZW1, CACYBP, CAND1, CAP1, CAPG, CAPN2, CAPRIN1, CAST, CCDC47, CCNB1, CCT5, CD2AP, CD55, CDC37, CFL1, CLIC1, CLPTM1L, COPB2, CPNE3, CPS1, CPT1A, …	375
Organismal Injury and Abnormalities	pelvic tumor	recurrent pelvic tumor	1.11e-08		GART, HSP90AA1, HSP90AB1, HSP90B1, PARP1, RRM1, RRM2, TUBA4A, TUBB4B, TUBG1, TYMS	11
Organismal Injury and Abnormalities	biliary tract cancer	biliary tract cancer	1.44e-08		ALB, ALPP, ANXA1, ANXA2, EIF4E, HSP90AA1, HSP90AB1, IDH2, KPNA2, NASP, PKM, PRKDC, RPL13A, RPL9, RPLP0, RRM1, RRM2, TYMS, VIM	19
Organismal Injury and Abnormalities	biliary tract cancer	advanced stage biliary tract cancer	0.000324		RRM1, RRM2, TYMS	3
Organismal Injury and Abnormalities	breast or ovarian cancer	breast or ovarian cancer	1.47e-08		ACADVL, ACTN4, ALCAM, ALDOA, ALPP, ANXA1, APOA1, ATP5A1, ATXN2L, BAG1, BAG6, BSG, CAND1, CAST, CCDC47, CCNB1, CCT5, CLIC1, CSDE1, CTSC, CTSD, CYC1, CYCS, DAZAP1, DDB1, DDX17, DNAJA1, EIF3B, EIF3E, EIF3G, EIF4E, EIF4H, EMD, ENO1, EPHX1, ETFB, FASN, FLOT1, FTH1, GART, HCCS, HCFC1, HIBADH, HLA-C, HMGN5, HSP90AA1, HSP90AB1, HSP90B1, HSPB1, HSPE1, IDH2, ITGB1, KHSRP, KPNA2, KPNB1, KRT9, LIMCH1, LMO7, …	143
Organismal Injury and Abnormalities	lymphoreticular neoplasm	lymphoreticular neoplasm	1.47e-08	-2.164	ADSL, AHSG, AIMP1, ANXA1, BST2, CCT7, CSDE1, CYP51A1, DDB1, EIF4E, GART, HMGB1, IDH2, IL18, IMPDH2, IQGAP1, KPNB1, MCM5, NARS, NPM1, PARP1, PC, PDCD4, PLS3, PRKDC, PSMD1, PSMD2, PTPN11, RAN, RANBP1, RPL13, RPS13, RPS2, RRM1, RRM2, SFXN1, SLC16A1, SLC25A3, SNRPB, SOD2, SPTBN1, STMN1, TUBA4A, TUBB4B, TUBG1, TXLNA, TYMS, UBA2, VDAC2, XRCC6	50
Organismal Injury and Abnormalities	cold thyroid nodule	benign cold thyroid nodule	1.97e-08		ANXA5, APOA1, HSP90AB1, PARK7, PRDX2, PRDX5, PRDX6	7
Organismal Injury and Abnormalities	hematologic cancer	hematologic cancer	2.57e-08	-1.145	ADSL, AHSG, AIMP1, ALPP, ANXA1, ANXA11, ANXA2, ANXA4, ANXA5, ATP5A1, BAG1, BST2, CAPN2, CCT7, CFL1, CPT1A, CSDE1, CYCS, CYP51A1, DDB1, DEK, DYNC1H1, EEF1A1, EIF4E, EPHX1, FAM129B, FASN, GART, GLS, GTF2I, HADHB, HAT1, HLA-B, HLA-C, HMGB1, HSPA5, HSPB1, HSPD1, IDH2, IL18, IMPDH2, IQGAP1, KPNA2, KPNB1, KRT1, KRT10, LAMP1, LDHA, LIMCH1, MCM5, MCM6, MT-CO2, MTHFD1, NAMPT, NARS, NCEH1, NCSTN, NDRG1, NO…	119
Organismal Injury and Abnormalities	hematologic cancer	advanced hematologic cancer	0.000349		RRM1, RRM2, TUBA4A, TUBB4B, TUBG1	5
Organismal Injury and Abnormalities	lymphoid cancer	lymphoid cancer	2.92e-08	-1.362	ADSL, AHSG, AIMP1, ALPP, ANXA1, ATP5A1, BAG1, BST2, CAPN2, CCT7, CFL1, CPT1A, CSDE1, CYCS, CYP51A1, DDB1, DEK, DYNC1H1, EEF1A1, EIF4E, EPHX1, FAM129B, GART, GLS, HADHB, HLA-B, HLA-C, HMGB1, HSP90AA1, HSP90AB1, HSP90B1, HSPA5, HSPB1, HSPD1, IDH2, IL18, IMPDH2, IQGAP1, ITGB1, KPNA2, KPNB1, KRT1, KRT10, LAMP1, LDHA, LIMCH1, MCM5, MCM6, MT-CO2, MTHFD1, NAMPT, NARS, NCEH1, NCSTN, NDRG1, NOMO1 (include…	113
Organismal Injury and Abnormalities	lymphocytic cancer	lymphocytic cancer	3.33e-08	-1.961	ADSL, AIMP1, ANXA1, BST2, CCT7, CSDE1, CYP51A1, DDB1, EIF4E, GART, HMGB1, IDH2, IL18, IMPDH2, IQGAP1, KPNB1, MCM5, NARS, NPM1, PARP1, PC, PDCD4, PLS3, PRKDC, PSMD1, PSMD2, PTPN11, RAN, RANBP1, RPL13, RPS13, RPS2, RRM1, RRM2, SFXN1, SLC16A1, SLC25A3, SNRPB, SOD2, SPTBN1, STMN1, TUBA4A, TUBB4B, TUBG1, TXLNA, TYMS, UBA2, VDAC2, XRCC6	49
Organismal Injury and Abnormalities	bile duct adenocarcinoma	bile duct adenocarcinoma	4.07e-08		ALB, ANXA1, ANXA2, EIF4E, HSP90AA1, HSP90AB1, IDH2, PKM, RPL13A, RPL9, RPLP0, VIM	12
Organismal Injury and Abnormalities	biliary tract carcinoma	biliary tract carcinoma	4.73e-08		ALB, ALPP, ANXA1, ANXA2, EIF4E, HSP90AA1, HSP90AB1, IDH2, KPNA2, NASP, PKM, PRKDC, RPL13A, RPL9, RPLP0, RRM1, RRM2, VIM	18
Organismal Injury and Abnormalities	cancer of unknown primary	cancer of unknown primary	6.69e-08		HSP90AA1, HSP90AB1, HSP90B1, RRM1, TUBA4A, TUBB4B, TUBG1, TYMS	8
Organismal Injury and Abnormalities	noninflammatory cervical disorder	noninflammatory cervical disorder	7.3e-08		ALPP, ANXA1, ANXA2, ANXA5, BSG, CTSC, DBNL, DUT, ENO1, GART, HLA-B, HSP90AA1, HSP90AB1, HSP90B1, HSPB1, JUP, KRT1, KRT9, MAPK1, MCM2, PKM, PRKDC, RRM1, RRM2, SND1, SPTAN1, TFRC, TPM2, TUBA4A, TUBB4B, TUBG1, TYMS, YWHAE	33
Organismal Injury and Abnormalities	cervical tumor	cervical tumor	8.69e-08		ALPP, ANXA1, ANXA2, ANXA5, BSG, CTSC, DBNL, DUT, ENO1, GART, HLA-B, HSP90AA1, HSP90AB1, HSP90B1, HSPB1, JUP, KRT1, KRT9, MAPK1, MCM2, PKM, PRKDC, RRM1, RRM2, SND1, SPTAN1, TFRC, TPM2, TUBA4A, TUBB4B, TUBG1, TYMS, YWHAE	33
Organismal Injury and Abnormalities	cholangiocarcinoma	cholangiocarcinoma	9.13e-08		ALB, ANXA1, ANXA2, EIF4E, HSP90AA1, HSP90AB1, PKM, RPL13A, RPL9, RPLP0, VIM	11
Organismal Injury and Abnormalities	digestive organ tumor	digestive organ tumor	9.16e-08	-0.297	AARS, ABCE1, ACADVL, ACOT7, ACTN1, ADSL, AHNAK, AHSG, AIMP1, ALB, ALCAM, ALDH7A1, ALDOA, ALPP, ANXA1, ANXA11, ANXA2, ANXA4, API5, APOA1, ASS1, ATL3, ATP1A1, ATP1B3, ATP5A1, ATP5B, ATP6V0D1, ATXN2L, BAG1, BAG6, BASP1, BSG, BST2, BTF3, BYSL, BZW1, CACYBP, CAP1, CAPG, CAPN2, CAPRIN1, CAST, CCDC47, CCNB1, CCT5, CD2AP, CDC37, CFL1, CLIC1, CLPTM1L, COPB2, CPNE3, CPS1, CPT1A, CSDE1, CTNNA1, CTSC, CTSD, …	350
Organismal Injury and Abnormalities	digestive system cancer	digestive system cancer	1.13e-07	0.086	AARS, ABCE1, ACADVL, ACOT7, ACTN1, ADSL, AHNAK, AHSG, AIMP1, ALB, ALCAM, ALDH7A1, ALDOA, ALPP, ANXA1, ANXA11, ANXA2, ANXA4, API5, APOA1, ASS1, ATL3, ATP1A1, ATP1B3, ATP5A1, ATP5B, ATP6V0D1, ATXN2L, BAG1, BAG6, BASP1, BSG, BST2, BTF3, BYSL, BZW1, CACYBP, CAP1, CAPG, CAPN2, CAPRIN1, CAST, CCDC47, CCNB1, CCT5, CD2AP, CDC37, CFL1, CLIC1, CLPTM1L, COPB2, CPNE3, CPS1, CPT1A, CSDE1, CTNNA1, CTSC, CTSD, …	347
Organismal Injury and Abnormalities	thyroid follicular adenoma	thyroid follicular adenoma	1.24e-07		ANXA5, APOA1, DAP3, HSP90AB1, PARK7, PRDX2, PRDX6	7
Organismal Injury and Abnormalities	epithelial cancer	epithelial cancer	1.59e-07	-0.843	AARS, ABCE1, ACADVL, ACOT7, ACTN1, ACTN4, ADGRE5, ADSL, AHNAK, AHSG, ALB, ALCAM, ALDH7A1, ALDOA, ALPP, ANXA1, ANXA11, ANXA2, ANXA4, ANXA5, API5, APOA1, ASS1, ATL3, ATP1A1, ATP1B3, ATP5A1, ATP5B, ATP6V0D1, ATP6V1A, ATXN2L, BAG1, BAG6, BASP1, BSG, BST2, BTF3, BYSL, BZW1, CACYBP, CAND1, CAP1, CAPG, CAPN2, CAPRIN1, CAST, CCDC47, CCNB1, CCT5, CCT7, CD2AP, CD55, CDC37, CHMP4B, CLIC1, CLPTM1L, COPB2, CP…	378
Organismal Injury and Abnormalities	occult primary cancer of head and neck	metastatic occult primary cancer of head and neck	1.82e-07		HSP90AA1, HSP90AB1, HSP90B1, TUBA4A, TUBB4B, TUBG1, TYMS	7
Organismal Injury and Abnormalities	occult primary cancer of head and neck	recurrent occult primary cancer of head and neck	1.82e-07		HSP90AA1, HSP90AB1, HSP90B1, TUBA4A, TUBB4B, TUBG1, TYMS	7
Organismal Injury and Abnormalities	occult primary cancer of head and neck	unresectable occult primary cancer of head and neck	1.82e-07		HSP90AA1, HSP90AB1, HSP90B1, TUBA4A, TUBB4B, TUBG1, TYMS	7
Organismal Injury and Abnormalities	squamous cell cancer of the ethmoid sinus	metastatic squamous cell cancer of the ethmoid sinus	1.82e-07		HSP90AA1, HSP90AB1, HSP90B1, TUBA4A, TUBB4B, TUBG1, TYMS	7
Organismal Injury and Abnormalities	squamous cell cancer of the ethmoid sinus	recurrent squamous cell cancer of the ethmoid sinus	1.82e-07		HSP90AA1, HSP90AB1, HSP90B1, TUBA4A, TUBB4B, TUBG1, TYMS	7
Organismal Injury and Abnormalities	squamous cell cancer of the ethmoid sinus	unresectable squamous cell cancer of the ethmoid sinus	1.82e-07		HSP90AA1, HSP90AB1, HSP90B1, TUBA4A, TUBB4B, TUBG1, TYMS	7
Organismal Injury and Abnormalities	squamous cell cancer of the glottis	metastatic squamous cell cancer of the glottis	1.82e-07		HSP90AA1, HSP90AB1, HSP90B1, TUBA4A, TUBB4B, TUBG1, TYMS	7
Organismal Injury and Abnormalities	squamous cell cancer of the glottis	recurrent squamous cell cancer of the glottis	1.82e-07		HSP90AA1, HSP90AB1, HSP90B1, TUBA4A, TUBB4B, TUBG1, TYMS	7
Organismal Injury and Abnormalities	squamous cell cancer of the glottis	unresectable squamous cell cancer of the glottis	1.82e-07		HSP90AA1, HSP90AB1, HSP90B1, TUBA4A, TUBB4B, TUBG1, TYMS	7
Organismal Injury and Abnormalities	squamous cell cancer of the hypopharynx	unresectable squamous cell cancer of the hypopharynx	1.82e-07		HSP90AA1, HSP90AB1, HSP90B1, TUBA4A, TUBB4B, TUBG1, TYMS	7
Organismal Injury and Abnormalities	squamous cell cancer of the hypopharynx	metastatic squamous cell cancer of the hypopharynx	5.14e-07		HSP90AA1, HSP90AB1, HSP90B1, TUBA4A, TUBB4B, TUBG1, TYMS	7
Organismal Injury and Abnormalities	squamous cell cancer of the hypopharynx	recurrent squamous cell cancer of the hypopharynx	5.14e-07		HSP90AA1, HSP90AB1, HSP90B1, TUBA4A, TUBB4B, TUBG1, TYMS	7
Organismal Injury and Abnormalities	squamous cell cancer of the lip	recurrent squamous cell cancer of the lip	1.82e-07		HSP90AA1, HSP90AB1, HSP90B1, TUBA4A, TUBB4B, TUBG1, TYMS	7
Organismal Injury and Abnormalities	squamous cell cancer of the lip	unresectable squamous cell cancer of the lip	1.82e-07		HSP90AA1, HSP90AB1, HSP90B1, TUBA4A, TUBB4B, TUBG1, TYMS	7
Organismal Injury and Abnormalities	squamous cell cancer of the maxillary sinus	metastatic squamous cell cancer of the maxillary sinus	1.82e-07		HSP90AA1, HSP90AB1, HSP90B1, TUBA4A, TUBB4B, TUBG1, TYMS	7
Organismal Injury and Abnormalities	squamous cell cancer of the maxillary sinus	recurrent squamous cell cancer of the maxillary sinus	1.82e-07		HSP90AA1, HSP90AB1, HSP90B1, TUBA4A, TUBB4B, TUBG1, TYMS	7
Organismal Injury and Abnormalities	squamous cell cancer of the maxillary sinus	unresectable squamous cell cancer of the maxillary sinus	1.82e-07		HSP90AA1, HSP90AB1, HSP90B1, TUBA4A, TUBB4B, TUBG1, TYMS	7
Organismal Injury and Abnormalities	squamous cell cancer of the oropharynx	unresectable squamous cell cancer of the oropharynx	1.82e-07		HSP90AA1, HSP90AB1, HSP90B1, TUBA4A, TUBB4B, TUBG1, TYMS	7
Organismal Injury and Abnormalities	squamous cell cancer of the oropharynx	recurrent squamous cell cancer of the oropharynx	5.14e-07		HSP90AA1, HSP90AB1, HSP90B1, TUBA4A, TUBB4B, TUBG1, TYMS	7
Organismal Injury and Abnormalities	squamous cell cancer of the supraglottis	metastatic squamous cell cancer of the supraglottis	1.82e-07		HSP90AA1, HSP90AB1, HSP90B1, TUBA4A, TUBB4B, TUBG1, TYMS	7
Organismal Injury and Abnormalities	squamous cell cancer of the supraglottis	recurrent squamous cell cancer of the supraglottis	1.82e-07		HSP90AA1, HSP90AB1, HSP90B1, TUBA4A, TUBB4B, TUBG1, TYMS	7
Organismal Injury and Abnormalities	squamous cell cancer of the supraglottis	unresectable squamous cell cancer of the supraglottis	1.82e-07		HSP90AA1, HSP90AB1, HSP90B1, TUBA4A, TUBB4B, TUBG1, TYMS	7
Organismal Injury and Abnormalities	squamous cell carcinoma of the lip	metastatic squamous cell carcinoma of the lip	1.82e-07		HSP90AA1, HSP90AB1, HSP90B1, TUBA4A, TUBB4B, TUBG1, TYMS	7
Organismal Injury and Abnormalities	solid tumor	stage 4 solid tumor	2.16e-07		APOA1, EEF1A1, FTL, GART, HSP90AA1, HSP90AB1, HSP90B1, MAPK1, MYL12A, PARP1, PPIA, RPL27, RPS6, RRM1, RRM2, TPT1, TUBA4A, TUBB4B, TUBG1, TYMS	20
Organismal Injury and Abnormalities	solid tumor	primary solid tumor	7.61e-05		ALPP, CCT5, GART, HSP90AA1, HSP90AB1, HSP90B1, KPNA2, PARP1, PKM, PSAT1, PSIP1, RAC1, RRM1, RRM2, SLC16A3, SMC4, TUBA4A, TUBB4B, TUBG1, TYMS	20
Organismal Injury and Abnormalities	non-small-cell lung carcinoma	stage I-IIIA non-small-cell lung carcinoma	2.37e-07		ANXA2, EEF1A1, FTL, GART, MYL12A, PPIA, RPL27, RPS6, TPT1, TYMS	10
Organismal Injury and Abnormalities	non-small-cell lung carcinoma	stage 4 non-small-cell lung carcinoma	5.55e-07		GART, HSP90AA1, HSP90AB1, HSP90B1, RRM1, RRM2, TUBA4A, TUBB4B, TUBG1, TYMS	10
Organismal Injury and Abnormalities	non-small-cell lung carcinoma	stage 3 non-small-cell lung carcinoma	3.88e-06		GART, HSP90AA1, HSP90AB1, HSP90B1, TUBA4A, TUBB4B, TUBG1, TYMS	8
Organismal Injury and Abnormalities	non-small-cell lung carcinoma	stage 1 metastatic non-small-cell lung carcinoma	4.3e-06		EEF1A1, FTL, MYL12A, PPIA, RPL27, RPS6, TPT1	7
Organismal Injury and Abnormalities	non-small-cell lung carcinoma	locally advanced non-small-cell lung carcinoma	0.000482		GART, TUBA4A, TUBB4B, TUBG1, TYMS	5
Organismal Injury and Abnormalities	nonsquamous non-small cell lung carcinoma	stage 4 nonsquamous non-small cell lung carcinoma	2.89e-07		GART, HSP90AA1, HSP90AB1, HSP90B1, TUBA4A, TUBB4B, TUBG1, TYMS	8
Organismal Injury and Abnormalities	metastatic squamous cell carcinoma	metastatic squamous cell carcinoma	4.07e-07		HSP90AA1, HSP90AB1, HSP90B1, RRM1, RRM2, TUBA4A, TUBB4B, TUBG1, TYMS	9
Organismal Injury and Abnormalities	metastatic oropharyngeal squamous cell carcinoma	metastatic oropharyngeal squamous cell carcinoma	5.14e-07		HSP90AA1, HSP90AB1, HSP90B1, TUBA4A, TUBB4B, TUBG1, TYMS	7
Organismal Injury and Abnormalities	non small cell lung adenocarcinoma	non small cell lung adenocarcinoma	5.16e-07		AHNAK, ALDOA, ALPP, ATXN2L, BAG6, CAPRIN1, CCNB1, COPB2, DDX17, EEF2, ENO1, GART, GPI, HLA-B, HLA-C, HSPD1, IDH2, IMPDH2, KRT10, LDHA, LMO7, MSN, MYH9, NACA, NPM1, P4HB, PARP1, PCBP1, PFKP, PKM, PLEC, PPA1, PRDX4, PSMD2, PTPN11, RPL22, RPL34, RRM1, RRM2, SELENBP1, SF3B2, SOD2, SPTBN1, TK1, TPT1, TUBA4A, TUBB4B, TUBG1, TYMS, USP9X	50
Organismal Injury and Abnormalities	genital tumor	genital tumor	5.97e-07		ABCE1, ACTN1, ACTN4, ADGRE5, ADSL, AHNAK, ALB, ALCAM, ALDH7A1, ALDOA, ALPP, ANXA1, ANXA11, ANXA2, ANXA5, APOA1, ASS1, BAG6, BSG, CAND1, CAPN2, CAST, CCDC47, CCNB1, CCT5, CD55, CLIC1, CPNE3, CPS1, CSDE1, CTNNA1, CTSC, CYP51A1, DAZAP1, DBNL, DDB1, DHX9, DNAJA1, DNAJA2, DUT, DYNC1H1, EEF2, EFNA1, EIF2S1, EIF3E, EIF4E, EMD, ENO1, EPHX1, EPRS, ETFB, FASN, FLOT1, FTH1, GART, GBE1, GLS, GSTK1, H2AFJ, HA…	196
Organismal Injury and Abnormalities	malignant pleural mesothelioma	malignant pleural mesothelioma	7e-07		GART, RRM1, RRM2, TUBA4A, TUBB4B, TUBG1, TYMS	7
Organismal Injury and Abnormalities	infection	infection of embryonic cell lines	8.42e-07	0.3	BSG, GANAB, HMGB1, HNRNPDL, HSPA5, KPNB1, LMAN2, MAT2A, PCBP2, PRPF6, PSMA5, PSMC5, RPL10A, RPL12, RPL18, RPS6, SF3A1, SF3B2, SNRPA1, SUB1, TFRC, XAB2, ZYX	23
Organismal Injury and Abnormalities	Waldenstrom's macroglobulinemia	Waldenstrom's macroglobulinemia	9.07e-07		ANXA11, ANXA2, ANXA4, FASN, GTF2I, HAT1, KPNA2, LAMP1, NONO, PARP1, PSIP1, PSMD1, PSMD2, RAC1, RRM1, RRM2, XRCC6, YWHAE	18
Organismal Injury and Abnormalities	autosomal dominant disease	autosomal dominant disease	9.35e-07	0	AARS, ACTN1, ACTN4, AHNAK, ALB, APOA1, ATL3, CAP1, CFL1, CHMP4B, CNBP, CYCS, DYNC1H1, EEF2, FH, FTH1, FTL, GARS, GNAI3, HNRNPDL, HSPB1, HSPD1, KRT1, KRT9, MYH9, P4HB, PARK7, PLS3, PRKDC, PRPF6, PTPN11, RPL15, S100A11, SLC16A1, SLC9A3R1, SMAD3, SOD1, TBCD, TK1, TPM2, TPM4, TUBG1, XRCC6	43
Organismal Injury and Abnormalities	ALK fusion negative EGFR sensitizing mutation negative lung adenocarcinoma	progressive ALK fusion negative EGFR sensitizing mutation negative lung adenocarcinoma	9.4e-07		GART, RRM1, RRM2, TUBA4A, TUBB4B, TUBG1, TYMS	7
Organismal Injury and Abnormalities	ALK fusion negative EGFR sensitizing mutation negative lung adenocarcinoma	metastatic ALK fusion negative EGFR sensitizing mutation negative lung adenocarcinoma	1.25e-06		GART, RRM1, RRM2, TUBA4A, TUBB4B, TUBG1, TYMS	7
Organismal Injury and Abnormalities	autosomal dominant myopathy	autosomal dominant myopathy	1.04e-06		AARS, AHNAK, CAP1, CFL1, DYNC1H1, GARS, HNRNPDL, HSPB1, PLS3, S100A11, TBCD, TPM4	12
Organismal Injury and Abnormalities	ALK fusion negative EGFR sensitizing mutation negative large cell lung carcinoma	progressive ALK fusion negative EGFR sensitizing mutation negative large cell lung carcinoma	1.25e-06		GART, RRM1, RRM2, TUBA4A, TUBB4B, TUBG1, TYMS	7
Organismal Injury and Abnormalities	ALK fusion negative EGFR sensitizing mutation negative large cell lung carcinoma	metastatic ALK fusion negative EGFR sensitizing mutation negative large cell lung carcinoma	1.63e-06		GART, RRM1, RRM2, TUBA4A, TUBB4B, TUBG1, TYMS	7
Organismal Injury and Abnormalities	ALK fusion negative EGFR sensitizing mutation negative non-squamous non-small cell lung cancer	progressive ALK fusion negative EGFR sensitizing mutation negative non-squamous non-small cell lung cancer	1.25e-06		GART, RRM1, RRM2, TUBA4A, TUBB4B, TUBG1, TYMS	7
Organismal Injury and Abnormalities	ALK fusion negative EGFR sensitizing mutation negative non-squamous non-small cell lung cancer	metastatic ALK fusion negative EGFR sensitizing mutation negative non-squamous non-small cell lung cancer	1.63e-06		GART, RRM1, RRM2, TUBA4A, TUBB4B, TUBG1, TYMS	7
Organismal Injury and Abnormalities	non-squamous non-small cell lung cancer	non-squamous non-small cell lung cancer	1.38e-06		GART, HSP90AA1, HSP90AB1, HSP90B1, RRM1, RRM2, TUBA4A, TUBB4B, TUBG1, TYMS	10
Organismal Injury and Abnormalities	non-squamous non-small cell lung cancer	stage 4 progressive non-squamous non-small cell lung cancer	5.35e-05		GART, TUBA4A, TUBB4B, TUBG1, TYMS	5
Organismal Injury and Abnormalities	myelodysplastic syndrome	myelodysplastic syndrome	1.45e-06		CPT1A, CYP51A1, IDH2, IMPDH2, MYH9, NPM1, PTPN11, RPL13, RPL13A, RPL15, RPLP0, RPLP1, RPS16, RPS19, RPS20, RPS6, RRM1, SF3A1	18
Organismal Injury and Abnormalities	metastatic breast cancer	metastatic breast cancer	3.33e-06		HSP90AA1, HSP90AB1, HSP90B1, PARP1, PSIP1, RRM1, RRM2, SMAD3, TUBA4A, TUBB4B, TUBG1, TYMS	12
Organismal Injury and Abnormalities	colorectal neoplasia	colorectal neoplasia	4.81e-06		ABCE1, ACADVL, ACOT7, ADSL, AHNAK, AIMP1, ALCAM, ALDOA, ALPP, ANXA1, ANXA11, ANXA2, ANXA4, API5, ATP5A1, ATXN2L, BAG6, BST2, BYSL, BZW1, CACYBP, CAP1, CAPG, CCNB1, CCT5, CD2AP, CFL1, CLIC1, CYC1, DAZAP1, DDB1, DDX17, DDX21, DDX39B, DHX9, DNAJA1, DNAJA2, DYNC1H1, EIF3B, EIF3G, EIF4H, ENO1, EPHX1, FASN, FKBP8, GANAB, GART, GBE1, GLG1, GMPS, HCFC1, HDLBP, HLA-B, HMGB2, HMGN5, HNRNPC, HNRNPL, HSP90AB…	174
Organismal Injury and Abnormalities	head and neck cancer	metastatic head and neck cancer	5.17e-06		HSP90AA1, HSP90AB1, HSP90B1, RRM1, RRM2, S100A11, TUBA4A, TUBB4B, TUBG1, TYMS	10
Organismal Injury and Abnormalities	uterine tumor	uterine tumor	5.53e-06		ABCE1, ACTN1, ACTN4, ADGRE5, ADSL, AHNAK, ALB, ALDOA, ALPP, ANXA1, ANXA2, ANXA5, BAG6, BSG, CAND1, CAPN2, CAST, CCNB1, CCT5, CD55, CPNE3, CPS1, CSDE1, CTNNA1, CTSC, DBNL, DDB1, DHX9, DNAJA2, DUT, DYNC1H1, EEF2, EFNA1, EIF2S1, EIF3E, ENO1, EPRS, FTH1, GART, GBE1, GLS, GSTK1, H2AFJ, HADHB, HDLBP, HLA-B, HMGN5, HNRNPL, HNRNPU, HSD17B10, HSP90AA1, HSP90AB1, HSP90B1, HSPB1, HSPD1, HSPH1, IDH2, IL18, I…	139
Organismal Injury and Abnormalities	connective or soft tissue tumor	connective or soft tissue tumor	6.42e-06	0.555	ACADVL, ADGRE5, ALDOA, ASS1, ATL3, BAG6, BTF3, BYSL, CPS1, CSDE1, CTSC, CTSD, DHX9, FASN, FH, FTH1, GART, GBE1, HCFC1, HINT1, HLA-B, HMGB1, HSD17B10, HSP90AA1, HSP90AB1, HSP90B1, HSPA4, IDH2, IL18, IMPDH2, IQGAP1, ISOC1, KRT10, KYNU, LDHA, LRPPRC, MAPK1, MCM3, MT-CO2, MYH9, NCAPD2, NDRG1, NDUFS3, NDUFV2, NPM1, PARP1, PBK, PLD3, PNP, PODXL, PRKDC, PTPN11, RPL27, RPL9, RPS19, RPS25, RPS6, RRBP1, RR…	78
Organismal Injury and Abnormalities	EGFR expressing solid malignant tumor	EGFR expressing solid malignant tumor	6.5e-06		GART, MARCKS, RRM1, RRM2, TUBA4A, TUBB4B, TUBG1, TYMS	8
Organismal Injury and Abnormalities	advanced cancer	unresectable advanced cancer	6.74e-06		HSP90AA1, HSP90AB1, HSP90B1, RRM1, RRM2, TUBA4A, TUBB4B, TUBG1, TYMS	9
Organismal Injury and Abnormalities	advanced cancer	stage 4 advanced cancer	1.42e-05		GART, HSP90AA1, HSP90AB1, HSP90B1, MAPK1, PARP1, RRM1, RRM2, TUBA4A, TUBB4B, TUBG1, TYMS	12
Organismal Injury and Abnormalities	metastatic solid tumor	metastatic solid tumor	7.02e-06		APOA1, CAPG, CYP51A1, EEF1A1, FTL, GART, HMGB2, HSP90AA1, HSP90AB1, HSP90B1, MAPK1, MYL12A, NDRG1, PARP1, PBK, PLS3, PPIA, PSIP1, RPL27, RPS6, RRM1, RRM2, S100A11, SCD, SLC16A3, SMAD3, TCEA1, TPT1, TUBA4A, TUBB4B, TUBG1, TYMS, YWHAE	33
Organismal Injury and Abnormalities	leiomyomatosis	leiomyomatosis	7.09e-06		ADGRE5, ALDOA, CTSC, FH, FTH1, HSD17B10, HSP90AB1, IQGAP1, ISOC1, MAPK1, MT-CO2, NDRG1, NDUFV2, PLD3, RPL27, RPL9, RPS19, RPS25, S100A11, SF3A1, SOD2, ZYX	22
Organismal Injury and Abnormalities	hepatobiliary system cancer	hepatobiliary system cancer	7.39e-06	-0.692	ACADVL, ACOT7, ACTN1, AHNAK, AHSG, ALB, ALCAM, ALDH7A1, ALPP, ANXA1, ANXA2, API5, APOA1, ASS1, ATL3, ATP1A1, ATP1B3, ATP5A1, ATP5B, ATXN2L, BAG6, BSG, BZW1, CACYBP, CAPG, CAST, CCNB1, CLIC1, CPNE3, CPS1, CSDE1, CTNNA1, CTSC, CTSD, CYP51A1, DAP3, DDX17, DDX39B, DNAJA1, DYNC1H1, EEF1A1, EEF2, EIF3E, EIF4E, EPHX1, EPRS, FAM129B, FANCI, FASN, FKBP8, FTL, GANAB, GARS, GBE1, GLG1, GLUD1, GMPS, GOLPH3, …	184
Organismal Injury and Abnormalities	mesothelioma	mesothelioma	7.65e-06		GART, HSP90AA1, HSP90AB1, HSP90B1, RRM1, RRM2, TUBA4A, TUBB4B, TUBG1, TYMS, VIM	11
Organismal Injury and Abnormalities	laryngeal tumor	laryngeal tumor	7.66e-06		ANXA1, HSP90AA1, HSP90AB1, HSP90B1, TUBA4A, TUBB4B, TUBG1, TYMS	8
Organismal Injury and Abnormalities	mitochondrial respiratory chain deficiency	mitochondrial respiratory chain deficiency	8.81e-06		ATP5A1, CYC1, LRPPRC, MT-CO2, NDUFA10, NDUFS3, NDUFV2, TACO1, UQCRC2	9
Organismal Injury and Abnormalities	female genital neoplasm	female genital neoplasm	9.72e-06		ABCE1, ACTN1, ACTN4, ADGRE5, ADSL, AHNAK, ALB, ALCAM, ALDOA, ALPP, ANXA1, ANXA2, ANXA5, APOA1, BAG6, BSG, CAND1, CAPN2, CAST, CCDC47, CCNB1, CCT5, CD55, CLIC1, CPNE3, CPS1, CSDE1, CTNNA1, CTSC, DAZAP1, DBNL, DDB1, DHX9, DNAJA1, DNAJA2, DUT, DYNC1H1, EEF2, EFNA1, EIF2S1, EIF3E, EMD, ENO1, EPHX1, EPRS, ETFB, FLOT1, FTH1, GART, GBE1, GLS, GSTK1, H2AFJ, HADHB, HCFC1, HDLBP, HLA-B, HMGN5, HNRNPL, HNRN…	170
Organismal Injury and Abnormalities	CDKN2A positive oropharyngeal squamous cell carcinoma	CDKN2A positive oropharyngeal squamous cell carcinoma	9.89e-06		HSP90AA1, HSP90AB1, HSP90B1	3
Organismal Injury and Abnormalities	advanced stage primary laryngeal cancer	advanced stage primary laryngeal cancer	9.89e-06		HSP90AA1, HSP90AB1, HSP90B1	3
Organismal Injury and Abnormalities	node positive cervical cancer	node positive cervical cancer	9.89e-06		HSP90AA1, HSP90AB1, HSP90B1	3
Organismal Injury and Abnormalities	testicular cancer	metastatic testicular cancer	9.89e-06		HSP90AA1, HSP90AB1, HSP90B1	3
Organismal Injury and Abnormalities	metastatic lung adenocarcinoma	progressive metastatic lung adenocarcinoma	1.2e-05		GART, RRM1, RRM2, TUBA4A, TUBB4B, TUBG1, TYMS	7
Organismal Injury and Abnormalities	small cell lung cancer	small cell lung cancer	1.24e-05		HSP90AA1, HSP90AB1, HSP90B1, HSPD1, PDCD6, RRM1, RRM2, TUBA4A, TUBB4B, TUBG1, YWHAE	11
Organismal Injury and Abnormalities	endometriosis	endometriosis	1.34e-05		BSG, BYSL, CTNNA1, GPI, HINT1, HLA-C, HSPB1, IL18, ITGB1, MARCKS, MCM4, P4HA1, PBK, PTPN11, RAC1, RAP1B, RPL12, RPS19, RPS23, RRM1, SERPINB1, SLC16A1, SRPRB, TK1, VIM, XRCC6, YWHAH	27
Organismal Injury and Abnormalities	metastatic non small cell lung carcinoma	progressive metastatic non small cell lung carcinoma	1.44e-05		GART, RRM1, RRM2, TUBA4A, TUBB4B, TUBG1, TYMS	7
Organismal Injury and Abnormalities	colorectal cancer	colorectal cancer	1.52e-05		ABCE1, ACADVL, ACOT7, ADSL, AHNAK, AIMP1, ALCAM, ALDOA, ALPP, ANXA1, ANXA11, ANXA2, ANXA4, API5, ATP5A1, ATXN2L, BAG6, BST2, BYSL, BZW1, CACYBP, CAP1, CAPG, CCT5, CD2AP, CFL1, CLIC1, CYC1, DAZAP1, DDB1, DDX17, DDX21, DDX39B, DHX9, DNAJA1, DNAJA2, DYNC1H1, EIF3B, EIF3G, EIF4H, ENO1, EPHX1, FASN, FKBP8, GANAB, GART, GBE1, GLG1, GMPS, HCFC1, HDLBP, HLA-B, HMGB2, HMGN5, HNRNPC, HNRNPL, HSP90AB1, HSP9…	169
Organismal Injury and Abnormalities	proliferation	proliferation of tumor cells	1.58e-05	-0.742	ACTN4, ANXA1, ANXA2, BAG1, BSG, CACYBP, CD151, CTSZ, EEF1A1, EFNA1, FASN, GLS, HMGB1, HMGB3, HSPA5, IL18, LDHA, MAPK1, NDRG1, NPM1, PARK7, PARP1, RAC1, SLC3A2, SMAD3, SRSF3, STMN1, SUGT1, TIGAR, TPD52, TXLNA, UBA2	32
Organismal Injury and Abnormalities	cytosis	Cytosis	1.76e-05	0.727	APOA1, BSG, CAST, CLIC1, GNAI3, IDH2, IL18, LAMP1, LRPAP1, NAMPT, PPT1, PRDX2, RAC1, RPS6, RRM1, RRM2, SCARB2, SMAD3, SOD1, SOD2, STMN1, TUBA4A, TUBB4B, TUBG1	24
Organismal Injury and Abnormalities	fatty acid oxidation disorder	fatty acid oxidation disorder	1.93e-05		ACADVL, CPT1A, ETFB, HADHA, HADHB, HSD17B10	6
Organismal Injury and Abnormalities	advanced non-small-cell lung cancer	metastatic advanced non-small-cell lung cancer	2.05e-05		GART, RRM1, RRM2, TUBA4A, TUBB4B, TUBG1, TYMS	7
Organismal Injury and Abnormalities	invasion	invasion of tumor	2.28e-05	0.185	ADGRE5, ALCAM, ANXA2, BSG, CAPN2, CD151, CTSZ, FASN, HDLBP, HMGB1, HMGB3, HSPA5, ITGB1, JUP, MAPK1, PARK7, PDCD4, RAC1, VIM	19
Organismal Injury and Abnormalities	oral cancer	oral cancer	2.35e-05		ADSL, ANXA1, BAG1, BSG, CTSC, FASN, HSP90AA1, HSP90AB1, HSP90B1, MAP7, NPM1, PDLIM5, PKM, SCARB2, TUBA4A, TUBB4B, TUBG1, TYMS	18
Organismal Injury and Abnormalities	endometrial carcinoma	high risk endometrial carcinoma	2.42e-05		HSP90AA1, HSP90AB1, HSP90B1, TUBA4A, TUBB4B, TUBG1	6
Organismal Injury and Abnormalities	endometrial carcinoma	recurrent endometrial carcinoma	3.67e-05		HSP90AA1, HSP90AB1, HSP90B1, TUBA4A, TUBB4B, TUBG1	6
Organismal Injury and Abnormalities	endometrial carcinoma	metastatic endometrial carcinoma	4.47e-05		HSP90AA1, HSP90AB1, HSP90B1, TUBA4A, TUBB4B, TUBG1	6
Organismal Injury and Abnormalities	atrophy	atrophy of skeletal muscle	2.92e-05		DYNC1H1, GARS, HSPB1, JUP, NDRG1, RRM1, RRM2, SOD1, UBA1	9
Organismal Injury and Abnormalities	atrophy	atrophy of muscle	0.00014		AARS, DYNC1H1, GARS, HINT1, HSPB1, JUP, NDRG1, RRM1, RRM2, SEPT9, SOD1, UBA1, YARS	13
Organismal Injury and Abnormalities	myelomonocytic leukemia	myelomonocytic leukemia	3.22e-05		DEK, IDH2, NCSTN, NPM1, PARP1, PTPN11, RRM1, RRM2	8
Organismal Injury and Abnormalities	urogenital cancer	urogenital cancer	3.64e-05	-1.342	ABCE1, ACOT7, ACTN1, ACTN4, ADSL, AHNAK, ALB, ALCAM, ALDH7A1, ALPP, ANXA1, ANXA11, ANXA2, ANXA5, APOA1, ASS1, ATXN2L, BAG1, BAG6, BASP1, BSG, CAND1, CAP1, CAPN2, CAST, CCDC47, CCNB1, CCT5, CD55, CLIC1, CPNE3, CPS1, CSDE1, CTNNA1, CTSC, CYP51A1, DAZAP1, DBNL, DDB1, DHX9, DNAJA1, DNAJA2, DYNC1H1, EEF2, EFNA1, EIF2S1, EIF3E, EIF4E, EMD, ENO1, EPHX1, EPRS, ETFB, FASN, FH, FLOT1, GART, GBE1, GLS, GSTK…	204
Organismal Injury and Abnormalities	gastrointestinal tract cancer	gastrointestinal tract cancer	3.83e-05	1.091	AARS, ABCE1, ACADVL, ACOT7, ADSL, AHNAK, AIMP1, ALB, ALCAM, ALDOA, ALPP, ANXA1, ANXA11, ANXA2, ANXA4, API5, ATP1A1, ATP5A1, ATXN2L, BAG1, BAG6, BASP1, BSG, BST2, BYSL, BZW1, CACYBP, CAP1, CAPG, CAPN2, CAPRIN1, CCDC47, CCNB1, CCT5, CD2AP, CDC37, CFL1, CLIC1, CLPTM1L, COPB2, CPS1, CPT1A, CSDE1, CTNNA1, CTSC, CTSD, CYC1, CYP51A1, DAZAP1, DBNL, DDB1, DDX17, DDX21, DDX39B, DEK, DHX9, DLD, DNAJA1, DNAJ…	284
Organismal Injury and Abnormalities	epidermolytic hyperkeratosis	epidermolytic hyperkeratosis	3.89e-05		KRT1, KRT10, KRT9	3
Organismal Injury and Abnormalities	mycosis fungoides	mycosis fungoides	4.03e-05		ANXA1, PSMD1, PSMD2, RRM1, RRM2, TUBA4A, TUBB4B, TUBG1, TYMS	9
Organismal Injury and Abnormalities	primary tumor	primary tumor	4.08e-05		ALPP, CCT5, GART, HSP90AA1, HSP90AB1, HSP90B1, KPNA2, PARP1, PKM, PSAT1, PSIP1, PTPN11, RAC1, RRM1, RRM2, SLC16A3, SMC4, TUBA4A, TUBB4B, TUBG1, TYMS	21
Organismal Injury and Abnormalities	HER2 negative hormone receptor negative breast carcinoma	HER2 negative hormone receptor negative breast carcinoma	4.08e-05		PARP1, RRM1, TUBA4A, TUBB4B, TUBG1	5
Organismal Injury and Abnormalities	malignant neuroendocrine neoplasm	malignant neuroendocrine neoplasm	4.49e-05		HSP90AA1, HSP90AB1, HSP90B1, HSPD1, PDCD6, RRM1, RRM2, TUBA4A, TUBB4B, TUBG1, TYMS, YWHAE	12
Organismal Injury and Abnormalities	benign neoplasm of female genital organ	benign neoplasm of female genital organ	4.63e-05		ADGRE5, ALDOA, CTSC, FTH1, HSD17B10, HSP90AB1, IQGAP1, ISOC1, MAPK1, MT-CO2, NDRG1, NDUFV2, PARP1, PKM, PLD3, PTPN11, RPL27, RPL9, RPS19, RPS25, SF3A1, SKP1, SMC4, SOD2, SPINT2, USP9X, ZYX	27
Organismal Injury and Abnormalities	recurrent cancer	recurrent cancer	4.76e-05		CYP51A1, GART, HNRNPAB, HSP90AA1, HSP90AB1, HSP90B1, PARP1, PSMD1, PSMD2, RRM1, RRM2, TUBA4A, TUBB4B, TUBG1, TYMS	15
Organismal Injury and Abnormalities	adenomyosis	adenomyosis	5.27e-05		ALDOA, ANXA2, GPI, IQGAP1, ITGB1, LDHA, PRDX5, VDAC1	8
Organismal Injury and Abnormalities	thymic carcinoma	thymic carcinoma	5.28e-05		GART, RRM1, RRM2, TUBA4A, TUBB4B, TUBG1, TYMS	7
Organismal Injury and Abnormalities	uterine leiomyoma	uterine leiomyoma	6.07e-05		ADGRE5, ALDOA, CTSC, FTH1, HSD17B10, HSP90AB1, IQGAP1, ISOC1, MT-CO2, NDRG1, NDUFV2, PLD3, RPL27, RPL9, RPS19, RPS25, SF3A1, SOD2, ZYX	19
Organismal Injury and Abnormalities	metastatic ovarian cancer	metastatic ovarian cancer	6.18e-05		HSP90AA1, HSP90AB1, HSP90B1, PARP1	4
Organismal Injury and Abnormalities	metastatic adenocarcinoma	metastatic adenocarcinoma	6.45e-05		GART, PARP1, RRM1, RRM2, S100A11, SCD, TUBA4A, TUBB4B, TUBG1, TYMS	10
Organismal Injury and Abnormalities	adenocarcinoma	adenocarcinoma	6.57e-05	0.24	AARS, ABCE1, ACADVL, ACOT7, ACTN1, ACTN4, ADSL, AHNAK, ALB, ALCAM, ALDH7A1, ALDOA, ALPP, ANXA1, ANXA11, ANXA2, ANXA4, ANXA5, API5, ATP1A1, ATP5A1, ATP6V0D1, ATXN2L, BAG1, BAG6, BASP1, BSG, BST2, BTF3, BYSL, BZW1, CAND1, CAP1, CAPG, CAPN2, CAPRIN1, CAST, CCDC47, CCNB1, CCT5, CCT7, CD2AP, CD55, CDC37, CHMP4B, CLPTM1L, COPB2, CPNE3, CPS1, CPT1A, CSDE1, CTNNA1, CTSC, CTSD, CYC1, CYP51A1, DAZAP1, DBNL…	323
Organismal Injury and Abnormalities	head and neck carcinoma	metastatic head and neck carcinoma	6.65e-05		HSP90AA1, HSP90AB1, HSP90B1, S100A11, TUBA4A, TUBB4B, TUBG1, TYMS	8
Organismal Injury and Abnormalities	ALK negative EGFR sensitizing mutation negative squamous cell lung carcinoma	metastatic ALK negative EGFR sensitizing mutation negative squamous cell lung carcinoma	6.9e-05		RRM1, RRM2, TUBA4A, TUBB4B, TUBG1	5
Organismal Injury and Abnormalities	ALK negative EGFR sensitizing mutation negative squamous cell lung carcinoma	progressive ALK negative EGFR sensitizing mutation negative squamous cell lung carcinoma	6.9e-05		RRM1, RRM2, TUBA4A, TUBB4B, TUBG1	5
Organismal Injury and Abnormalities	EGFR mutation negative non squamous non-small cell lung cancer	EGFR mutation negative non squamous non-small cell lung cancer	6.9e-05		GART, TUBA4A, TUBB4B, TUBG1, TYMS	5
Organismal Injury and Abnormalities	malignant neoplasm of male genital organ	malignant neoplasm of male genital organ	7.18e-05		AHNAK, ALB, ALDH7A1, ALPP, ANXA11, ANXA2, APOA1, ASS1, CAPN2, CPNE3, CYP51A1, EIF4E, FASN, HLA-B, HMGB3, HSP90AA1, HSP90AB1, HSP90B1, HSPA5, HSPB1, ISG15, ISY1, KRT1, KTN1, LMO7, MCM2, MCM5, NACA, NASP, NRDC, OGT, PARP1, PC, PKM, PLEC, PODXL, PSAT1, PSIP1, PSMD3, RBBP4, RPL29, RRBP1, SERPINB1, SFN, SLC16A3, SLC3A2, SMC4, SND1, SUGT1, TECR, TK1, TMEM245, TUBA4A, TUBB4B, TUBG1, TYMS, UBE2N, UGDH, U…	61
Organismal Injury and Abnormalities	neurogenic muscular atrophy	neurogenic muscular atrophy	7.44e-05		AARS, DYNC1H1, GARS, HINT1, HSPB1, NDRG1, SEPT9, YARS	8
Organismal Injury and Abnormalities	necrosis	necrosis of kidney	7.47e-05	-0.649	ALB, API5, ATP1A1, CCNB1, CD2AP, CYCS, DAP3, DDX17, GLS, HSPA5, HSPB1, IL18, ITGB1, LDHA, NAMPT, PRKDC, PSIP1, RAC1, SMAD3, SOD1, SOD2, STMN1, TFRC, VDAC1, YWHAQ	25
Organismal Injury and Abnormalities	HER2-negative breast cancer	advanced stage HER2-negative breast cancer	7.74e-05		RRM1, RRM2, TUBA4A, TUBB4B, TUBG1, TYMS	6
Organismal Injury and Abnormalities	HER2-negative breast cancer	stage 4 HER2-negative breast cancer	0.00011		RRM1, TUBA4A, TUBB4B, TUBG1, TYMS	5
Organismal Injury and Abnormalities	spinal muscular atrophy	spinal muscular atrophy	7.74e-05		DYNC1H1, GARS, HSPB1, RRM1, RRM2, UBA1	6
Organismal Injury and Abnormalities	HER2 negative breast adenocarcinoma	HER2 negative breast adenocarcinoma	8.77e-05		PARP1, RRM1, TUBA4A, TUBB4B, TUBG1	5
Organismal Injury and Abnormalities	HER2 negative breast adenocarcinoma	stage 4 HER2 negative breast adenocarcinoma	0.000313		RRM1, TUBA4A, TUBB4B, TUBG1	4
Organismal Injury and Abnormalities	plasma cell dyscrasia	plasma cell dyscrasia	8.87e-05		ANXA11, ANXA2, ANXA4, ANXA5, FASN, GTF2I, HAT1, IMPDH2, KPNA2, LAMP1, NONO, PARP1, PSIP1, PSMD1, PSMD2, RAC1, RPS6, RRM1, RRM2, SOD2, VIM, XRCC6, YWHAE	23
Organismal Injury and Abnormalities	genital tract cancer	genital tract cancer	9.85e-05		ABCE1, ACTN1, ACTN4, ADSL, AHNAK, ALB, ALCAM, ALDH7A1, ALPP, ANXA1, ANXA11, ANXA2, ANXA5, APOA1, ASS1, BAG6, BSG, CAND1, CAPN2, CAST, CCDC47, CCNB1, CCT5, CD55, CLIC1, CPNE3, CPS1, CSDE1, CTNNA1, CTSC, CYP51A1, DAZAP1, DBNL, DDB1, DHX9, DNAJA1, DNAJA2, DYNC1H1, EEF2, EFNA1, EIF2S1, EIF3E, EIF4E, EMD, ENO1, EPHX1, EPRS, ETFB, FASN, FLOT1, GART, GBE1, GLS, GSTK1, H2AFJ, HADHB, HCFC1, HDLBP, HLA-B, …	179
Organismal Injury and Abnormalities	male genital neoplasm	male genital neoplasm	0.000101		AHNAK, ALB, ALDH7A1, ALPP, ANXA11, ANXA2, APOA1, ASS1, CAPN2, CPNE3, CYP51A1, EIF4E, FASN, HLA-B, HMGB3, HSP90AA1, HSP90AB1, HSP90B1, HSPA5, HSPB1, ISG15, ISY1, KRT1, KTN1, LMO7, MCM2, MCM5, NACA, NASP, NRDC, OGT, PARP1, PC, PKM, PLEC, PODXL, PSAT1, PSIP1, PSMD3, RBBP4, RPL29, RRBP1, SERPINB1, SFN, SLC16A3, SLC3A2, SMC4, SND1, SPTBN1, SUGT1, TECR, TK1, TMEM245, TUBA4A, TUBB4B, TUBG1, TYMS, UBE2N,…	62
Organismal Injury and Abnormalities	angioimmunoblastic T-cell lymphoma	angioimmunoblastic T-cell lymphoma	0.000108		IDH2, PSMD1, PSMD2, RRM1, RRM2, TYMS	6
Organismal Injury and Abnormalities	adenoma	adenoma	0.000112		ANXA2, ANXA5, APOA1, ASS1, ATP1A1, BYSL, CCNB1, DAP3, DDX17, DUT, ENO3, HINT1, HMGB2, HSP90AB1, ITGB1, MAPK1, PARK7, PARP1, PKM, PPA1, PRDX2, PRDX6, PSAT1, PTPN11, RRM2, S100A11, SKP1, SLC7A5, SMC4, SPINT2, SPTBN1, USP9X	32
Organismal Injury and Abnormalities	oral cavity carcinoma	oral cavity carcinoma	0.000116		ADSL, BAG1, CTSC, FASN, HSP90AA1, HSP90AB1, HSP90B1, MAP7, NPM1, PDLIM5, PKM, TUBA4A, TUBB4B, TUBG1, TYMS	15
Organismal Injury and Abnormalities	chronic myelomonocytic leukemia	chronic myelomonocytic leukemia	0.000118		IDH2, NCSTN, NPM1, PARP1, PTPN11, RRM1, RRM2	7
Organismal Injury and Abnormalities	lymph node cancer	lymph node cancer	0.000127		HSP90AA1, HSP90AB1, HSP90B1, ITGB1, PTPN11, TUBA4A, TUBB4B, TUBG1	8
Organismal Injury and Abnormalities	connective tissue cancer	connective tissue cancer	0.00013		CSDE1, FASN, HINT1, HSP90AA1, HSP90AB1, HSP90B1, IDH2, IMPDH2, MCM3, NCAPD2, RRM1, RRM2, TKT, TUBA4A, TUBB4B, TUBG1, TYMS	17
Organismal Injury and Abnormalities	metastatic pancreatic cancer	metastatic pancreatic cancer	0.000134		PARP1, RRM1, RRM2, TUBA4A, TUBB4B, TUBG1, TYMS	7
Organismal Injury and Abnormalities	osteosarcoma	osteosarcoma	0.00014		CSDE1, FASN, HINT1, HSP90AA1, HSP90AB1, HSP90B1, IMPDH2, MCM3, NCAPD2, RRM1, RRM2, TKT, TUBA4A, TUBB4B, TUBG1, TYMS	16
Organismal Injury and Abnormalities	primary neoplasm	primary neoplasm	0.00015		ALPP, CCT5, GART, HSP90AA1, HSP90AB1, HSP90B1, KPNA2, LDHA, PARP1, PKM, PRKDC, PSAT1, PSIP1, PTPN11, RAC1, RRM1, RRM2, SLC16A3, SMC4, TUBA4A, TUBB4B, TUBG1, TYMS	23
Organismal Injury and Abnormalities	benign connective or soft tissue neoplasm	benign connective or soft tissue neoplasm	0.000182		ADGRE5, ALDOA, CTSC, FH, FTH1, HMGB1, HSD17B10, HSP90AB1, IQGAP1, ISOC1, MAPK1, MT-CO2, NDRG1, NDUFV2, PLD3, RPL27, RPL9, RPS19, RPS25, S100A11, SF3A1, SOD2, ZYX	23
Organismal Injury and Abnormalities	dystrophy	dystrophy of muscle	0.000199		AHNAK, CAP1, CAST, CFL1, CNBP, CYCS, EMD, HLA-C, HNRNPDL, ITGB1, PLEC, PLS3, S100A11, TBCD, TIA1, TPM4	16
Organismal Injury and Abnormalities	muscle tumor	muscle tumor	0.000206		ACADVL, ADGRE5, ALDOA, ASS1, ATL3, BAG6, BTF3, BYSL, CPS1, CTSC, CTSD, DHX9, FH, FTH1, GBE1, HCFC1, HLA-B, HSD17B10, HSP90AB1, IQGAP1, ISOC1, KRT10, KYNU, LDHA, LRPPRC, MAPK1, MT-CO2, MYH9, NDRG1, NDUFS3, NDUFV2, PBK, PLD3, PNP, PODXL, PRKDC, PTPN11, RPL27, RPL9, RPS19, RPS25, RRBP1, S100A11, SCD, SF3A1, SHMT1, SOD2, TACO1, TBCD, TECR, TK1, TUBA4A, TUBB4B, TUBG1, TYMS, XAB2, ZYX	57
Organismal Injury and Abnormalities	liver lesion	liver lesion	0.00021	-0.672	ACADVL, ACOT7, ACTN1, AHNAK, AHSG, ALB, ALCAM, ALDH7A1, ALPP, ANXA1, ANXA2, API5, APOA1, ASS1, ATL3, ATP1A1, ATP1B3, ATP5A1, ATP5B, ATXN2L, BAG6, BSG, BZW1, CACYBP, CAPG, CAST, CCNB1, CD55, CLIC1, CPNE3, CPS1, CSDE1, CTNNA1, CTSC, CTSD, CYP51A1, DAP3, DDX17, DDX39B, DNAJA1, DYNC1H1, EEF1A1, EEF2, EIF3E, EPHX1, EPRS, FAM129B, FANCI, FASN, FKBP8, FTL, GANAB, GARS, GBE1, GLG1, GLUD1, GMPS, GOLPH3, G…	183
Organismal Injury and Abnormalities	familial motor neuron disease	familial motor neuron disease	0.000226		DYNC1H1, GARS, HSPB1, PARK7, RRM1, RRM2, SOD1, UBA1	8
Organismal Injury and Abnormalities	oral tumor	oral tumor	0.00023		ADSL, ANXA1, BAG1, BSG, CTSC, ETFB, FASN, GART, HSP90AA1, HSP90AB1, HSP90B1, MAP7, NPM1, PDLIM5, PKM, SCARB2, TUBA4A, TUBB4B, TUBG1, TYMS	20
Organismal Injury and Abnormalities	large intestine neoplasm	large intestine neoplasm	0.00023		AARS, ABCE1, ACADVL, ACOT7, ADSL, AHNAK, AIMP1, ALB, ALCAM, ALDOA, ALPP, ANXA1, ANXA11, ANXA2, ANXA4, API5, ATP1A1, ATP5A1, ATXN2L, BAG1, BAG6, BASP1, BST2, BYSL, BZW1, CACYBP, CAP1, CAPG, CAPN2, CAPRIN1, CCDC47, CCNB1, CCT5, CD2AP, CDC37, CFL1, CLIC1, CLPTM1L, CPS1, CPT1A, CSDE1, CTNNA1, CTSC, CTSD, CYC1, CYP51A1, DAZAP1, DBNL, DDB1, DDX17, DDX21, DDX39B, DEK, DHX9, DLD, DNAJA1, DNAJA2, DYNC1H1,…	267
Organismal Injury and Abnormalities	anthracycline-resistant taxane-naive metastatic breast cancer	anthracycline-resistant taxane-naive metastatic breast cancer	0.000239		TUBA4A, TUBB4B, TUBG1, TYMS	4
Organismal Injury and Abnormalities	glioma	grade 3 glioma	0.000239		ACTN1, ACTN4, IDH2, PKM	4
Organismal Injury and Abnormalities	hormone receptor negative breast cancer	metastatic hormone receptor negative breast cancer	0.000246		RRM1, TUBA4A, TUBB4B, TUBG1, TYMS	5
Organismal Injury and Abnormalities	hormone receptor negative breast cancer	recurrent hormone receptor negative breast cancer	0.000509		TUBA4A, TUBB4B, TUBG1, TYMS	4
Organismal Injury and Abnormalities	Charcot-Marie-Tooth disease	Charcot-Marie-Tooth disease	0.000265		AARS, DYNC1H1, GARS, HSPB1, NDRG1, SEPT9, YARS	7
Organismal Injury and Abnormalities	closure	closure of wound	0.000294		AIMP1, ANXA2, HMGB1, OGT, RAC1, SOD2, VIM	7
Organismal Injury and Abnormalities	Charcot-Marie-Tooth disease type 2	autosomal dominant Charcot-Marie-Tooth disease type 2	0.000313		AARS, DYNC1H1, GARS, HSPB1	4
Organismal Injury and Abnormalities	metastatic triple negative breast carcinoma	metastatic triple negative breast carcinoma	0.000313		RRM1, TUBA4A, TUBB4B, TUBG1	4
Organismal Injury and Abnormalities	oxidative stress	oxidative stress	0.000323	-0.211	FTH1, HSD17B10, HSPB1, LANCL1, PRDX4, PRDX5, SOD1, SOD2	8
Organismal Injury and Abnormalities	benign neoplasm of endocrine gland	benign neoplasm of endocrine gland	0.000327		ANXA2, ANXA5, APOA1, ASS1, ATP1A1, DAP3, DUT, ENO3, HMGB2, HSP90AB1, PARK7, PRDX2, PRDX6, RRM2	14
Organismal Injury and Abnormalities	lymphoma	stage 4 lymphoma	0.000339		RRM1, RRM2, TUBA4A, TUBB4B, TUBG1, TYMS	6
Organismal Injury and Abnormalities	enteropathy associated T cell lymphoma	enteropathy associated T cell lymphoma	0.000349		PSMD1, PSMD2, RRM1, RRM2, TYMS	5
Organismal Injury and Abnormalities	nodule	nodule	0.000352		ANXA5, APOA1, HMGB1, HSP90AB1, PARK7, PRDX2, PRDX5, PRDX6	8
Organismal Injury and Abnormalities	Emery-Dreifuss muscular dystrophy	Emery-Dreifuss muscular dystrophy	0.000361		CAP1, CFL1, EMD, PLS3, S100A11, TBCD, TPM4	7
Organismal Injury and Abnormalities	pelvic cancer	pelvic cancer	0.000388		ABCE1, ACTN1, ACTN4, ADSL, AHNAK, ALB, ALCAM, ALDH7A1, ALPP, ANXA1, ANXA11, ANXA2, ANXA5, APOA1, ASS1, ATXN2L, BAG6, BSG, CAND1, CAPN2, CAST, CCDC47, CCNB1, CCT5, CD55, CLIC1, CPNE3, CPS1, CSDE1, CTNNA1, CTSC, CYP51A1, DAZAP1, DBNL, DDB1, DHX9, DNAJA1, DNAJA2, DYNC1H1, EEF2, EFNA1, EIF2S1, EIF3E, EIF4E, EMD, ENO1, EPHX1, EPRS, ETFB, FASN, FLOT1, GART, GBE1, GLS, GSTK1, H2AFJ, HADHB, HCFC1, HDLBP,…	186
Organismal Injury and Abnormalities	HER2 negative invasive breast adenocarcinoma	HER2 negative invasive breast adenocarcinoma	0.000403		PARP1, TUBA4A, TUBB4B, TUBG1	4
Organismal Injury and Abnormalities	malignant neoplasm of large intestine	malignant neoplasm of large intestine	0.000404		AARS, ABCE1, ACADVL, ACOT7, ADSL, AHNAK, AIMP1, ALB, ALCAM, ALDOA, ALPP, ANXA1, ANXA11, ANXA2, ANXA4, API5, ATP1A1, ATP5A1, ATXN2L, BAG1, BAG6, BASP1, BST2, BYSL, BZW1, CACYBP, CAP1, CAPG, CAPN2, CAPRIN1, CCDC47, CCNB1, CCT5, CD2AP, CDC37, CFL1, CLIC1, CLPTM1L, CPS1, CPT1A, CSDE1, CTNNA1, CTSC, CTSD, CYC1, CYP51A1, DAZAP1, DBNL, DDB1, DDX17, DDX21, DDX39B, DEK, DHX9, DLD, DNAJA1, DNAJA2, DYNC1H1,…	264
Organismal Injury and Abnormalities	prostate cancer	prostate cancer	0.000404		AHNAK, ALB, ALDH7A1, ANXA11, ANXA2, APOA1, ASS1, CAPN2, CPNE3, CYP51A1, EIF4E, FASN, HLA-B, HMGB3, HSPA5, HSPB1, ISG15, ISY1, KRT1, KTN1, LMO7, MCM2, MCM5, NACA, NASP, NRDC, OGT, PARP1, PC, PKM, PLEC, PODXL, PSAT1, PSIP1, PSMD3, RBBP4, RPL29, RRBP1, SERPINB1, SFN, SLC16A3, SLC3A2, SMC4, SND1, SUGT1, TECR, TK1, TMEM245, TUBA4A, TUBB4B, TUBG1, UBE2N, UGDH, USP9X, VCL, YWHAQ	56
Organismal Injury and Abnormalities	myeloproliferative disorder	myeloproliferative disorder	0.000409	0.849	AHSG, ALPP, ATP5A1, BAG1, CAPN2, CPT1A, CYCS, CYP51A1, DEK, DYNC1H1, EEF1A1, EPHX1, GLS, HADHB, HLA-B, HLA-C, HSPA5, HSPD1, IDH2, IL18, IMPDH2, KPNA2, LAMP1, LIMCH1, MCM6, MT-CO2, MTHFD1, MYH9, NCEH1, NCSTN, NDRG1, NOMO1 (includes others), NPM1, OXA1L, PARP1, PDS5A, PNPO, PPIA, PSIP1, PSME1, PTPN11, RAC1, RBBP4, RPL13, RPL13A, RPL15, RPL34, RPLP0, RPLP1, RPS13, RPS16, RPS19, RPS20, RPS23, RPS25, …	70
Organismal Injury and Abnormalities	lymphatic node tumor	lymphatic node tumor	0.000412		HSP90AA1, HSP90AB1, HSP90B1, ITGB1, PTPN11, TUBA4A, TUBB4B, TUBG1, VIM	9
Organismal Injury and Abnormalities	oral squamous cell carcinoma	oral squamous cell carcinoma	0.000434		BAG1, CTSC, HSP90AA1, HSP90AB1, HSP90B1, MAP7, NPM1, PDLIM5, PKM, TUBA4A, TUBB4B, TUBG1, TYMS	13
Organismal Injury and Abnormalities	Neu-Laxova syndrome	Neu-Laxova syndrome	0.000462		PHGDH, PSAT1	2
Organismal Injury and Abnormalities	cyclic ichthyosis with epidermolytic hyperkeratosis	cyclic ichthyosis with epidermolytic hyperkeratosis	0.000462		KRT1, KRT10	2
Organismal Injury and Abnormalities	epidermolytic palmoplantar keratoderma	epidermolytic palmoplantar keratoderma	0.000462		KRT1, KRT9	2
Organismal Injury and Abnormalities	mitochondrial trifunctional protein deficiency	mitochondrial trifunctional protein deficiency	0.000462		HADHA, HADHB	2
Organismal Injury and Abnormalities	mucoepidermoid carcinoma	mucoepidermoid carcinoma	0.000488		ADSL, BAG1, HNRNPK, RBBP4, RPS16, SFN	6
Organismal Injury and Abnormalities	melanoma	advanced melanoma	0.000509		EFNA1, TUBA4A, TUBB4B, TUBG1	4
Tumor Morphology	cell death	cell death of osteosarcoma cells	3.71e-29	-2	CHMP4B, COPB2, EEF1A1, EIF3B, EIF3E, EIF3G, HSPA9, KPNB1, NAPA, PSMA4, PSMA5, PSMB3, PSMC5, RAN, RBM39, RPA3, RPL13, RPL13A, RPL27, RPL27A, RPL7A, RPL9, RPLP0, RPS13, RPS16, RPS19, RPS3, RPS5, RRM2, SF3A1, SF3B2, SF3B3, SNRPA1, SNRPB, U2AF2, VDAC2	36
Tumor Morphology	cell death	cell death of tumor cells	1.24e-21	-0.706	AIMP1, ALB, ANXA1, ANXA2, BAG1, BSG, CHMP4B, COPB2, CYCS, EEF1A1, EIF3B, EIF3E, EIF3G, ENO1, FASN, HMGB1, HSP90AB1, HSPA9, IDH2, IL18, KPNB1, MAPK1, MCM2, NAMPT, NAPA, NDRG1, NOLC1, PARP1, PNP, PSMA4, PSMA5, PSMB3, PSMC5, RAC1, RAN, RBM39, RPA3, RPL13, RPL13A, RPL27, RPL27A, RPL7A, RPL9, RPLP0, RPS13, RPS16, RPS19, RPS3, RPS5, RRM2, SF3A1, SF3B2, SF3B3, SLC16A1, SNRPA1, SNRPB, SOD1, U2AF2, VDAC2	59
Tumor Morphology	cell death	cell death of cancer cells	3.13e-20	-1.252	ALB, ANXA1, CHMP4B, COPB2, EEF1A1, EIF3B, EIF3E, EIF3G, ENO1, FASN, HMGB1, HSP90AB1, HSPA9, IDH2, KPNB1, MAPK1, MCM2, NAMPT, NAPA, NDRG1, PARP1, PNP, PSMA4, PSMA5, PSMB3, PSMC5, RAC1, RAN, RBM39, RPA3, RPL13, RPL13A, RPL27, RPL27A, RPL7A, RPL9, RPLP0, RPS13, RPS16, RPS19, RPS3, RPS5, RRM2, SF3A1, SF3B2, SF3B3, SLC16A1, SNRPA1, SNRPB, SOD1, U2AF2, VDAC2	52
Tumor Morphology	proliferation	proliferation of tumor cells	1.58e-05	-0.742	ACTN4, ANXA1, ANXA2, BAG1, BSG, CACYBP, CD151, CTSZ, EEF1A1, EFNA1, FASN, GLS, HMGB1, HMGB3, HSPA5, IL18, LDHA, MAPK1, NDRG1, NPM1, PARK7, PARP1, RAC1, SLC3A2, SMAD3, SRSF3, STMN1, SUGT1, TIGAR, TPD52, TXLNA, UBA2	32
Tumor Morphology	invasion	invasion of tumor	2.28e-05	0.185	ADGRE5, ALCAM, ANXA2, BSG, CAPN2, CD151, CTSZ, FASN, HDLBP, HMGB1, HMGB3, HSPA5, ITGB1, JUP, MAPK1, PARK7, PDCD4, RAC1, VIM	19
Infectious Diseases	infection	Viral Infection	5.26e-25	-0.028	ABCE1, ACTN1, ADGRE5, AIMP1, ALB, ALPP, ANXA1, ANXA2, ANXA5, APOA1, ATP5B, ATP6V0D1, ATP6V1A, BAG6, BSG, BST2, BTF3, CD46, CD55, CHMP4A, CHMP4B, COPB2, CTSZ, CYCS, CYP51A1, DDB1, DDX17, DEK, DHX9, DNAJA1, DNAJA2, EEF1A1, EIF2S1, EIF3G, EIF4A3, EXOSC5, FASN, FTL, GANAB, GOLPH3, GPI, GTF2I, HLA-B, HLA-C, HMGB1, HNRNPC, HNRNPDL, HNRNPK, HNRNPU, HSP90AA1, HSP90AB1, HSP90B1, HSPA4, HSPA5, HSPA9, HSPD1…	130
Infectious Diseases	infection	infection by RNA virus	2.9e-12	-0.479	ADGRE5, ALB, ANXA2, APOA1, ATP5B, ATP6V0D1, BAG6, BSG, CD55, COPB2, CTSZ, CYCS, CYP51A1, DHX9, DNAJA2, EIF3G, EXOSC5, GANAB, GOLPH3, GPI, HLA-C, HMGB1, HNRNPDL, HNRNPK, HNRNPU, HSPA4, HSPA5, HSPA9, IL18, IMPDH2, ISG15, ITGB1, KPNB1, LMAN2, MAT2A, NDUFA10, PCBP2, PGRMC2, PPIB, PRPF6, PSMA5, PSMC5, RAB11B, RAB5C, RANBP1, RAP1B, RPL10A, RPL12, RPL18, RPS6, SERPINB6, SF3A1, SF3B2, SNRPA1, SPTAN1, SPT…	66
Infectious Diseases	infection	infection of cells	2.54e-11	-0.292	ADGRE5, ANXA2, ATP5B, ATP6V0D1, BAG6, BSG, CD46, CD55, COPB2, CTSZ, CYCS, DHX9, DNAJA2, EIF3G, EXOSC5, GANAB, GOLPH3, GPI, HMGB1, HNRNPDL, HNRNPK, HNRNPU, HSPA5, HSPA9, IL18, ITGB1, KPNB1, LMAN2, MAT2A, NDUFA10, PCBP2, PGRMC2, PPIB, PRPF6, PSMA5, PSMC5, RAB11B, RAB5C, RAC1, RANBP1, RAP1B, RPL10A, RPL12, RPL18, RPS6, SERPINB6, SF3A1, SF3B2, SNRPA1, SPTAN1, SPTBN1, SSR1, SSU72, SUB1, TECR, TFRC, TP…	60
Infectious Diseases	infection	infection by HIV-1	3.48e-08	0.302	ADGRE5, ATP5B, BAG6, CTSZ, CYCS, DHX9, DNAJA2, EXOSC5, GANAB, GOLPH3, HLA-C, HMGB1, HNRNPDL, HNRNPU, IL18, ITGB1, KPNB1, LMAN2, MAT2A, NDUFA10, PGRMC2, PPIB, PRPF6, PSMA5, PSMC5, RANBP1, RAP1B, RPL10A, RPL12, RPL18, SERPINB6, SF3A1, SF3B2, SNRPA1, SPTAN1, SPTBN1, SSR1, SSU72, SUB1, TECR, TPT1, XAB2, ZYX	43
Infectious Diseases	infection	infection of embryonic cell lines	8.42e-07	0.3	BSG, GANAB, HMGB1, HNRNPDL, HSPA5, KPNB1, LMAN2, MAT2A, PCBP2, PRPF6, PSMA5, PSMC5, RPL10A, RPL12, RPL18, RPS6, SF3A1, SF3B2, SNRPA1, SUB1, TFRC, XAB2, ZYX	23
Infectious Diseases	infection	infection of epithelial cell lines	8.42e-07	0.3	BSG, GANAB, HMGB1, HNRNPDL, HSPA5, KPNB1, LMAN2, MAT2A, PCBP2, PRPF6, PSMA5, PSMC5, RPL10A, RPL12, RPL18, RPS6, SF3A1, SF3B2, SNRPA1, SUB1, TFRC, XAB2, ZYX	23
Infectious Diseases	infection	infection of kidney cell lines	1.56e-06	0.285	BSG, GANAB, HMGB1, HNRNPDL, HSPA5, KPNB1, LMAN2, MAT2A, PCBP2, PRPF6, PSMA5, PSMC5, RPL10A, RPL12, RPL18, RPS6, SF3A1, SF3B2, SNRPA1, SUB1, TFRC, XAB2, ZYX	23
Infectious Diseases	infection	infection of cervical cancer cell lines	3.91e-06	0.055	ADGRE5, ATP5B, ATP6V0D1, BAG6, CD55, COPB2, CTSZ, CYCS, DNAJA2, EIF3G, EXOSC5, GOLPH3, HNRNPK, HNRNPU, HSPA9, MAT2A, NDUFA10, PGRMC2, PPIB, RAB5C, RAC1, RANBP1, RAP1B, SERPINB6, SPTAN1, SPTBN1, SSR1, SSU72, TECR, TPT1	30
Infectious Diseases	infection	infection of tumor cell lines	3.95e-06	-0.676	ADGRE5, ATP5B, ATP6V0D1, BAG6, CD46, CD55, COPB2, CTSZ, CYCS, DNAJA2, EIF3G, EXOSC5, GOLPH3, HMGB1, HNRNPK, HNRNPU, HSPA9, MAT2A, NDUFA10, PGRMC2, PPIB, RAB11B, RAB5C, RAC1, RANBP1, RAP1B, SERPINB6, SPTAN1, SPTBN1, SSR1, SSU72, TECR, TFRC, TPT1	34
Infectious Diseases	infection	infection of gonadal cell lines	0.000129	-0.982	BSG, CD46, CD55, TFRC	4
Infectious Diseases	replication	replication of virus	3.73e-10	-0.802	ANXA5, ATP5B, ATP6V0D1, ATP6V1A, BST2, BTF3, COPB2, DDB1, DEK, DHX9, DNAJA1, EEF1A1, EIF2S1, EIF3G, EIF4A3, EXOSC5, FASN, HMGB1, HSP90AA1, HSP90AB1, HSP90B1, HSPD1, IL18, ISG15, KPNB1, MAPK1, NCL, NPM1, PARP1, PBK, PCBP2, PPIA, PRDX2, PSIP1, PSMD2, RAB11B, RPL13A, RPS16, RPS5, RPS6, SF3A1, SFPQ, SLC9A3R1, SNRNP70, TMPO, XAB2	46
Infectious Diseases	replication	replication of RNA virus	9.38e-10	-1.085	ANXA5, ATP6V0D1, ATP6V1A, BST2, BTF3, COPB2, DDB1, DHX9, DNAJA1, EEF1A1, EIF2S1, EIF3G, EIF4A3, EXOSC5, FASN, HMGB1, HSP90AA1, HSP90AB1, HSPD1, IL18, ISG15, KPNB1, MAPK1, NCL, NPM1, PBK, PCBP2, PPIA, PRDX2, PSIP1, PSMD2, RAB11B, RPL13A, RPS16, RPS5, RPS6, SF3A1, SFPQ, SLC9A3R1, SNRNP70, TMPO, XAB2	42
Infectious Diseases	replication	replication of Influenza A virus	2.29e-05	-0.529	ATP6V0D1, ATP6V1A, COPB2, EEF1A1, EIF3G, EIF4A3, HSP90AA1, HSPD1, ISG15, KPNB1, MAPK1, PBK, PSMD2, RAB11B, RPL13A, RPS16, RPS5, SF3A1, SFPQ, SNRNP70, XAB2	21
Infectious Diseases	HIV infection	HIV infection	1.49e-09	0.297	ADGRE5, ALB, ANXA2, APOA1, ATP5B, BAG6, CTSZ, CYCS, CYP51A1, DHX9, DNAJA2, EXOSC5, GANAB, GOLPH3, GPI, HLA-C, HMGB1, HNRNPDL, HNRNPU, HSPA4, IL18, IMPDH2, ITGB1, KPNB1, LMAN2, MAT2A, NDUFA10, PGRMC2, PPIB, PRPF6, PSMA5, PSMC5, RANBP1, RAP1B, RPL10A, RPL12, RPL18, SERPINB6, SF3A1, SF3B2, SNRPA1, SPTAN1, SPTBN1, SSR1, SSU72, SUB1, TECR, TFRC, TPT1, TYMS, XAB2, ZYX	52
Infectious Diseases	production	production of virus	0.000123	0.196	ABCE1, BST2, DDX17, GTF2I, HSP90AB1, OGT, PPIA, PTPN11, SART3, ST13	10
Infectious Diseases	productive infection	productive infection of cervical cancer cell lines	0.000465	-0.246	ADGRE5, ATP5B, BAG6, CTSZ, CYCS, DNAJA2, GOLPH3, HNRNPU, NDUFA10, PGRMC2, SERPINB6, SSR1, SSU72, TECR, TPT1	15
Protein Synthesis	metabolism	metabolism of protein	2.63e-20	-0.743	ANXA1, APOA1, ATP1B3, BAG1, BAG6, CAPN2, CAPRIN1, CAST, CCT5, CCT7, CD46, CDC37, CNBP, CPS1, CTSC, CTSD, CTSZ, DDX39B, DHX9, DLD, EEF1A1, EEF2, EIF2S1, EIF3B, EIF3E, EIF3G, EIF4A3, EIF4E, EIF4H, EPRS, HCFC1, HNRNPD, HNRNPK, HNRNPL, HSP90B1, HSPA5, HSPA8, HSPB1, HSPD1, IL18, ITGB1, LAMP1, MAPK1, METAP2, MTPN, MYH9, NACA, NCBP1, NCL, NCSTN, NPM1, NRDC, OGT, PARK7, PCBP1, PDCD10, PDCD4, PPIB, PSMB3,…	88
Protein Synthesis	translation	translation	1.61e-16	0.669	CAPRIN1, CNBP, DHX9, EEF1A1, EEF2, EIF2S1, EIF3B, EIF3E, EIF3G, EIF4A3, EIF4E, EIF4H, EPRS, HNRNPK, HSPA5, HSPB1, ITGB1, NACA, NCBP1, NCL, PCBP1, PDCD4, RPL10A, RPL13A, RPL17, RPL27A, RPL30, RPS20, RPS3, RPS5, RPS6, RPS9, RRBP1, SNRNP70, TIA1, TUFM, UPF1	37
Protein Synthesis	translation	translation of protein	2.02e-14	0.225	CAPRIN1, CNBP, DHX9, EEF1A1, EIF2S1, EIF3B, EIF3E, EIF3G, EIF4A3, EIF4E, EIF4H, EPRS, HNRNPK, HSPA5, HSPB1, ITGB1, NACA, NCBP1, NCL, PCBP1, PDCD4, RPL10A, RPL13A, RPL17, RPL27A, RPL30, RPS3, RPS5, RPS6, RPS9, RRBP1, SNRNP70, TIA1, UPF1	34
Protein Synthesis	translation	translation of RNA	1.52e-10	-0.99	CAPRIN1, EIF2S1, EIF3B, EIF3E, EIF3G, EIF4A3, EIF4E, EIF4H, EPRS, HSPB1, NACA, NCBP1, RPL10A, RPL13A, RPL17, RPL27A, RPL30, RPS3, RPS5, RPS9, RRBP1, TIA1, UPF1	23
Protein Synthesis	translation	translation of mRNA	6.18e-10	-0.99	CAPRIN1, EIF2S1, EIF3B, EIF3E, EIF3G, EIF4A3, EIF4E, EIF4H, EPRS, HSPB1, NACA, NCBP1, RPL10A, RPL13A, RPL17, RPL27A, RPL30, RPS3, RPS5, RPS9, RRBP1, TIA1	22
Protein Synthesis	translation	initiation of translation of protein	2.83e-05		EIF2S1, EIF3B, EIF3E, EIF3G, EIF4E, EIF4H, HSPB1, NCBP1	8
Protein Synthesis	synthesis	synthesis of protein	4.36e-16	0.069	ANXA1, CAPRIN1, CNBP, DDX39B, DHX9, EEF1A1, EEF2, EIF2S1, EIF3B, EIF3E, EIF3G, EIF4A3, EIF4E, EIF4H, EPRS, HNRNPD, HNRNPK, HNRNPL, HSPA5, HSPB1, IL18, ITGB1, MAPK1, METAP2, MTPN, NACA, NCBP1, NCL, NPM1, PARK7, PCBP1, PDCD4, PTPN11, RPL10A, RPL13A, RPL17, RPL27A, RPL30, RPS20, RPS3, RPS5, RPS6, RPS9, RRBP1, SMAD3, SNRNP70, SOD1, SOD2, TIA1, TUFM, UPF1	51
Protein Synthesis	expression	expression of protein	1.26e-12	0.227	ANXA1, CAPRIN1, CNBP, DHX9, EEF1A1, EIF2S1, EIF3B, EIF3E, EIF3G, EIF4A3, EIF4E, EIF4H, EPRS, HNRNPK, HSPA5, HSPB1, ITGB1, NACA, NCBP1, NCL, PCBP1, PDCD4, RPL10A, RPL13A, RPL17, RPL27A, RPL30, RPS3, RPS5, RPS6, RPS9, RRBP1, SNRNP70, SOD1, SOD2, TIA1, UPF1	37
Protein Synthesis	stabilization	stabilization of protein	6.53e-10		APOA1, ATP1B3, BAG6, CCT5, CCT7, CDC37, HCFC1, HSPA5, HSPA8, HSPD1, LAMP1, NACA, NPM1, PARK7, PDCD10, PPIB, PSMD8, SMAD3, SUGT1, TCP1, ZNF207	21
Protein Synthesis	catabolism	catabolism of protein	5.64e-09	-1.701	APOA1, ATP1B3, BAG1, BAG6, CAPN2, CAST, CCT5, CCT7, CD46, CDC37, CPS1, CTSC, CTSD, CTSZ, DLD, HCFC1, HSP90B1, HSPA5, HSPA8, HSPD1, ITGB1, LAMP1, MYH9, NACA, NCSTN, NPM1, NRDC, OGT, PARK7, PDCD10, PPIB, PSMB3, PSMD2, PSMD8, SERPINB1, SF3B3, SMAD3, SOD1, SOD2, SUGT1, TCP1, UBE2N, USP14, USP9X, ZNF207	45
Protein Synthesis	polymerization	polymerization of protein	5e-08		ADSL, AHNAK, ANXA2, ANXA5, ATL3, CHMP4A, CHMP4B, CPT1A, CTNNA1, EEF1A1, FLOT1, GLS, HIST1H4A, HSD17B10, IMPDH2, JUP, NPM1, OXA1L, PFKP, PRKAR2A, PRKCSH, RAC1, RPS19, RRM1, RRM2, SEPT9, SHMT1, SOD2, ST13, TK1, XRCC6	31
Protein Synthesis	tetramerization	tetramerization of protein	3.66e-07		ADSL, ANXA2, GLS, HIST1H4A, HSD17B10, IMPDH2, OXA1L, PFKP, RPS19, RRM1, RRM2, SHMT1, SOD2, TK1, XRCC6	15
Protein Synthesis	oligomerization	oligomerization of protein	6.87e-05		AHNAK, ANXA5, ATL3, CHMP4A, CHMP4B, CPT1A, CTNNA1, EEF1A1, FLOT1, JUP, NPM1, PRKAR2A, PRKCSH, RRM1, RRM2, SEPT9, SOD2, ST13	18
Protein Synthesis	damage	damage of protein	0.000403	-1.982	HSP90B1, HSPA5, SOD1, SOD2	4
Neurological Disease	neuromuscular disease	neuromuscular disease	2.58e-19		ALB, ALCAM, ANXA1, ANXA2, ARL3, ATP5L, ATP5O, ATP6V1A, BAG6, BASP1, CD55, CYC1, CYCS, CYP51A1, DBNL, DNAJA1, EEF1A1, EIF3E, ENO3, ETFB, FLOT1, FTH1, FTL, GPI, HADHB, HINT1, HLA-B, HMGB2, HNRNPDL, HNRNPU, HSP90AA1, HSP90B1, HSPA5, HSPA8, HSPB1, IL18, IMPDH2, ISG15, ISOC1, LAMP1, LDHA, LDHB, MYL12A, NAPA, NDRG1, NDUFS3, NDUFV2, NPM1, P4HA1, PARK7, PARP1, PEBP1, PKM, PPIA, PRDX2, PRDX6, PSAT1, PSMA4…	82
Neurological Disease	disorder of basal ganglia	disorder of basal ganglia	3.52e-19		ALB, ANXA2, ARL3, ATP5L, ATP5O, ATP6V1A, BASP1, CYC1, CYCS, CYP51A1, DBNL, DNAJA1, EEF1A1, EIF3E, ENO3, ETFB, FLOT1, FTH1, FTL, GPI, HADHB, HINT1, HLA-B, HMGB2, HNRNPDL, HNRNPU, HSP90AA1, HSPA5, HSPA8, HSPB1, ISG15, ISOC1, LAMP1, LDHA, LDHB, MYL12A, NAPA, NDRG1, NDUFS3, NDUFV2, NPM1, P4HA1, PARK7, PARP1, PEBP1, PKM, PPIA, PRDX2, PRDX6, PSAT1, PSME1, RAN, RANBP1, RPL13, RPL13A, RPL15, RPL17, SCARB…	75
Neurological Disease	movement disorder	Movement Disorders	1.92e-13	-0.209	ALB, ANXA2, ARL3, ATP5L, ATP5O, ATP6V1A, BASP1, CTSD, CYC1, CYCS, CYP51A1, DBNL, DNAJA1, EEF1A1, EEF2, EIF3E, ENO3, ETFB, FLOT1, FTH1, FTL, GPI, HADHB, HINT1, HLA-B, HMGB2, HNRNPDL, HNRNPU, HSP90AA1, HSPA5, HSPA8, HSPB1, IL18, ISOC1, LAMP1, LDHA, LDHB, MYL12A, NAPA, NDRG1, NDUFS3, NDUFV2, NPM1, P4HA1, PARK7, PARP1, PEBP1, PKM, PPIA, PPT1, PRDX2, PRDX6, PSAT1, PSME1, RAN, RANBP1, RPL13, RPL13A, RP…	80
Neurological Disease	progressive motor neuropathy	progressive motor neuropathy	2.13e-12	1.165	ALB, ALCAM, ANXA1, ANXA2, ANXA5, BAG6, CAPN2, CPT1A, DBNL, EEF1A1, ENO3, FASN, FLOT1, FTH1, FTL, HLA-B, HNRNPDL, HSPA5, HSPB1, IL18, IMPDH2, ISG15, LAMP1, LDHA, LDHB, MAPK1, NDUFV2, PARK7, PEBP1, PFKP, PRDX2, RAN, RPL13, RPL13A, RPL15, RPL17, RRM1, RRM2, SCARB2, SLC25A6, SOD1, SOD2, STMN1, SUMO3, TCEA1, TFRC, TPT1, TUBA4A, VIM	49
Neurological Disease	Parkinson's disease	Parkinson's disease	1.46e-10		ALB, ANXA2, DBNL, EEF1A1, FLOT1, FTH1, FTL, HLA-B, HNRNPDL, HSPB1, LAMP1, LDHA, LDHB, NDUFV2, PARK7, PEBP1, PRDX2, RAN, RPL13, RPL13A, RPL15, RPL17, SCARB2, SLC25A6, SOD1, STMN1, SUMO3, TPT1, VIM	29
Neurological Disease	Huntington's disease	Huntington's Disease	9.28e-10		ARL3, ATP5L, ATP5O, ATP6V1A, BASP1, CYC1, CYCS, CYP51A1, DNAJA1, EIF3E, ENO3, ETFB, GPI, HADHB, HINT1, HMGB2, HNRNPDL, HNRNPU, HSP90AA1, HSPA5, HSPA8, ISOC1, LDHA, LDHB, MYL12A, NAPA, NDRG1, NDUFS3, NPM1, P4HA1, PARP1, PKM, PPIA, PRDX2, PRDX6, PSAT1, PSME1, RANBP1, SCARB2, SCD, SUB1, TPD52, TPD52L2, TSN, UCK2, XRCC6	46
Neurological Disease	neurological signs	neurological signs	3.33e-09		APOA1, ARL3, ATP5L, ATP5O, ATP6V1A, BASP1, CYC1, CYCS, CYP51A1, DNAJA1, EIF3E, ENO3, ETFB, GPI, HADHB, HINT1, HMGB2, HNRNPDL, HNRNPU, HSP90AA1, HSPA5, HSPA8, ISOC1, LDHA, LDHB, MYL12A, NAPA, NDRG1, NDUFS3, NPM1, P4HA1, PARP1, PKM, PPIA, PPT1, PRDX2, PRDX6, PSAT1, PSME1, RANBP1, SCARB2, SCD, SOD1, SUB1, TPD52, TPD52L2, TSN, UCK2, XRCC6	49
Neurological Disease	dyskinesia	dyskinesia	3.7e-09		ARL3, ATP5L, ATP5O, ATP6V1A, BASP1, CYC1, CYCS, CYP51A1, DNAJA1, EIF3E, ENO3, ETFB, GPI, HADHB, HINT1, HMGB2, HNRNPDL, HNRNPU, HSP90AA1, HSPA5, HSPA8, ISOC1, LDHA, LDHB, MYL12A, NAPA, NDRG1, NDUFS3, NPM1, P4HA1, PARP1, PKM, PPIA, PPT1, PRDX2, PRDX6, PSAT1, PSME1, RANBP1, SCARB2, SCD, SUB1, TPD52, TPD52L2, TSN, UCK2, XRCC6	47
Neurological Disease	tauopathy	tauopathy	1.1e-05		ALB, APOA1, ATP5A1, BAG1, CCNB1, CD2AP, CTSD, DHX9, EEF2, EIF2S1, EPRS, FH, HNRNPAB, HNRNPDL, HNRNPU, HSPA5, HSPA9, HSPD1, LRPAP1, MT-CO2, NCSTN, NNT, NPTX1, PARK7, PLD3, PRKAR2A, PRKDC, RAN, SCD, SELENBP1, SNRNP70, SOD1, SOD2, TUBA4A, TUBB4B, TUBG1, VIM	37
Neurological Disease	dementia	Dementia	3.37e-05		ALB, APOA1, ATP5A1, BAG1, CCNB1, CD2AP, CTSD, DHX9, EEF2, EIF2S1, EPRS, FH, GLS, GOLPH3, HNRNPAB, HNRNPDL, HNRNPU, HSPA5, HSPA9, HSPD1, LRPAP1, MT-CO2, NCSTN, NNT, NPTX1, PARK7, PLD3, PRKAR2A, PRKDC, RAN, SCD, SELENBP1, SNRNP70, SOD1, SOD2, VIM	36
Neurological Disease	spinal muscular atrophy	spinal muscular atrophy	7.74e-05		DYNC1H1, GARS, HSPB1, RRM1, RRM2, UBA1	6
Neurological Disease	Alzheimer's disease	Alzheimer's disease	0.000128		ALB, APOA1, ATP5A1, BAG1, CCNB1, CD2AP, CTSD, DHX9, EEF2, EIF2S1, EPRS, FH, HNRNPAB, HNRNPDL, HNRNPU, HSPA5, HSPA9, HSPD1, LRPAP1, MT-CO2, NCSTN, NNT, NPTX1, PLD3, PRKAR2A, PRKDC, RAN, SCD, SELENBP1, SNRNP70, SOD1, SOD2, VIM	33
Neurological Disease	familial motor neuron disease	familial motor neuron disease	0.000226		DYNC1H1, GARS, HSPB1, PARK7, RRM1, RRM2, SOD1, UBA1	8
Neurological Disease	glioma	grade 3 glioma	0.000239		ACTN1, ACTN4, IDH2, PKM	4
Neurological Disease	Charcot-Marie-Tooth disease	Charcot-Marie-Tooth disease	0.000265		AARS, DYNC1H1, GARS, HSPB1, NDRG1, SEPT9, YARS	7
Neurological Disease	Charcot-Marie-Tooth disease type 2	autosomal dominant Charcot-Marie-Tooth disease type 2	0.000313		AARS, DYNC1H1, GARS, HSPB1	4
Skeletal and Muscular Disorders	neuromuscular disease	neuromuscular disease	2.58e-19		ALB, ALCAM, ANXA1, ANXA2, ARL3, ATP5L, ATP5O, ATP6V1A, BAG6, BASP1, CD55, CYC1, CYCS, CYP51A1, DBNL, DNAJA1, EEF1A1, EIF3E, ENO3, ETFB, FLOT1, FTH1, FTL, GPI, HADHB, HINT1, HLA-B, HMGB2, HNRNPDL, HNRNPU, HSP90AA1, HSP90B1, HSPA5, HSPA8, HSPB1, IL18, IMPDH2, ISG15, ISOC1, LAMP1, LDHA, LDHB, MYL12A, NAPA, NDRG1, NDUFS3, NDUFV2, NPM1, P4HA1, PARK7, PARP1, PEBP1, PKM, PPIA, PRDX2, PRDX6, PSAT1, PSMA4…	82
Skeletal and Muscular Disorders	hereditary myopathy	hereditary myopathy	4.63e-11		AARS, ACADVL, AHNAK, CAP1, CAST, CFL1, CNBP, CYCS, DYNC1H1, EMD, GARS, GOLPH3, HINT1, HLA-C, HNRNPDL, HSP90B1, HSPA5, HSPB1, ITGB1, JUP, LRPPRC, NDRG1, NDUFA10, NDUFS3, PLEC, PLS3, PSMA4, RRM1, RRM2, S100A11, SEPT9, SLC16A1, TBCD, TIA1, TMPO, TPM4, UBA1, VCL, YARS	39
Skeletal and Muscular Disorders	Parkinson's disease	Parkinson's disease	1.46e-10		ALB, ANXA2, DBNL, EEF1A1, FLOT1, FTH1, FTL, HLA-B, HNRNPDL, HSPB1, LAMP1, LDHA, LDHB, NDUFV2, PARK7, PEBP1, PRDX2, RAN, RPL13, RPL13A, RPL15, RPL17, SCARB2, SLC25A6, SOD1, STMN1, SUMO3, TPT1, VIM	29
Skeletal and Muscular Disorders	Huntington's disease	Huntington's Disease	9.28e-10		ARL3, ATP5L, ATP5O, ATP6V1A, BASP1, CYC1, CYCS, CYP51A1, DNAJA1, EIF3E, ENO3, ETFB, GPI, HADHB, HINT1, HMGB2, HNRNPDL, HNRNPU, HSP90AA1, HSPA5, HSPA8, ISOC1, LDHA, LDHB, MYL12A, NAPA, NDRG1, NDUFS3, NPM1, P4HA1, PARP1, PKM, PPIA, PRDX2, PRDX6, PSAT1, PSME1, RANBP1, SCARB2, SCD, SUB1, TPD52, TPD52L2, TSN, UCK2, XRCC6	46
Skeletal and Muscular Disorders	arthropathy	arthropathy	4.93e-08	0.626	ADGRE5, ADSS, AHSG, ALB, ALDOA, ANXA1, APOA1, BAG6, CAPN2, CCNB1, CTSC, DDX39B, DEK, EEF2, EIF3E, ENO1, FASN, FTH1, FTL, GOLPH3, GPI, HLA-B, HLA-C, HMGB1, HSP90B1, HSPA5, HSPA8, HSPD1, IL18, KHSRP, LDHB, MAPRE1, MCM5, MYL12A, NAMPT, NONO, PARP1, PFAS, PRDX2, PRDX5, RPL15, RPL18A, RPS13, RPS16, RPS3, SELENBP1, SMAD3, SND1, SOD2, SRP14, TFRC, TIA1, TPM2, TUBA4A, TUBB4B, TUBG1, TYMS, UBA1, UQCRC2, V…	61
Skeletal and Muscular Disorders	inflammation	inflammation of joint	5.86e-08	0.626	ADGRE5, ADSS, AHSG, ALB, ALDOA, ANXA1, APOA1, BAG6, CAPN2, CCNB1, CTSC, DDX39B, DEK, EEF2, EIF3E, ENO1, FASN, FTH1, FTL, GOLPH3, GPI, HLA-B, HLA-C, HMGB1, HSP90B1, HSPA5, HSPA8, HSPD1, IL18, KHSRP, LDHB, MAPRE1, MCM5, MYL12A, NAMPT, NONO, PARP1, PFAS, PRDX2, PRDX5, RPL15, RPL18A, RPS13, RPS16, RPS3, SELENBP1, SMAD3, SND1, SOD2, SRP14, TFRC, TIA1, TPM2, TUBA4A, TUBB4B, TUBG1, TYMS, UQCRC2, VARS, V…	60
Skeletal and Muscular Disorders	squamous cell cancer of the ethmoid sinus	metastatic squamous cell cancer of the ethmoid sinus	1.82e-07		HSP90AA1, HSP90AB1, HSP90B1, TUBA4A, TUBB4B, TUBG1, TYMS	7
Skeletal and Muscular Disorders	squamous cell cancer of the ethmoid sinus	recurrent squamous cell cancer of the ethmoid sinus	1.82e-07		HSP90AA1, HSP90AB1, HSP90B1, TUBA4A, TUBB4B, TUBG1, TYMS	7
Skeletal and Muscular Disorders	squamous cell cancer of the ethmoid sinus	unresectable squamous cell cancer of the ethmoid sinus	1.82e-07		HSP90AA1, HSP90AB1, HSP90B1, TUBA4A, TUBB4B, TUBG1, TYMS	7
Skeletal and Muscular Disorders	squamous cell cancer of the maxillary sinus	metastatic squamous cell cancer of the maxillary sinus	1.82e-07		HSP90AA1, HSP90AB1, HSP90B1, TUBA4A, TUBB4B, TUBG1, TYMS	7
Skeletal and Muscular Disorders	squamous cell cancer of the maxillary sinus	recurrent squamous cell cancer of the maxillary sinus	1.82e-07		HSP90AA1, HSP90AB1, HSP90B1, TUBA4A, TUBB4B, TUBG1, TYMS	7
Skeletal and Muscular Disorders	squamous cell cancer of the maxillary sinus	unresectable squamous cell cancer of the maxillary sinus	1.82e-07		HSP90AA1, HSP90AB1, HSP90B1, TUBA4A, TUBB4B, TUBG1, TYMS	7
Skeletal and Muscular Disorders	rheumatoid arthritis	rheumatoid arthritis	2.06e-07		ADGRE5, ADSS, AHSG, ALB, ALDOA, ANXA1, APOA1, BAG6, CCNB1, CTSC, DDX39B, DEK, EEF2, EIF3E, ENO1, FTH1, GOLPH3, HLA-C, HMGB1, HSP90B1, HSPA8, HSPD1, IL18, KHSRP, LDHB, MAPRE1, MYL12A, NAMPT, NONO, PARP1, PFAS, PRDX2, PRDX5, RPL15, RPL18A, RPS13, RPS16, RPS3, SND1, SRP14, TFRC, TPM2, TYMS, UQCRC2, VARS, VIM	46
Skeletal and Muscular Disorders	rheumatic disease	Rheumatic Disease	2.14e-07	0.366	ADGRE5, ADSS, AHSG, ALB, ALDOA, ANXA1, APOA1, BAG6, CAPN2, CCNB1, CTSC, DDX39B, DEK, EEF2, EIF3E, ENO1, FASN, FTH1, FTL, GOLPH3, GPI, HLA-B, HLA-C, HMGB1, HSP90B1, HSPA5, HSPA8, HSPD1, HSPE1, IL18, IMPDH2, ISG15, KHSRP, LDHB, MAPRE1, MCM5, MYL12A, NAMPT, NONO, PARP1, PFAS, PRDX2, PRDX5, RAC1, RPL15, RPL18A, RPS13, RPS16, RPS3, SELENBP1, SMAD3, SND1, SOD2, SRP14, SRSF3, TFRC, TIA1, TPM2, TUBA4A, T…	65
Skeletal and Muscular Disorders	autosomal dominant myopathy	autosomal dominant myopathy	1.04e-06		AARS, AHNAK, CAP1, CFL1, DYNC1H1, GARS, HNRNPDL, HSPB1, PLS3, S100A11, TBCD, TPM4	12
Skeletal and Muscular Disorders	leiomyomatosis	leiomyomatosis	7.09e-06		ADGRE5, ALDOA, CTSC, FH, FTH1, HSD17B10, HSP90AB1, IQGAP1, ISOC1, MAPK1, MT-CO2, NDRG1, NDUFV2, PLD3, RPL27, RPL9, RPS19, RPS25, S100A11, SF3A1, SOD2, ZYX	22
Skeletal and Muscular Disorders	cell death	cell death of muscle cells	8.13e-06	-0.194	ALDOA, APOA1, BAG1, CYCS, EEF1A1, HADHA, HLA-B, HMGB1, HSPB1, HSPD1, HSPE1, IL18, MAPK1, MTPN, NAMPT, NCL, NDUFV2, PARK7, PARP1, PDCD4, PLEC, PTPN11, RAC1, SOD2, TPT1, ZYX	26
Skeletal and Muscular Disorders	cell death	cell death of cardiomyocytes	0.000237	0.093	APOA1, BAG1, HADHA, HSPB1, HSPD1, HSPE1, MAPK1, MTPN, NAMPT, NCL, PARK7, PARP1, PTPN11, RAC1, SOD2, ZYX	16
Skeletal and Muscular Disorders	caveolinopathy	caveolinopathy	2.3e-05		ACADVL, AHNAK, CPT1A, HSP90B1, HSPA5, JUP, PSMA4, PTPN11, SCARB2, TIA1, TMPO, VCL	12
Skeletal and Muscular Disorders	apoptosis	apoptosis of muscle cells	2.6e-05	-0.658	ALDOA, APOA1, BAG1, CYCS, HLA-B, HMGB1, HSPB1, HSPD1, HSPE1, IL18, MAPK1, MTPN, NAMPT, NDUFV2, PARK7, PARP1, PDCD4, PTPN11, RAC1, SOD2, TPT1	21
Skeletal and Muscular Disorders	atrophy	atrophy of skeletal muscle	2.92e-05		DYNC1H1, GARS, HSPB1, JUP, NDRG1, RRM1, RRM2, SOD1, UBA1	9
Skeletal and Muscular Disorders	atrophy	atrophy of muscle	0.00014		AARS, DYNC1H1, GARS, HINT1, HSPB1, JUP, NDRG1, RRM1, RRM2, SEPT9, SOD1, UBA1, YARS	13
Skeletal and Muscular Disorders	uterine leiomyoma	uterine leiomyoma	6.07e-05		ADGRE5, ALDOA, CTSC, FTH1, HSD17B10, HSP90AB1, IQGAP1, ISOC1, MT-CO2, NDRG1, NDUFV2, PLD3, RPL27, RPL9, RPS19, RPS25, SF3A1, SOD2, ZYX	19
Skeletal and Muscular Disorders	neurogenic muscular atrophy	neurogenic muscular atrophy	7.44e-05		AARS, DYNC1H1, GARS, HINT1, HSPB1, NDRG1, SEPT9, YARS	8
Skeletal and Muscular Disorders	spinal muscular atrophy	spinal muscular atrophy	7.74e-05		DYNC1H1, GARS, HSPB1, RRM1, RRM2, UBA1	6
Skeletal and Muscular Disorders	dystrophy	dystrophy of muscle	0.000199		AHNAK, CAP1, CAST, CFL1, CNBP, CYCS, EMD, HLA-C, HNRNPDL, ITGB1, PLEC, PLS3, S100A11, TBCD, TIA1, TPM4	16
Skeletal and Muscular Disorders	muscle tumor	muscle tumor	0.000206		ACADVL, ADGRE5, ALDOA, ASS1, ATL3, BAG6, BTF3, BYSL, CPS1, CTSC, CTSD, DHX9, FH, FTH1, GBE1, HCFC1, HLA-B, HSD17B10, HSP90AB1, IQGAP1, ISOC1, KRT10, KYNU, LDHA, LRPPRC, MAPK1, MT-CO2, MYH9, NDRG1, NDUFS3, NDUFV2, PBK, PLD3, PNP, PODXL, PRKDC, PTPN11, RPL27, RPL9, RPS19, RPS25, RRBP1, S100A11, SCD, SF3A1, SHMT1, SOD2, TACO1, TBCD, TECR, TK1, TUBA4A, TUBB4B, TUBG1, TYMS, XAB2, ZYX	57
Skeletal and Muscular Disorders	Charcot-Marie-Tooth disease	Charcot-Marie-Tooth disease	0.000265		AARS, DYNC1H1, GARS, HSPB1, NDRG1, SEPT9, YARS	7
Skeletal and Muscular Disorders	Charcot-Marie-Tooth disease type 2	autosomal dominant Charcot-Marie-Tooth disease type 2	0.000313		AARS, DYNC1H1, GARS, HSPB1	4
Skeletal and Muscular Disorders	Emery-Dreifuss muscular dystrophy	Emery-Dreifuss muscular dystrophy	0.000361		CAP1, CFL1, EMD, PLS3, S100A11, TBCD, TPM4	7
Psychological Disorders	disorder of basal ganglia	disorder of basal ganglia	3.52e-19		ALB, ANXA2, ARL3, ATP5L, ATP5O, ATP6V1A, BASP1, CYC1, CYCS, CYP51A1, DBNL, DNAJA1, EEF1A1, EIF3E, ENO3, ETFB, FLOT1, FTH1, FTL, GPI, HADHB, HINT1, HLA-B, HMGB2, HNRNPDL, HNRNPU, HSP90AA1, HSPA5, HSPA8, HSPB1, ISG15, ISOC1, LAMP1, LDHA, LDHB, MYL12A, NAPA, NDRG1, NDUFS3, NDUFV2, NPM1, P4HA1, PARK7, PARP1, PEBP1, PKM, PPIA, PRDX2, PRDX6, PSAT1, PSME1, RAN, RANBP1, RPL13, RPL13A, RPL15, RPL17, SCARB…	75
Psychological Disorders	Parkinson's disease	Parkinson's disease	1.46e-10		ALB, ANXA2, DBNL, EEF1A1, FLOT1, FTH1, FTL, HLA-B, HNRNPDL, HSPB1, LAMP1, LDHA, LDHB, NDUFV2, PARK7, PEBP1, PRDX2, RAN, RPL13, RPL13A, RPL15, RPL17, SCARB2, SLC25A6, SOD1, STMN1, SUMO3, TPT1, VIM	29
Psychological Disorders	Huntington's disease	Huntington's Disease	9.28e-10		ARL3, ATP5L, ATP5O, ATP6V1A, BASP1, CYC1, CYCS, CYP51A1, DNAJA1, EIF3E, ENO3, ETFB, GPI, HADHB, HINT1, HMGB2, HNRNPDL, HNRNPU, HSP90AA1, HSPA5, HSPA8, ISOC1, LDHA, LDHB, MYL12A, NAPA, NDRG1, NDUFS3, NPM1, P4HA1, PARP1, PKM, PPIA, PRDX2, PRDX6, PSAT1, PSME1, RANBP1, SCARB2, SCD, SUB1, TPD52, TPD52L2, TSN, UCK2, XRCC6	46
Psychological Disorders	tauopathy	tauopathy	1.1e-05		ALB, APOA1, ATP5A1, BAG1, CCNB1, CD2AP, CTSD, DHX9, EEF2, EIF2S1, EPRS, FH, HNRNPAB, HNRNPDL, HNRNPU, HSPA5, HSPA9, HSPD1, LRPAP1, MT-CO2, NCSTN, NNT, NPTX1, PARK7, PLD3, PRKAR2A, PRKDC, RAN, SCD, SELENBP1, SNRNP70, SOD1, SOD2, TUBA4A, TUBB4B, TUBG1, VIM	37
Psychological Disorders	dementia	Dementia	3.37e-05		ALB, APOA1, ATP5A1, BAG1, CCNB1, CD2AP, CTSD, DHX9, EEF2, EIF2S1, EPRS, FH, GLS, GOLPH3, HNRNPAB, HNRNPDL, HNRNPU, HSPA5, HSPA9, HSPD1, LRPAP1, MT-CO2, NCSTN, NNT, NPTX1, PARK7, PLD3, PRKAR2A, PRKDC, RAN, SCD, SELENBP1, SNRNP70, SOD1, SOD2, VIM	36
Psychological Disorders	Alzheimer's disease	Alzheimer's disease	0.000128		ALB, APOA1, ATP5A1, BAG1, CCNB1, CD2AP, CTSD, DHX9, EEF2, EIF2S1, EPRS, FH, HNRNPAB, HNRNPDL, HNRNPU, HSPA5, HSPA9, HSPD1, LRPAP1, MT-CO2, NCSTN, NNT, NPTX1, PLD3, PRKAR2A, PRKDC, RAN, SCD, SELENBP1, SNRNP70, SOD1, SOD2, VIM	33
Cellular Development	cell proliferation	cell proliferation of tumor cell lines	5.71e-16	-1.24	ACTN1, ACTN4, ADSL, AHNAK, AHSG, ALCAM, ALDOA, ANXA1, ANXA2, API5, BAG1, BSG, CACYBP, CCNB1, CD151, CDC37, COPB2, CTSD, DDX17, DDX21, DYNC1H1, EEF1A1, EFNA1, EIF3E, EIF4E, EIF4H, FASN, FLOT1, FTH1, FTL, GLS, GOLPH3, GTF2I, HAT1, HMGB1, HNRNPK, HSP90AA1, HSPA5, HSPB1, IDH2, IL18, IQGAP1, ITGB1, JUP, KPNA2, KRT10, LDHA, MAPK1, MAPRE1, MAT2B, MCM2, NACA, NAMPT, NASP, NCL, NCSTN, NDRG1, NPM1, OGT, PA…	111
Cellular Development	cell proliferation	cell proliferation of breast cancer cell lines	9.08e-06	-1.373	ANXA2, BAG1, CD151, CTSD, EEF1A1, EIF3E, FLOT1, GLS, HAT1, HNRNPK, HSPA5, ITGB1, KPNA2, LDHA, MAPK1, NCSTN, PBK, PCK2, PFKP, PKM, PRDX2, RAC1, SEPT9, SFN, SLC16A1, SOD1, SOD2, TPT1, TYMS, UBA1, YWHAQ	31
Cellular Development	cell proliferation	cell proliferation of fibroblasts	1.65e-05	-0.204	AIMP1, ANXA2, CCNB1, CTSD, EMD, FTH1, GPI, HAT1, HINT1, HSPB1, IDH2, ITGB1, MAPK1, NCSTN, NDRG1, NPM1, OGT, PRDX4, PRKDC, RAC1, RAP1B, SMAD3, SOD1, SOD2, TMPO, VCL	26
Cellular Development	cell proliferation	cell proliferation of carcinoma cell lines	9.07e-05	-0.56	AHSG, ANXA1, ANXA2, API5, BSG, COPB2, DYNC1H1, EIF4E, GLS, GOLPH3, HMGB1, IDH2, IL18, ITGB1, JUP, MAPK1, MAPRE1, NASP, PKM, PTPN11, RAC1, RAP1B, SCD, SLC25A6, SLC3A2, SOD1, STMN1	27
Cellular Development	proliferation	proliferation of tumor cells	1.58e-05	-0.742	ACTN4, ANXA1, ANXA2, BAG1, BSG, CACYBP, CD151, CTSZ, EEF1A1, EFNA1, FASN, GLS, HMGB1, HMGB3, HSPA5, IL18, LDHA, MAPK1, NDRG1, NPM1, PARK7, PARP1, RAC1, SLC3A2, SMAD3, SRSF3, STMN1, SUGT1, TIGAR, TPD52, TXLNA, UBA2	32
Cellular Development	proliferation	proliferation of lung cancer cell lines	2.95e-05	-0.002	AHSG, ANXA1, ANXA2, API5, COPB2, EIF4E, GLS, GOLPH3, IDH2, IL18, ITGB1, JUP, MAPK1, NASP, PKM, PTPN11, RAC1, SLC25A6, SLC3A2, SOD1, STMN1	21
Cellular Development	proliferation	proliferation of fibroblast cell lines	9.91e-05	0.662	ALDOA, CAPRIN1, CAST, CTSD, DHX9, EIF3B, EIF3E, EIF4E, ERO1A, HINT1, HMGB1, ITGB1, MAPK1, NPM1, PARP1, PKM, PSMA4, PTPN11, RAC1, RPS6, SFPQ, SHMT1, SLC3A2, STMN1, TFRC, TSN, XRCC6	27
Cellular Development	epithelial-mesenchymal transition	epithelial-mesenchymal transition	0.00016	-0.526	EFNA1, EIF3E, EIF4E, FTH1, GPI, HNRNPAB, IDH2, NAMPT, NDRG1, PCBP1, PDCD4, PRKAR2A, PTPN11, RAC1, SMAD3, STMN1	16
Cellular Development	epithelial-mesenchymal transition	epithelial-mesenchymal transition of breast cell lines	0.000294	1.709	EIF3E, EIF4E, GPI, NAMPT, PCBP1, RAC1, STMN1	7
Cellular Development	growth	re-entry into growth of leukemia cell lines	0.000462		FTH1, FTL	2
Cellular Development	regeneration	regeneration of cardiomyocytes	0.000462		HMGB1, MTPN	2
Post-Translational Modification	folding	folding of protein	9.69e-14	-1.094	AARS, DNAJA1, DNAJA2, ERO1A, HSP90AA1, HSP90AB1, HSPA5, HSPA8, HSPB1, HSPBP1, HSPD1, LRPAP1, P4HB, PPIA, PRDX4, SNRNP70, ST13, TBCD, TCP1	19
Post-Translational Modification	refolding	refolding of protein	2.63e-07	-1.491	DNAJA1, DNAJA2, HSP90AA1, HSPA8, HSPD1, SNRNP70, ST13	7
Post-Translational Modification	tetramerization	tetramerization of protein	3.66e-07		ADSL, ANXA2, GLS, HIST1H4A, HSD17B10, IMPDH2, OXA1L, PFKP, RPS19, RRM1, RRM2, SHMT1, SOD2, TK1, XRCC6	15
Post-Translational Modification	hydroxylation	hydroxylation of L-proline	9.89e-06		P4HA1, P4HA2, P4HB	3
Post-Translational Modification	oxidation	oxidation of protein	0.000108	-0.128	FTH1, FTL, HSPA4, PARK7, PRDX6, RAC1	6
Post-Translational Modification	ubiquitination	ubiquitination	0.000234	0.43	BTF3, CAND1, CAST, DDB1, DNAJA1, FANCI, HSP90AA1, HSP90AB1, HSPA5, HSPBP1, ISG15, NPM1, OGT, PARK7, PCBP2, RPS3, SKP1, ST13, UBA1, UBE2N, UBE2V2	21
Post-Translational Modification	ubiquitination	ubiquitination of protein	0.000489	0.63	BTF3, CAND1, CAST, DDB1, DNAJA1, FANCI, HSP90AA1, HSP90AB1, HSPA5, HSPBP1, ISG15, NPM1, OGT, PARK7, RPS3, SKP1, ST13, UBA1, UBE2N, UBE2V2	20
Protein Folding	folding	folding of protein	9.69e-14	-1.094	AARS, DNAJA1, DNAJA2, ERO1A, HSP90AA1, HSP90AB1, HSPA5, HSPA8, HSPB1, HSPBP1, HSPD1, LRPAP1, P4HB, PPIA, PRDX4, SNRNP70, ST13, TBCD, TCP1	19
Protein Folding	refolding	refolding of protein	2.63e-07	-1.491	DNAJA1, DNAJA2, HSP90AA1, HSPA8, HSPD1, SNRNP70, ST13	7
RNA Post-Transcriptional Modification	processing	processing of RNA	1.5e-13	-0.378	AARS, AHNAK, ALB, DDX17, DDX39B, HCFC1, HNRNPA0, HNRNPC, HNRNPD, HNRNPH3, HNRNPK, HNRNPL, HNRNPU, KHSRP, NCBP1, NOLC1, NONO, NPM1, PCBP1, RBM39, RPS16, RPS19, RPS6, SART3, SF3A1, SF3B2, SF3B3, SFPQ, SNRNP70, SNRPD2, SRSF3, SSU72, U2AF2, UPF1, XAB2	35
RNA Post-Transcriptional Modification	processing	processing of mRNA	4.22e-09	-1.633	ALB, DDX39B, HCFC1, HNRNPA0, HNRNPC, HNRNPH3, HNRNPK, HNRNPL, NCBP1, NONO, NPM1, PCBP1, SART3, SF3A1, SF3B2, SF3B3, SFPQ, SNRNP70, SNRPD2, SSU72, U2AF2	21
RNA Post-Transcriptional Modification	splicing	splicing of RNA	6.7e-08	-0.707	AHNAK, DDX39B, HCFC1, HNRNPC, HNRNPH3, HNRNPK, HNRNPL, KHSRP, NONO, NPM1, SART3, SF3A1, SFPQ, SNRNP70, SNRPD2, SRSF3, U2AF2, XAB2	18
RNA Post-Transcriptional Modification	splicing	splicing of mRNA	1.45e-06	-1.633	DDX39B, HCFC1, HNRNPC, HNRNPH3, HNRNPK, HNRNPL, NPM1, SART3, SF3A1, SFPQ, SNRNP70, SNRPD2, U2AF2	13
Respiratory Disease	lung carcinoma	metastatic lung carcinoma	4.27e-13		EEF1A1, FTL, GART, HSP90AA1, HSP90AB1, HSP90B1, MYL12A, PPIA, RPL27, RPS6, RRM1, RRM2, TPT1, TUBA4A, TUBB4B, TUBG1, TYMS, YWHAE	18
Respiratory Disease	respiratory system tumor	respiratory system tumor	1.18e-12	-1.446	AHNAK, AHSG, ALCAM, ALDOA, ALPP, ANXA1, ANXA2, APOA1, ATXN2L, BAG6, CAPRIN1, CCNB1, CD151, COPB2, CPS1, CTSD, DDX17, DHX9, EEF1A1, EEF2, EIF2S1, EIF3E, EIF4E, ENO1, EPHX1, FASN, FTL, GART, GLS, GPI, HLA-B, HLA-C, HSP90AA1, HSP90AB1, HSP90B1, HSPD1, IDH2, IL18, IMPDH2, ITGB1, JUP, KRT10, LDHA, LMO7, MCM2, MSN, MYH9, MYL12A, NACA, NCL, NDRG1, NPM1, P4HB, PARP1, PCBP1, PDCD6, PFKP, PKM, PLEC, PPA1, …	94
Respiratory Disease	lung tumor	lung tumor	2.33e-12	-1.446	AHNAK, AHSG, ALCAM, ALDOA, ALPP, ANXA2, APOA1, ATXN2L, BAG6, CAPRIN1, CCNB1, CD151, COPB2, CPS1, CTSD, DDX17, DHX9, EEF1A1, EEF2, EIF2S1, EIF3E, EIF4E, ENO1, EPHX1, FASN, FTL, GART, GLS, GPI, HLA-B, HLA-C, HSP90AA1, HSP90AB1, HSP90B1, HSPD1, IDH2, IL18, IMPDH2, ITGB1, KRT10, LDHA, LMO7, MCM2, MSN, MYH9, MYL12A, NACA, NCL, NDRG1, NPM1, P4HB, PARP1, PCBP1, PDCD6, PFKP, PKM, PLEC, PPA1, PPIA, PRDX2,…	91
Respiratory Disease	metastatic non-small-cell lung cancer	metastatic non-small-cell lung cancer	3.46e-12		EEF1A1, FTL, GART, HSP90AA1, HSP90AB1, HSP90B1, MYL12A, PPIA, RPL27, RPS6, RRM1, RRM2, TPT1, TUBA4A, TUBB4B, TUBG1, TYMS	17
Respiratory Disease	lung cancer	lung cancer	4.06e-11	-1.526	AHNAK, AHSG, ALCAM, ALDOA, ALPP, ANXA2, APOA1, ATXN2L, BAG6, CAPRIN1, CCNB1, CD151, COPB2, CPS1, CTSD, DDX17, DHX9, EEF1A1, EEF2, EIF3E, EIF4E, ENO1, FASN, FTL, GART, GPI, HLA-B, HLA-C, HSP90AA1, HSP90AB1, HSP90B1, HSPD1, IDH2, IL18, IMPDH2, ITGB1, KRT10, LDHA, LMO7, MCM2, MSN, MYH9, MYL12A, NACA, NCL, NPM1, P4HB, PARP1, PCBP1, PDCD6, PFKP, PKM, PLEC, PPA1, PPIA, PRDX2, PRDX4, PSMD2, PTPN11, RAC1…	85
Respiratory Disease	carcinoma	carcinoma in lung	4.56e-11	-1.474	AHNAK, AHSG, ALCAM, ALDOA, ALPP, ANXA2, APOA1, ATXN2L, BAG6, CAPRIN1, CCNB1, COPB2, CPS1, CTSD, DDX17, DHX9, EEF1A1, EEF2, EIF3E, EIF4E, ENO1, FASN, FTL, GART, GPI, HLA-B, HLA-C, HSP90AA1, HSP90AB1, HSP90B1, HSPD1, IDH2, IMPDH2, ITGB1, KRT10, LDHA, LMO7, MCM2, MSN, MYH9, MYL12A, NACA, NPM1, P4HB, PARP1, PCBP1, PDCD6, PFKP, PKM, PLEC, PPA1, PPIA, PRDX4, PSMD2, PTPN11, RAC1, RPL22, RPL27, RPL34, RP…	78
Respiratory Disease	non-small cell lung cancer	non-small cell lung cancer	1.44e-09		AHNAK, ALCAM, ALDOA, ALPP, ANXA2, ATXN2L, BAG6, CAPRIN1, CCNB1, COPB2, CPS1, CTSD, DDX17, DHX9, EEF1A1, EEF2, EIF4E, ENO1, FASN, FTL, GART, GPI, HLA-B, HLA-C, HSP90AA1, HSP90AB1, HSP90B1, HSPD1, IDH2, IMPDH2, ITGB1, KRT10, LDHA, LMO7, MCM2, MSN, MYH9, MYL12A, NACA, NPM1, P4HB, PARP1, PCBP1, PFKP, PKM, PLEC, PPA1, PPIA, PRDX4, PSMD2, PTPN11, RPL22, RPL27, RPL34, RPS6, RRM1, RRM2, SELENBP1, SF3B2, …	72
Respiratory Disease	non-small cell lung cancer	stage 1-2 non-small cell lung cancer	1.98e-07		ANXA2, EEF1A1, FTL, GART, MYL12A, PPIA, RPL27, RPS6, TPT1, TYMS	10
Respiratory Disease	non-small cell lung cancer	stage 3 inoperable non-small cell lung cancer	9.89e-06		HSP90AA1, HSP90AB1, HSP90B1	3
Respiratory Disease	nasopharyngeal cancer	unresectable nasopharyngeal cancer	2.06e-09		HSP90AA1, HSP90AB1, HSP90B1, RRM1, RRM2, TUBA4A, TUBB4B, TUBG1, TYMS	9
Respiratory Disease	nasopharyngeal cancer	metastatic nasopharyngeal cancer	1.21e-08		HSP90AA1, HSP90AB1, HSP90B1, RRM1, RRM2, TUBA4A, TUBB4B, TUBG1, TYMS	9
Respiratory Disease	nasopharyngeal cancer	recurrent nasopharyngeal cancer	1.21e-08		HSP90AA1, HSP90AB1, HSP90B1, RRM1, RRM2, TUBA4A, TUBB4B, TUBG1, TYMS	9
Respiratory Disease	nasopharyngeal cancer	nasopharyngeal cancer	1.03e-05		HSP90AA1, HSP90AB1, HSP90B1, JUP, RRM1, RRM2, SFN, TUBA4A, TUBB4B, TUBG1, TYMS	11
Respiratory Disease	allergic pulmonary eosinophilia	allergic pulmonary eosinophilia	3.99e-09		ALB, ALDOA, ENO1, HNRNPAB, HSPA5, MYH9, P4HB, PRDX6, SELENBP1, TKT	10
Respiratory Disease	squamous cell cancer of the ethmoid sinus	metastatic squamous cell cancer of the ethmoid sinus	1.82e-07		HSP90AA1, HSP90AB1, HSP90B1, TUBA4A, TUBB4B, TUBG1, TYMS	7
Respiratory Disease	squamous cell cancer of the ethmoid sinus	recurrent squamous cell cancer of the ethmoid sinus	1.82e-07		HSP90AA1, HSP90AB1, HSP90B1, TUBA4A, TUBB4B, TUBG1, TYMS	7
Respiratory Disease	squamous cell cancer of the ethmoid sinus	unresectable squamous cell cancer of the ethmoid sinus	1.82e-07		HSP90AA1, HSP90AB1, HSP90B1, TUBA4A, TUBB4B, TUBG1, TYMS	7
Respiratory Disease	squamous cell cancer of the glottis	metastatic squamous cell cancer of the glottis	1.82e-07		HSP90AA1, HSP90AB1, HSP90B1, TUBA4A, TUBB4B, TUBG1, TYMS	7
Respiratory Disease	squamous cell cancer of the glottis	recurrent squamous cell cancer of the glottis	1.82e-07		HSP90AA1, HSP90AB1, HSP90B1, TUBA4A, TUBB4B, TUBG1, TYMS	7
Respiratory Disease	squamous cell cancer of the glottis	unresectable squamous cell cancer of the glottis	1.82e-07		HSP90AA1, HSP90AB1, HSP90B1, TUBA4A, TUBB4B, TUBG1, TYMS	7
Respiratory Disease	squamous cell cancer of the hypopharynx	unresectable squamous cell cancer of the hypopharynx	1.82e-07		HSP90AA1, HSP90AB1, HSP90B1, TUBA4A, TUBB4B, TUBG1, TYMS	7
Respiratory Disease	squamous cell cancer of the hypopharynx	metastatic squamous cell cancer of the hypopharynx	5.14e-07		HSP90AA1, HSP90AB1, HSP90B1, TUBA4A, TUBB4B, TUBG1, TYMS	7
Respiratory Disease	squamous cell cancer of the hypopharynx	recurrent squamous cell cancer of the hypopharynx	5.14e-07		HSP90AA1, HSP90AB1, HSP90B1, TUBA4A, TUBB4B, TUBG1, TYMS	7
Respiratory Disease	squamous cell cancer of the maxillary sinus	metastatic squamous cell cancer of the maxillary sinus	1.82e-07		HSP90AA1, HSP90AB1, HSP90B1, TUBA4A, TUBB4B, TUBG1, TYMS	7
Respiratory Disease	squamous cell cancer of the maxillary sinus	recurrent squamous cell cancer of the maxillary sinus	1.82e-07		HSP90AA1, HSP90AB1, HSP90B1, TUBA4A, TUBB4B, TUBG1, TYMS	7
Respiratory Disease	squamous cell cancer of the maxillary sinus	unresectable squamous cell cancer of the maxillary sinus	1.82e-07		HSP90AA1, HSP90AB1, HSP90B1, TUBA4A, TUBB4B, TUBG1, TYMS	7
Respiratory Disease	squamous cell cancer of the oropharynx	unresectable squamous cell cancer of the oropharynx	1.82e-07		HSP90AA1, HSP90AB1, HSP90B1, TUBA4A, TUBB4B, TUBG1, TYMS	7
Respiratory Disease	squamous cell cancer of the oropharynx	recurrent squamous cell cancer of the oropharynx	5.14e-07		HSP90AA1, HSP90AB1, HSP90B1, TUBA4A, TUBB4B, TUBG1, TYMS	7
Respiratory Disease	squamous cell cancer of the supraglottis	metastatic squamous cell cancer of the supraglottis	1.82e-07		HSP90AA1, HSP90AB1, HSP90B1, TUBA4A, TUBB4B, TUBG1, TYMS	7
Respiratory Disease	squamous cell cancer of the supraglottis	recurrent squamous cell cancer of the supraglottis	1.82e-07		HSP90AA1, HSP90AB1, HSP90B1, TUBA4A, TUBB4B, TUBG1, TYMS	7
Respiratory Disease	squamous cell cancer of the supraglottis	unresectable squamous cell cancer of the supraglottis	1.82e-07		HSP90AA1, HSP90AB1, HSP90B1, TUBA4A, TUBB4B, TUBG1, TYMS	7
Respiratory Disease	non-small-cell lung carcinoma	stage I-IIIA non-small-cell lung carcinoma	2.37e-07		ANXA2, EEF1A1, FTL, GART, MYL12A, PPIA, RPL27, RPS6, TPT1, TYMS	10
Respiratory Disease	non-small-cell lung carcinoma	stage 4 non-small-cell lung carcinoma	5.55e-07		GART, HSP90AA1, HSP90AB1, HSP90B1, RRM1, RRM2, TUBA4A, TUBB4B, TUBG1, TYMS	10
Respiratory Disease	non-small-cell lung carcinoma	stage 3 non-small-cell lung carcinoma	3.88e-06		GART, HSP90AA1, HSP90AB1, HSP90B1, TUBA4A, TUBB4B, TUBG1, TYMS	8
Respiratory Disease	non-small-cell lung carcinoma	stage 1 metastatic non-small-cell lung carcinoma	4.3e-06		EEF1A1, FTL, MYL12A, PPIA, RPL27, RPS6, TPT1	7
Respiratory Disease	non-small-cell lung carcinoma	locally advanced non-small-cell lung carcinoma	0.000482		GART, TUBA4A, TUBB4B, TUBG1, TYMS	5
Respiratory Disease	nonsquamous non-small cell lung carcinoma	stage 4 nonsquamous non-small cell lung carcinoma	2.89e-07		GART, HSP90AA1, HSP90AB1, HSP90B1, TUBA4A, TUBB4B, TUBG1, TYMS	8
Respiratory Disease	metastatic oropharyngeal squamous cell carcinoma	metastatic oropharyngeal squamous cell carcinoma	5.14e-07		HSP90AA1, HSP90AB1, HSP90B1, TUBA4A, TUBB4B, TUBG1, TYMS	7
Respiratory Disease	non small cell lung adenocarcinoma	non small cell lung adenocarcinoma	5.16e-07		AHNAK, ALDOA, ALPP, ATXN2L, BAG6, CAPRIN1, CCNB1, COPB2, DDX17, EEF2, ENO1, GART, GPI, HLA-B, HLA-C, HSPD1, IDH2, IMPDH2, KRT10, LDHA, LMO7, MSN, MYH9, NACA, NPM1, P4HB, PARP1, PCBP1, PFKP, PKM, PLEC, PPA1, PRDX4, PSMD2, PTPN11, RPL22, RPL34, RRM1, RRM2, SELENBP1, SF3B2, SOD2, SPTBN1, TK1, TPT1, TUBA4A, TUBB4B, TUBG1, TYMS, USP9X	50
Respiratory Disease	malignant pleural mesothelioma	malignant pleural mesothelioma	7e-07		GART, RRM1, RRM2, TUBA4A, TUBB4B, TUBG1, TYMS	7
Respiratory Disease	ALK fusion negative EGFR sensitizing mutation negative lung adenocarcinoma	progressive ALK fusion negative EGFR sensitizing mutation negative lung adenocarcinoma	9.4e-07		GART, RRM1, RRM2, TUBA4A, TUBB4B, TUBG1, TYMS	7
Respiratory Disease	ALK fusion negative EGFR sensitizing mutation negative lung adenocarcinoma	metastatic ALK fusion negative EGFR sensitizing mutation negative lung adenocarcinoma	1.25e-06		GART, RRM1, RRM2, TUBA4A, TUBB4B, TUBG1, TYMS	7
Respiratory Disease	ALK fusion negative EGFR sensitizing mutation negative large cell lung carcinoma	progressive ALK fusion negative EGFR sensitizing mutation negative large cell lung carcinoma	1.25e-06		GART, RRM1, RRM2, TUBA4A, TUBB4B, TUBG1, TYMS	7
Respiratory Disease	ALK fusion negative EGFR sensitizing mutation negative large cell lung carcinoma	metastatic ALK fusion negative EGFR sensitizing mutation negative large cell lung carcinoma	1.63e-06		GART, RRM1, RRM2, TUBA4A, TUBB4B, TUBG1, TYMS	7
Respiratory Disease	ALK fusion negative EGFR sensitizing mutation negative non-squamous non-small cell lung cancer	progressive ALK fusion negative EGFR sensitizing mutation negative non-squamous non-small cell lung cancer	1.25e-06		GART, RRM1, RRM2, TUBA4A, TUBB4B, TUBG1, TYMS	7
Respiratory Disease	ALK fusion negative EGFR sensitizing mutation negative non-squamous non-small cell lung cancer	metastatic ALK fusion negative EGFR sensitizing mutation negative non-squamous non-small cell lung cancer	1.63e-06		GART, RRM1, RRM2, TUBA4A, TUBB4B, TUBG1, TYMS	7
Respiratory Disease	non-squamous non-small cell lung cancer	non-squamous non-small cell lung cancer	1.38e-06		GART, HSP90AA1, HSP90AB1, HSP90B1, RRM1, RRM2, TUBA4A, TUBB4B, TUBG1, TYMS	10
Respiratory Disease	non-squamous non-small cell lung cancer	stage 4 progressive non-squamous non-small cell lung cancer	5.35e-05		GART, TUBA4A, TUBB4B, TUBG1, TYMS	5
Respiratory Disease	laryngeal tumor	laryngeal tumor	7.66e-06		ANXA1, HSP90AA1, HSP90AB1, HSP90B1, TUBA4A, TUBB4B, TUBG1, TYMS	8
Respiratory Disease	CDKN2A positive oropharyngeal squamous cell carcinoma	CDKN2A positive oropharyngeal squamous cell carcinoma	9.89e-06		HSP90AA1, HSP90AB1, HSP90B1	3
Respiratory Disease	advanced stage primary laryngeal cancer	advanced stage primary laryngeal cancer	9.89e-06		HSP90AA1, HSP90AB1, HSP90B1	3
Respiratory Disease	metastatic lung adenocarcinoma	progressive metastatic lung adenocarcinoma	1.2e-05		GART, RRM1, RRM2, TUBA4A, TUBB4B, TUBG1, TYMS	7
Respiratory Disease	small cell lung cancer	small cell lung cancer	1.24e-05		HSP90AA1, HSP90AB1, HSP90B1, HSPD1, PDCD6, RRM1, RRM2, TUBA4A, TUBB4B, TUBG1, YWHAE	11
Respiratory Disease	metastatic non small cell lung carcinoma	progressive metastatic non small cell lung carcinoma	1.44e-05		GART, RRM1, RRM2, TUBA4A, TUBB4B, TUBG1, TYMS	7
Respiratory Disease	advanced non-small-cell lung cancer	metastatic advanced non-small-cell lung cancer	2.05e-05		GART, RRM1, RRM2, TUBA4A, TUBB4B, TUBG1, TYMS	7
Respiratory Disease	ALK negative EGFR sensitizing mutation negative squamous cell lung carcinoma	metastatic ALK negative EGFR sensitizing mutation negative squamous cell lung carcinoma	6.9e-05		RRM1, RRM2, TUBA4A, TUBB4B, TUBG1	5
Respiratory Disease	ALK negative EGFR sensitizing mutation negative squamous cell lung carcinoma	progressive ALK negative EGFR sensitizing mutation negative squamous cell lung carcinoma	6.9e-05		RRM1, RRM2, TUBA4A, TUBB4B, TUBG1	5
Respiratory Disease	EGFR mutation negative non squamous non-small cell lung cancer	EGFR mutation negative non squamous non-small cell lung cancer	6.9e-05		GART, TUBA4A, TUBB4B, TUBG1, TYMS	5
Respiratory Disease	inflammation	inflammation of lung	0.000289	0.465	ALB, ALDOA, ANXA1, ANXA5, APOA1, BSG, CD46, CD55, CYP51A1, ENO1, HMGB1, HNRNPAB, HSPA5, IMPDH2, MYH9, P4HB, PRDX6, PTPN11, RAC1, SELENBP1, SERPINB1, TK1, TKT, TYMS	24
Dermatological Diseases and Conditions	psoriasis	psoriasis	2.05e-12		ADGRE5, ANXA1, ANXA2, ATP6V0D1, CCT5, CFL1, COPB2, CYCS, EEF1A1, EIF2S1, EIF4A3, EIF4E, EPHX1, FASN, GARS, GOT1, HIBADH, HLA-C, HSPA5, HSPA8, HSPE1, HSPH1, IL18, ISG15, JUP, KPNA2, KPNB1, KRT1, KRT10, KYNU, MARCKS, METAP2, NAMPT, P4HB, PCBP2, PKM, RAN, RANBP1, S100A11, SEC61B, SERPINB1, SFN, SLC16A1, SOD2, SPTAN1, SUB1, TUBG1, UBE2N, VDAC1, YWHAE, YWHAQ	51
Dermatological Diseases and Conditions	psoriasis	chronic psoriasis	1.71e-10		CCT5, COPB2, EIF2S1, EIF4A3, GARS, GOT1, HSPA8, HSPE1, HSPH1, KPNA2, KPNB1, KYNU, MARCKS, METAP2, PKM, RANBP1, S100A11, SOD2, TUBG1, UBE2N	20
Dermatological Diseases and Conditions	dermatitis	Dermatitis	1.73e-11	1.941	ACADVL, AHNAK, ANXA1, ANXA5, ATP1A1, CAPG, CD55, CFL1, CYP51A1, EEF1A1, EIF3E, ENO1, FKBP8, FLOT1, HLA-C, IDI1, IL18, JUP, KRT1, KRT10, MSN, NAPA, NCSTN, P4HA2, PBK, PHGDH, PSMD1, PSMD2, RAB11B, RRM1, RRM2, S100A11, SFN, TUBA4A, TUBB4B, TUBG1, TYMS, VCL, VDAC2, XRCC6, ZYX	41
Dermatological Diseases and Conditions	atopic dermatitis	atopic dermatitis	1.55e-09		ACADVL, AHNAK, ANXA1, ANXA5, CAPG, CFL1, EEF1A1, EIF3E, ENO1, FKBP8, FLOT1, HLA-C, IDI1, JUP, KRT1, KRT10, MSN, NAPA, P4HA2, PHGDH, RAB11B, S100A11, TYMS, VCL, VDAC2, XRCC6, ZYX	27
Dermatological Diseases and Conditions	epidermolytic hyperkeratosis	epidermolytic hyperkeratosis	3.89e-05		KRT1, KRT10, KRT9	3
Dermatological Diseases and Conditions	mycosis fungoides	mycosis fungoides	4.03e-05		ANXA1, PSMD1, PSMD2, RRM1, RRM2, TUBA4A, TUBB4B, TUBG1, TYMS	9
Dermatological Diseases and Conditions	cyclic ichthyosis with epidermolytic hyperkeratosis	cyclic ichthyosis with epidermolytic hyperkeratosis	0.000462		KRT1, KRT10	2
Dermatological Diseases and Conditions	epidermolytic palmoplantar keratoderma	epidermolytic palmoplantar keratoderma	0.000462		KRT1, KRT9	2
Dermatological Diseases and Conditions	hypoplasia	hypoplasia of epidermis	0.000462		KRT10, SCD	2
Immunological Disease	allergy	allergy	2.47e-12		ACADVL, AHNAK, ALB, ALDOA, ANXA1, ANXA5, CAPG, CFL1, CYP51A1, EEF1A1, EIF3E, ENO1, FKBP8, FLOT1, HLA-C, HNRNPAB, HSPA5, IDI1, IL18, JUP, KRT1, KRT10, MSN, MYH9, NAPA, P4HA2, P4HB, PHGDH, PPIA, PRDX6, RAB11B, S100A11, SELENBP1, SMAD3, TFRC, TKT, TYMS, VCL, VDAC2, XRCC6, ZYX	41
Immunological Disease	lymphohematopoietic neoplasia	lymphohematopoietic neoplasia	1.42e-10	-1.332	ADSL, AHSG, AIMP1, ALPP, ANXA1, ANXA11, ANXA2, ANXA4, ANXA5, ATP5A1, BAG1, BST2, CAPN2, CCT7, CFL1, CPT1A, CSDE1, CYCS, CYP51A1, DDB1, DEK, DYNC1H1, EEF1A1, EIF4E, EPHX1, FAM129B, FASN, GART, GLS, GTF2I, HADHB, HAT1, HLA-B, HLA-C, HMGB1, HSP90AA1, HSP90AB1, HSP90B1, HSPA5, HSPB1, HSPD1, IDH2, IL18, IMPDH2, IQGAP1, ITGB1, KPNA2, KPNB1, KRT1, KRT10, LAMP1, LDHA, LIMCH1, MCM5, MCM6, MT-CO2, MTHFD1, …	130
Immunological Disease	hematological neoplasia	hematological neoplasia	1.42e-09	-1.128	ADSL, AHSG, AIMP1, ALPP, ANXA1, ANXA11, ANXA2, ANXA4, ANXA5, ATP5A1, BAG1, BST2, CAPN2, CCT7, CFL1, CPT1A, CSDE1, CYCS, CYP51A1, DDB1, DEK, DYNC1H1, EEF1A1, EIF4E, EPHX1, FAM129B, FASN, GART, GLS, GTF2I, HADHB, HAT1, HLA-B, HLA-C, HMGB1, HSPA5, HSPB1, HSPD1, IDH2, IL18, IMPDH2, IQGAP1, KPNA2, KPNB1, KRT1, KRT10, LAMP1, LDHA, LIMCH1, MCM5, MCM6, MT-CO2, MTHFD1, MYH9, NAMPT, NARS, NCEH1, NCSTN, NDR…	126
Immunological Disease	atopic dermatitis	atopic dermatitis	1.55e-09		ACADVL, AHNAK, ANXA1, ANXA5, CAPG, CFL1, EEF1A1, EIF3E, ENO1, FKBP8, FLOT1, HLA-C, IDI1, JUP, KRT1, KRT10, MSN, NAPA, P4HA2, PHGDH, RAB11B, S100A11, TYMS, VCL, VDAC2, XRCC6, ZYX	27
Immunological Disease	lymphohematopoietic cancer	lymphohematopoietic cancer	3.15e-09	-1.362	ADSL, AHSG, AIMP1, ALPP, ANXA1, ANXA11, ANXA2, ANXA4, ANXA5, ATP5A1, BAG1, BST2, CAPN2, CCT7, CFL1, CPT1A, CSDE1, CYCS, CYP51A1, DDB1, DEK, DYNC1H1, EEF1A1, EIF4E, EPHX1, FAM129B, FASN, GART, GLS, GTF2I, HADHB, HAT1, HLA-B, HLA-C, HMGB1, HSP90AA1, HSP90AB1, HSP90B1, HSPA5, HSPB1, HSPD1, IDH2, IL18, IMPDH2, IQGAP1, ITGB1, KPNA2, KPNB1, KRT1, KRT10, LAMP1, LDHA, LIMCH1, MCM5, MCM6, MT-CO2, MTHFD1, …	123
Immunological Disease	allergic pulmonary eosinophilia	allergic pulmonary eosinophilia	3.99e-09		ALB, ALDOA, ENO1, HNRNPAB, HSPA5, MYH9, P4HB, PRDX6, SELENBP1, TKT	10
Immunological Disease	hypersensitive reaction	hypersensitive reaction	6.59e-09	0.445	ACADVL, AHNAK, ALB, ALCAM, ANXA1, ANXA5, CAPG, CFL1, EEF1A1, EIF3E, ENO1, FKBP8, FLOT1, GARS, HLA-B, HLA-C, IDI1, IL18, JUP, KRT1, KRT10, MSN, NAPA, NPTX1, P4HA2, PHGDH, PPIA, RAB11B, S100A11, SOD1, SOD2, TYMS, VCL, VDAC2, XRCC6, ZYX	36
Immunological Disease	hematologic cancer	hematologic cancer	2.57e-08	-1.145	ADSL, AHSG, AIMP1, ALPP, ANXA1, ANXA11, ANXA2, ANXA4, ANXA5, ATP5A1, BAG1, BST2, CAPN2, CCT7, CFL1, CPT1A, CSDE1, CYCS, CYP51A1, DDB1, DEK, DYNC1H1, EEF1A1, EIF4E, EPHX1, FAM129B, FASN, GART, GLS, GTF2I, HADHB, HAT1, HLA-B, HLA-C, HMGB1, HSPA5, HSPB1, HSPD1, IDH2, IL18, IMPDH2, IQGAP1, KPNA2, KPNB1, KRT1, KRT10, LAMP1, LDHA, LIMCH1, MCM5, MCM6, MT-CO2, MTHFD1, NAMPT, NARS, NCEH1, NCSTN, NDRG1, NO…	119
Immunological Disease	hematologic cancer	advanced hematologic cancer	0.000349		RRM1, RRM2, TUBA4A, TUBB4B, TUBG1	5
Immunological Disease	lymphoid cancer	lymphoid cancer	2.92e-08	-1.362	ADSL, AHSG, AIMP1, ALPP, ANXA1, ATP5A1, BAG1, BST2, CAPN2, CCT7, CFL1, CPT1A, CSDE1, CYCS, CYP51A1, DDB1, DEK, DYNC1H1, EEF1A1, EIF4E, EPHX1, FAM129B, GART, GLS, HADHB, HLA-B, HLA-C, HMGB1, HSP90AA1, HSP90AB1, HSP90B1, HSPA5, HSPB1, HSPD1, IDH2, IL18, IMPDH2, IQGAP1, ITGB1, KPNA2, KPNB1, KRT1, KRT10, LAMP1, LDHA, LIMCH1, MCM5, MCM6, MT-CO2, MTHFD1, NAMPT, NARS, NCEH1, NCSTN, NDRG1, NOMO1 (include…	113
Immunological Disease	lymphocytic cancer	lymphocytic cancer	3.33e-08	-1.961	ADSL, AIMP1, ANXA1, BST2, CCT7, CSDE1, CYP51A1, DDB1, EIF4E, GART, HMGB1, IDH2, IL18, IMPDH2, IQGAP1, KPNB1, MCM5, NARS, NPM1, PARP1, PC, PDCD4, PLS3, PRKDC, PSMD1, PSMD2, PTPN11, RAN, RANBP1, RPL13, RPS13, RPS2, RRM1, RRM2, SFXN1, SLC16A1, SLC25A3, SNRPB, SOD2, SPTBN1, STMN1, TUBA4A, TUBB4B, TUBG1, TXLNA, TYMS, UBA2, VDAC2, XRCC6	49
Immunological Disease	immediate hypersensitivity	immediate hypersensitivity	5.25e-08		ACADVL, AHNAK, ANXA1, ANXA5, CAPG, CFL1, EEF1A1, EIF3E, ENO1, FKBP8, FLOT1, HLA-C, IDI1, JUP, KRT1, KRT10, MSN, NAPA, P4HA2, PHGDH, PPIA, RAB11B, S100A11, TYMS, VCL, VDAC2, XRCC6, ZYX	28
Immunological Disease	rheumatoid arthritis	rheumatoid arthritis	2.06e-07		ADGRE5, ADSS, AHSG, ALB, ALDOA, ANXA1, APOA1, BAG6, CCNB1, CTSC, DDX39B, DEK, EEF2, EIF3E, ENO1, FTH1, GOLPH3, HLA-C, HMGB1, HSP90B1, HSPA8, HSPD1, IL18, KHSRP, LDHB, MAPRE1, MYL12A, NAMPT, NONO, PARP1, PFAS, PRDX2, PRDX5, RPL15, RPL18A, RPS13, RPS16, RPS3, SND1, SRP14, TFRC, TPM2, TYMS, UQCRC2, VARS, VIM	46
Immunological Disease	systemic autoimmune syndrome	systemic autoimmune syndrome	7.25e-07	1.091	ADGRE5, ADSS, AHSG, ALB, ALDOA, ANXA1, APOA1, BAG6, CAPG, CCNB1, CD151, CPT1A, CTSC, DDX39B, DEK, EEF2, EIF3E, ENO1, FLOT1, FTH1, GANAB, GOLPH3, HLA-B, HLA-C, HMGB1, HSP90B1, HSPA8, HSPD1, IL18, IMPDH2, ISG15, KHSRP, LDHB, MAPRE1, MYH9, MYL12A, NAMPT, NONO, PARP1, PDCD4, PFAS, PRDX2, PRDX5, PTPN11, RAB5B, RPL15, RPL18A, RPS13, RPS16, RPS3, SCD, SLC3A2, SND1, SOD2, SRP14, TFRC, TPM2, TRAFD1, TYMS,…	62
Immunological Disease	autoimmune pancreatitis	autoimmune pancreatitis	7.7e-07		ALB, ANXA4, APOA1, CAPG, CTSD, P4HB, PKM, PRDX2	8
Immunological Disease	Waldenstrom's macroglobulinemia	Waldenstrom's macroglobulinemia	9.07e-07		ANXA11, ANXA2, ANXA4, FASN, GTF2I, HAT1, KPNA2, LAMP1, NONO, PARP1, PSIP1, PSMD1, PSMD2, RAC1, RRM1, RRM2, XRCC6, YWHAE	18
Immunological Disease	myelodysplastic syndrome	myelodysplastic syndrome	1.45e-06		CPT1A, CYP51A1, IDH2, IMPDH2, MYH9, NPM1, PTPN11, RPL13, RPL13A, RPL15, RPLP0, RPLP1, RPS16, RPS19, RPS20, RPS6, RRM1, SF3A1	18
Immunological Disease	neoplasia	neoplasia of lymphoid organ	4.49e-06	-1.067	AHSG, GART, HSP90AA1, HSP90AB1, HSP90B1, ITGB1, PRKDC, PTPN11, RRM1, RRM2, SKP1, TUBA4A, TUBB4B, TUBG1, TYMS, VIM, XRCC6	17
Immunological Disease	node positive cervical cancer	node positive cervical cancer	9.89e-06		HSP90AA1, HSP90AB1, HSP90B1	3
Immunological Disease	myelomonocytic leukemia	myelomonocytic leukemia	3.22e-05		DEK, IDH2, NCSTN, NPM1, PARP1, PTPN11, RRM1, RRM2	8
Immunological Disease	mycosis fungoides	mycosis fungoides	4.03e-05		ANXA1, PSMD1, PSMD2, RRM1, RRM2, TUBA4A, TUBB4B, TUBG1, TYMS	9
Immunological Disease	eosinophilia	eosinophilia	4.17e-05		ALB, ALDOA, ENO1, HLA-B, HNRNPAB, HSPA5, IL18, MYDGF, MYH9, P4HB, PRDX6, SELENBP1, TKT	13
Immunological Disease	thymic carcinoma	thymic carcinoma	5.28e-05		GART, RRM1, RRM2, TUBA4A, TUBB4B, TUBG1, TYMS	7
Immunological Disease	plasma cell dyscrasia	plasma cell dyscrasia	8.87e-05		ANXA11, ANXA2, ANXA4, ANXA5, FASN, GTF2I, HAT1, IMPDH2, KPNA2, LAMP1, NONO, PARP1, PSIP1, PSMD1, PSMD2, RAC1, RPS6, RRM1, RRM2, SOD2, VIM, XRCC6, YWHAE	23
Immunological Disease	angioimmunoblastic T-cell lymphoma	angioimmunoblastic T-cell lymphoma	0.000108		IDH2, PSMD1, PSMD2, RRM1, RRM2, TYMS	6
Immunological Disease	chronic myelomonocytic leukemia	chronic myelomonocytic leukemia	0.000118		IDH2, NCSTN, NPM1, PARP1, PTPN11, RRM1, RRM2	7
Immunological Disease	lymph node cancer	lymph node cancer	0.000127		HSP90AA1, HSP90AB1, HSP90B1, ITGB1, PTPN11, TUBA4A, TUBB4B, TUBG1	8
Immunological Disease	lymphoma	stage 4 lymphoma	0.000339		RRM1, RRM2, TUBA4A, TUBB4B, TUBG1, TYMS	6
Immunological Disease	enteropathy associated T cell lymphoma	enteropathy associated T cell lymphoma	0.000349		PSMD1, PSMD2, RRM1, RRM2, TYMS	5
Immunological Disease	myeloproliferative disorder	myeloproliferative disorder	0.000409	0.849	AHSG, ALPP, ATP5A1, BAG1, CAPN2, CPT1A, CYCS, CYP51A1, DEK, DYNC1H1, EEF1A1, EPHX1, GLS, HADHB, HLA-B, HLA-C, HSPA5, HSPD1, IDH2, IL18, IMPDH2, KPNA2, LAMP1, LIMCH1, MCM6, MT-CO2, MTHFD1, MYH9, NCEH1, NCSTN, NDRG1, NOMO1 (includes others), NPM1, OXA1L, PARP1, PDS5A, PNPO, PPIA, PSIP1, PSME1, PTPN11, RAC1, RBBP4, RPL13, RPL13A, RPL15, RPL34, RPLP0, RPLP1, RPS13, RPS16, RPS19, RPS20, RPS23, RPS25, …	70
Immunological Disease	lymphatic node tumor	lymphatic node tumor	0.000412		HSP90AA1, HSP90AB1, HSP90B1, ITGB1, PTPN11, TUBA4A, TUBB4B, TUBG1, VIM	9
Cellular Movement	cell movement	cell movement	2.62e-12	1.379	ACTN4, ADGRE5, ADI1, AHNAK, AHSG, AIMP1, ALB, ALCAM, ALDOA, ALPP, ANXA1, ANXA2, ANXA5, APOA1, BAG1, BSG, BST2, CAP1, CAPG, CAPN2, CAST, CD151, CD55, CFL1, CPNE3, CTNNA1, CTSC, CTSZ, DEK, DNAJA1, EFNA1, EIF3E, EMD, ENO1, FASN, FH, FLOT1, FTH1, GNAI3, GOLPH3, GPI, HEBP1, HMGB1, HMGB2, HNRNPAB, HNRNPK, HNRNPL, HSP90AA1, HSP90AB1, HSP90B1, HSPA5, HSPB1, HSPD1, IL18, IQGAP1, ITGB1, JUP, KPNA2, KRT10, …	127
Cellular Movement	cell movement	cell movement of tumor cell lines	7.92e-07	0.767	ACTN4, ADGRE5, ALCAM, ANXA1, ANXA2, BAG1, BSG, CAP1, CAPN2, CD151, CTSZ, EFNA1, FH, GNAI3, GOLPH3, GPI, HNRNPK, HSP90AA1, IQGAP1, ITGB1, JUP, KPNA2, LDHA, LMO7, LRPAP1, MAPK1, MSN, MYH9, NCL, NDRG1, PBK, PDCD4, PEBP1, PKM, PODXL, PPIA, PRDX2, PTPN11, RAB21, RAC1, RAP1B, SEPT9, SFN, SLC16A1, SLC9A3R1, SMAD3, SOD2, STMN1, TMPO, USP5, USP9X, VCL, VIM, ZYX	54
Cellular Movement	cell movement	cell movement of breast cancer cell lines	6.95e-06	0.005	ANXA1, ANXA2, CAPN2, CD151, GOLPH3, GPI, IQGAP1, ITGB1, JUP, KPNA2, LDHA, LMO7, LRPAP1, MAPK1, MYH9, NDRG1, RAB21, RAC1, SEPT9, SFN, SMAD3, USP9X, VIM	23
Cellular Movement	cell movement	cell movement of dermal cells	0.000178	0.28	ACTN4, AHSG, ALDOA, CAPN2, CTNNA1, ITGB1, JUP, PLEC, RAC1, SMAD3	10
Cellular Movement	cell movement	cell movement of prostate cancer cell lines	0.000328	-1.311	ANXA2, CAPN2, CD151, CTSZ, EFNA1, HSP90AA1, ITGB1, NDRG1, PBK, RAC1, SEPT9	11
Cellular Movement	cell movement	cell movement of keratinocytes	0.000412	0.262	ACTN4, AHSG, ALDOA, CTNNA1, ITGB1, JUP, PLEC, RAC1, SMAD3	9
Cellular Movement	cell movement	cell movement of enterocytes	0.000462		ANXA2, HMGB1	2
Cellular Movement	migration	migration of cells	8.98e-11	1.274	ACTN4, ADGRE5, ADI1, AHNAK, AHSG, AIMP1, ALB, ALCAM, ALDOA, ALPP, ANXA1, ANXA2, ANXA5, APOA1, BAG1, BSG, BST2, CAP1, CAPG, CAPN2, CAST, CD151, CD55, CFL1, CPNE3, CTNNA1, CTSC, CTSZ, DEK, EFNA1, EIF3E, FASN, FH, FLOT1, FTH1, GNAI3, GOLPH3, GPI, HEBP1, HMGB1, HNRNPK, HNRNPL, HSP90AA1, HSP90AB1, HSP90B1, HSPA5, HSPB1, HSPD1, IL18, IQGAP1, ITGB1, JUP, KPNA2, KRT10, LDHA, LMO7, LRPAP1, MAPK1, MAPRE1, …	113
Cellular Movement	migration	migration of tumor cell lines	2.56e-06	0.153	ACTN4, ADGRE5, ALCAM, ANXA1, ANXA2, BAG1, BSG, CAPN2, CD151, CTSZ, FH, GNAI3, GOLPH3, HNRNPK, HSP90AA1, IQGAP1, ITGB1, JUP, KPNA2, LDHA, LMO7, MAPK1, MSN, MYH9, NCL, NDRG1, PDCD4, PKM, PODXL, PRDX2, PTPN11, RAB21, RAC1, RAP1B, SEPT9, SFN, SLC16A1, SLC9A3R1, SMAD3, SOD2, STMN1, TMPO, USP5, USP9X, VIM, ZYX	46
Cellular Movement	migration	migration of breast cancer cell lines	5.82e-05	-0.004	ANXA1, ANXA2, CAPN2, GOLPH3, IQGAP1, ITGB1, KPNA2, LDHA, LMO7, MAPK1, MYH9, NDRG1, RAB21, RAC1, SEPT9, SFN, SMAD3, USP9X, VIM	19
Cellular Movement	allergic pulmonary eosinophilia	allergic pulmonary eosinophilia	3.99e-09		ALB, ALDOA, ENO1, HNRNPAB, HSPA5, MYH9, P4HB, PRDX6, SELENBP1, TKT	10
Cellular Movement	invasion	invasion of cells	1.03e-07	-0.28	ADGRE5, ADI1, AHNAK, AHSG, ALCAM, ANXA1, ANXA2, BSG, CAP1, CAPN2, CD151, COPB2, CTSD, CTSZ, EFNA1, EIF3E, EIF4E, FH, GNAI3, GOLPH3, GPI, HDLBP, HMGB1, HMGB3, HNRNPAB, HSP90AA1, HSP90AB1, HSP90B1, HSPA5, IL18, IQGAP1, ITGB1, JUP, LDHA, LRPAP1, MAPK1, MARCKS, NAMPT, NDRG1, NPM1, PARK7, PDCD4, PEBP1, PKM, PODXL, PRKAR2A, RAC1, RRM1, RRM2, SEPT9, SFN, SLC9A3R1, SMAD3, SOD2, STMN1, VIM, YWHAQ	57
Cellular Movement	invasion	invasion of tumor cell lines	8.9e-06	-0.502	ADGRE5, ADI1, ALCAM, ANXA1, BSG, CAP1, CAPN2, CD151, COPB2, CTSD, CTSZ, EFNA1, EIF4E, FH, GNAI3, GOLPH3, GPI, HMGB1, HNRNPAB, HSP90AA1, IQGAP1, ITGB1, LDHA, MAPK1, MARCKS, NAMPT, NDRG1, PDCD4, PEBP1, PKM, PODXL, PRKAR2A, RAC1, RRM2, SEPT9, SFN, SLC9A3R1, SMAD3, SOD2, STMN1, VIM, YWHAQ	42
Cellular Movement	invasion	invasion of prostate cancer cell lines	0.000237	0.407	ADGRE5, CAPN2, CTSZ, EFNA1, NDRG1, PEBP1, PODXL, RAC1, VIM, YWHAQ	10
Cellular Movement	invasion	invasion of fibrosarcoma cell lines	0.000294	1.067	ADGRE5, ADI1, GPI, RAC1, SOD2	5
Cellular Movement	detachment	detachment of granulocytes	9.57e-05		ANXA1, ANXA5, ITGB1	3
Cellular Movement	detachment	detachment of neutrophils	0.000462		ANXA1, ANXA5	2
Cellular Movement	cytokinesis	cytokinesis	9.96e-05	-1.531	ACTN4, ARL3, CAP1, CCNB1, CD2AP, CFL1, EIF3E, GNAI3, ITGB1, MAPRE1, MSN, MYH9, NPM1, RAC1, SEPT9	15
Cellular Movement	transmigration	transmigration of tumor cell lines	0.000298	-1	ALCAM, BAG1, CAPN2, CD151, ITGB1, RAC1	6
Cellular Movement	transmigration	transmigration of prostate cancer cell lines	0.000511		CAPN2, ITGB1, RAC1	3
Cellular Movement	movement	movement of enterocytes	0.000324		ANXA2, HMGB1, RAC1	3
Cellular Movement	scattering	scattering	0.000332	-1.713	ANXA2, CD151, CFL1, EFNA1, EIF4E, ITGB1, NOLC1, PTPN11, RAC1	9
Cellular Movement	elongation	elongation of filaments	0.000403	-0.747	ACTN4, CAP1, MAPRE1, SEPT9	4
Reproductive System Disease	mammary tumor	mammary tumor	3.92e-12	-1.192	ACADVL, ACTN4, ALDOA, ALPP, ANXA1, APOA1, ATP5A1, ATXN2L, BAG1, BAG6, BSG, CCNB1, CD151, CDC37, CSDE1, CTSC, CTSD, CYC1, CYCS, DAZAP1, DDB1, DDX17, EIF3B, EIF3E, EIF3G, EIF4E, EIF4H, ENO1, EPHX1, ETFB, FASN, FTH1, GART, GLS, HCCS, HDLBP, HIBADH, HLA-C, HMGB3, HMGN5, HSP90AA1, HSP90AB1, HSP90B1, HSPA5, HSPB1, IDH2, ITGB1, JUP, KHSRP, KPNA2, KPNB1, KRT9, LIMCH1, LMO7, MAPK1, MAPRE1, MCM2, MCM4, MCM…	119
Reproductive System Disease	breast cancer	breast cancer	9.68e-11		ACADVL, ACTN4, ALDOA, ALPP, ANXA1, APOA1, ATP5A1, ATXN2L, BAG1, BAG6, BSG, CCNB1, CSDE1, CTSC, CTSD, CYC1, CYCS, DAZAP1, DDB1, DDX17, EIF3B, EIF3E, EIF3G, EIF4E, EIF4H, ENO1, EPHX1, ETFB, FASN, FTH1, GART, HCCS, HIBADH, HLA-C, HMGN5, HSP90AA1, HSP90AB1, HSP90B1, HSPB1, IDH2, ITGB1, KHSRP, KPNA2, KPNB1, KRT9, LIMCH1, LMO7, MAPK1, MAPRE1, MCM6, METAP2, MYH9, NACA, NAMPT, NANS, NASP, NCAPD2, NCL, ND…	110
Reproductive System Disease	cervical cancer	metastatic cervical cancer	5.71e-10		GART, HSP90AA1, HSP90AB1, HSP90B1, RRM1, RRM2, TUBA4A, TUBB4B, TUBG1, TYMS	10
Reproductive System Disease	cervical cancer	recurrent cervical cancer	5.71e-10		GART, HSP90AA1, HSP90AB1, HSP90B1, RRM1, RRM2, TUBA4A, TUBB4B, TUBG1, TYMS	10
Reproductive System Disease	cervical cancer	cervical cancer	1.45e-07		ALPP, ANXA1, ANXA2, ANXA5, BSG, CTSC, DBNL, ENO1, GART, HLA-B, HSP90AA1, HSP90AB1, HSP90B1, HSPB1, JUP, KRT1, KRT9, MAPK1, MCM2, PKM, PRKDC, RRM1, RRM2, SND1, SPTAN1, TFRC, TPM2, TUBA4A, TUBB4B, TUBG1, TYMS, YWHAE	32
Reproductive System Disease	cervical cancer	locally advanced cervical cancer	9.89e-06		HSP90AA1, HSP90AB1, HSP90B1	3
Reproductive System Disease	fallopian tube cancer	fallopian tube cancer	6.34e-10		ALPP, GART, HSP90AA1, HSP90AB1, HSP90B1, PARP1, RRM1, RRM2, TUBA4A, TUBB4B, TUBG1, TYMS	12
Reproductive System Disease	breast or ovarian cancer	breast or ovarian cancer	1.47e-08		ACADVL, ACTN4, ALCAM, ALDOA, ALPP, ANXA1, APOA1, ATP5A1, ATXN2L, BAG1, BAG6, BSG, CAND1, CAST, CCDC47, CCNB1, CCT5, CLIC1, CSDE1, CTSC, CTSD, CYC1, CYCS, DAZAP1, DDB1, DDX17, DNAJA1, EIF3B, EIF3E, EIF3G, EIF4E, EIF4H, EMD, ENO1, EPHX1, ETFB, FASN, FLOT1, FTH1, GART, HCCS, HCFC1, HIBADH, HLA-C, HMGN5, HSP90AA1, HSP90AB1, HSP90B1, HSPB1, HSPE1, IDH2, ITGB1, KHSRP, KPNA2, KPNB1, KRT9, LIMCH1, LMO7, …	143
Reproductive System Disease	noninflammatory cervical disorder	noninflammatory cervical disorder	7.3e-08		ALPP, ANXA1, ANXA2, ANXA5, BSG, CTSC, DBNL, DUT, ENO1, GART, HLA-B, HSP90AA1, HSP90AB1, HSP90B1, HSPB1, JUP, KRT1, KRT9, MAPK1, MCM2, PKM, PRKDC, RRM1, RRM2, SND1, SPTAN1, TFRC, TPM2, TUBA4A, TUBB4B, TUBG1, TYMS, YWHAE	33
Reproductive System Disease	cervical tumor	cervical tumor	8.69e-08		ALPP, ANXA1, ANXA2, ANXA5, BSG, CTSC, DBNL, DUT, ENO1, GART, HLA-B, HSP90AA1, HSP90AB1, HSP90B1, HSPB1, JUP, KRT1, KRT9, MAPK1, MCM2, PKM, PRKDC, RRM1, RRM2, SND1, SPTAN1, TFRC, TPM2, TUBA4A, TUBB4B, TUBG1, TYMS, YWHAE	33
Reproductive System Disease	tumorigenesis	tumorigenesis of genital organ	5.64e-07		ABCE1, ACTN1, ACTN4, ADGRE5, ADSL, AHNAK, ALB, ALCAM, ALDH7A1, ALDOA, ALPP, ANXA1, ANXA11, ANXA2, ANXA5, APOA1, ASS1, BAG6, BSG, CAND1, CAPN2, CAST, CCDC47, CCNB1, CCT5, CD55, CLIC1, CPNE3, CPS1, CSDE1, CTNNA1, CTSC, CYP51A1, DAZAP1, DBNL, DDB1, DHX9, DNAJA1, DNAJA2, DUT, DYNC1H1, EEF2, EFNA1, EIF2S1, EIF3E, EIF4E, EMD, ENO1, EPHX1, EPRS, ETFB, FASN, FLOT1, FTH1, GART, GBE1, GLS, GSTK1, H2AFJ, HA…	196
Reproductive System Disease	tumorigenesis	tumorigenesis of reproductive tract	9.03e-06		ABCE1, ACTN1, ACTN4, ADGRE5, ADSL, AHNAK, ALB, ALCAM, ALDOA, ALPP, ANXA1, ANXA2, ANXA5, APOA1, BAG6, BSG, CAND1, CAPN2, CAST, CCDC47, CCNB1, CCT5, CD55, CLIC1, CPNE3, CPS1, CSDE1, CTNNA1, CTSC, DAZAP1, DBNL, DDB1, DHX9, DNAJA1, DNAJA2, DUT, DYNC1H1, EEF2, EFNA1, EIF2S1, EIF3E, EMD, ENO1, EPHX1, EPRS, ETFB, FLOT1, FTH1, GART, GBE1, GLS, GSTK1, H2AFJ, HADHB, HCFC1, HDLBP, HLA-B, HMGN5, HNRNPL, HNRN…	170
Reproductive System Disease	genital tumor	genital tumor	5.97e-07		ABCE1, ACTN1, ACTN4, ADGRE5, ADSL, AHNAK, ALB, ALCAM, ALDH7A1, ALDOA, ALPP, ANXA1, ANXA11, ANXA2, ANXA5, APOA1, ASS1, BAG6, BSG, CAND1, CAPN2, CAST, CCDC47, CCNB1, CCT5, CD55, CLIC1, CPNE3, CPS1, CSDE1, CTNNA1, CTSC, CYP51A1, DAZAP1, DBNL, DDB1, DHX9, DNAJA1, DNAJA2, DUT, DYNC1H1, EEF2, EFNA1, EIF2S1, EIF3E, EIF4E, EMD, ENO1, EPHX1, EPRS, ETFB, FASN, FLOT1, FTH1, GART, GBE1, GLS, GSTK1, H2AFJ, HA…	196
Reproductive System Disease	metastatic breast cancer	metastatic breast cancer	3.33e-06		HSP90AA1, HSP90AB1, HSP90B1, PARP1, PSIP1, RRM1, RRM2, SMAD3, TUBA4A, TUBB4B, TUBG1, TYMS	12
Reproductive System Disease	uterine tumor	uterine tumor	5.53e-06		ABCE1, ACTN1, ACTN4, ADGRE5, ADSL, AHNAK, ALB, ALDOA, ALPP, ANXA1, ANXA2, ANXA5, BAG6, BSG, CAND1, CAPN2, CAST, CCNB1, CCT5, CD55, CPNE3, CPS1, CSDE1, CTNNA1, CTSC, DBNL, DDB1, DHX9, DNAJA2, DUT, DYNC1H1, EEF2, EFNA1, EIF2S1, EIF3E, ENO1, EPRS, FTH1, GART, GBE1, GLS, GSTK1, H2AFJ, HADHB, HDLBP, HLA-B, HMGN5, HNRNPL, HNRNPU, HSD17B10, HSP90AA1, HSP90AB1, HSP90B1, HSPB1, HSPD1, HSPH1, IDH2, IL18, I…	139
Reproductive System Disease	female genital neoplasm	female genital neoplasm	9.72e-06		ABCE1, ACTN1, ACTN4, ADGRE5, ADSL, AHNAK, ALB, ALCAM, ALDOA, ALPP, ANXA1, ANXA2, ANXA5, APOA1, BAG6, BSG, CAND1, CAPN2, CAST, CCDC47, CCNB1, CCT5, CD55, CLIC1, CPNE3, CPS1, CSDE1, CTNNA1, CTSC, DAZAP1, DBNL, DDB1, DHX9, DNAJA1, DNAJA2, DUT, DYNC1H1, EEF2, EFNA1, EIF2S1, EIF3E, EMD, ENO1, EPHX1, EPRS, ETFB, FLOT1, FTH1, GART, GBE1, GLS, GSTK1, H2AFJ, HADHB, HCFC1, HDLBP, HLA-B, HMGN5, HNRNPL, HNRN…	170
Reproductive System Disease	node positive cervical cancer	node positive cervical cancer	9.89e-06		HSP90AA1, HSP90AB1, HSP90B1	3
Reproductive System Disease	testicular cancer	metastatic testicular cancer	9.89e-06		HSP90AA1, HSP90AB1, HSP90B1	3
Reproductive System Disease	endometriosis	endometriosis	1.34e-05		BSG, BYSL, CTNNA1, GPI, HINT1, HLA-C, HSPB1, IL18, ITGB1, MARCKS, MCM4, P4HA1, PBK, PTPN11, RAC1, RAP1B, RPL12, RPS19, RPS23, RRM1, SERPINB1, SLC16A1, SRPRB, TK1, VIM, XRCC6, YWHAH	27
Reproductive System Disease	endometrial carcinoma	high risk endometrial carcinoma	2.42e-05		HSP90AA1, HSP90AB1, HSP90B1, TUBA4A, TUBB4B, TUBG1	6
Reproductive System Disease	endometrial carcinoma	recurrent endometrial carcinoma	3.67e-05		HSP90AA1, HSP90AB1, HSP90B1, TUBA4A, TUBB4B, TUBG1	6
Reproductive System Disease	endometrial carcinoma	metastatic endometrial carcinoma	4.47e-05		HSP90AA1, HSP90AB1, HSP90B1, TUBA4A, TUBB4B, TUBG1	6
Reproductive System Disease	HER2 negative hormone receptor negative breast carcinoma	HER2 negative hormone receptor negative breast carcinoma	4.08e-05		PARP1, RRM1, TUBA4A, TUBB4B, TUBG1	5
Reproductive System Disease	benign neoplasm of female genital organ	benign neoplasm of female genital organ	4.63e-05		ADGRE5, ALDOA, CTSC, FTH1, HSD17B10, HSP90AB1, IQGAP1, ISOC1, MAPK1, MT-CO2, NDRG1, NDUFV2, PARP1, PKM, PLD3, PTPN11, RPL27, RPL9, RPS19, RPS25, SF3A1, SKP1, SMC4, SOD2, SPINT2, USP9X, ZYX	27
Reproductive System Disease	adenomyosis	adenomyosis	5.27e-05		ALDOA, ANXA2, GPI, IQGAP1, ITGB1, LDHA, PRDX5, VDAC1	8
Reproductive System Disease	uterine leiomyoma	uterine leiomyoma	6.07e-05		ADGRE5, ALDOA, CTSC, FTH1, HSD17B10, HSP90AB1, IQGAP1, ISOC1, MT-CO2, NDRG1, NDUFV2, PLD3, RPL27, RPL9, RPS19, RPS25, SF3A1, SOD2, ZYX	19
Reproductive System Disease	metastatic ovarian cancer	metastatic ovarian cancer	6.18e-05		HSP90AA1, HSP90AB1, HSP90B1, PARP1	4
Reproductive System Disease	malignant neoplasm of male genital organ	malignant neoplasm of male genital organ	7.18e-05		AHNAK, ALB, ALDH7A1, ALPP, ANXA11, ANXA2, APOA1, ASS1, CAPN2, CPNE3, CYP51A1, EIF4E, FASN, HLA-B, HMGB3, HSP90AA1, HSP90AB1, HSP90B1, HSPA5, HSPB1, ISG15, ISY1, KRT1, KTN1, LMO7, MCM2, MCM5, NACA, NASP, NRDC, OGT, PARP1, PC, PKM, PLEC, PODXL, PSAT1, PSIP1, PSMD3, RBBP4, RPL29, RRBP1, SERPINB1, SFN, SLC16A3, SLC3A2, SMC4, SND1, SUGT1, TECR, TK1, TMEM245, TUBA4A, TUBB4B, TUBG1, TYMS, UBE2N, UGDH, U…	61
Reproductive System Disease	HER2-negative breast cancer	advanced stage HER2-negative breast cancer	7.74e-05		RRM1, RRM2, TUBA4A, TUBB4B, TUBG1, TYMS	6
Reproductive System Disease	HER2-negative breast cancer	stage 4 HER2-negative breast cancer	0.00011		RRM1, TUBA4A, TUBB4B, TUBG1, TYMS	5
Reproductive System Disease	HER2 negative breast adenocarcinoma	HER2 negative breast adenocarcinoma	8.77e-05		PARP1, RRM1, TUBA4A, TUBB4B, TUBG1	5
Reproductive System Disease	HER2 negative breast adenocarcinoma	stage 4 HER2 negative breast adenocarcinoma	0.000313		RRM1, TUBA4A, TUBB4B, TUBG1	4
Reproductive System Disease	genital tract cancer	genital tract cancer	9.85e-05		ABCE1, ACTN1, ACTN4, ADSL, AHNAK, ALB, ALCAM, ALDH7A1, ALPP, ANXA1, ANXA11, ANXA2, ANXA5, APOA1, ASS1, BAG6, BSG, CAND1, CAPN2, CAST, CCDC47, CCNB1, CCT5, CD55, CLIC1, CPNE3, CPS1, CSDE1, CTNNA1, CTSC, CYP51A1, DAZAP1, DBNL, DDB1, DHX9, DNAJA1, DNAJA2, DYNC1H1, EEF2, EFNA1, EIF2S1, EIF3E, EIF4E, EMD, ENO1, EPHX1, EPRS, ETFB, FASN, FLOT1, GART, GBE1, GLS, GSTK1, H2AFJ, HADHB, HCFC1, HDLBP, HLA-B, …	179
Reproductive System Disease	male genital neoplasm	male genital neoplasm	0.000101		AHNAK, ALB, ALDH7A1, ALPP, ANXA11, ANXA2, APOA1, ASS1, CAPN2, CPNE3, CYP51A1, EIF4E, FASN, HLA-B, HMGB3, HSP90AA1, HSP90AB1, HSP90B1, HSPA5, HSPB1, ISG15, ISY1, KRT1, KTN1, LMO7, MCM2, MCM5, NACA, NASP, NRDC, OGT, PARP1, PC, PKM, PLEC, PODXL, PSAT1, PSIP1, PSMD3, RBBP4, RPL29, RRBP1, SERPINB1, SFN, SLC16A3, SLC3A2, SMC4, SND1, SPTBN1, SUGT1, TECR, TK1, TMEM245, TUBA4A, TUBB4B, TUBG1, TYMS, UBE2N,…	62
Reproductive System Disease	anthracycline-resistant taxane-naive metastatic breast cancer	anthracycline-resistant taxane-naive metastatic breast cancer	0.000239		TUBA4A, TUBB4B, TUBG1, TYMS	4
Reproductive System Disease	hormone receptor negative breast cancer	metastatic hormone receptor negative breast cancer	0.000246		RRM1, TUBA4A, TUBB4B, TUBG1, TYMS	5
Reproductive System Disease	hormone receptor negative breast cancer	recurrent hormone receptor negative breast cancer	0.000509		TUBA4A, TUBB4B, TUBG1, TYMS	4
Reproductive System Disease	metastatic triple negative breast carcinoma	metastatic triple negative breast carcinoma	0.000313		RRM1, TUBA4A, TUBB4B, TUBG1	4
Reproductive System Disease	carcinoma	carcinoma in breast	0.000348		ACTN4, ALDOA, ALPP, ANXA1, ATXN2L, BAG1, BAG6, CCNB1, CTSD, CYC1, DAZAP1, DDB1, DDX17, EIF3B, EIF3E, EIF3G, EIF4H, EPHX1, ETFB, FASN, GART, HLA-C, HMGN5, IDH2, ITGB1, KPNB1, KRT9, LIMCH1, LMO7, MAPRE1, MYH9, NACA, NASP, NCAPD2, NCL, NDUFA10, NPTX1, P4HB, PARP1, PCBP2, PDCD6, PFAS, PKM, PLEC, PSIP1, PSMA5, PTPN11, RBM39, RPL22, RPL27A, RPS19, RRM1, SLC16A1, SOD1, TMEM245, TPD52, TUBA4A, TUBB4B, TU…	64
Reproductive System Disease	HER2 negative invasive breast adenocarcinoma	HER2 negative invasive breast adenocarcinoma	0.000403		PARP1, TUBA4A, TUBB4B, TUBG1	4
Reproductive System Disease	prostate cancer	prostate cancer	0.000404		AHNAK, ALB, ALDH7A1, ANXA11, ANXA2, APOA1, ASS1, CAPN2, CPNE3, CYP51A1, EIF4E, FASN, HLA-B, HMGB3, HSPA5, HSPB1, ISG15, ISY1, KRT1, KTN1, LMO7, MCM2, MCM5, NACA, NASP, NRDC, OGT, PARP1, PC, PKM, PLEC, PODXL, PSAT1, PSIP1, PSMD3, RBBP4, RPL29, RRBP1, SERPINB1, SFN, SLC16A3, SLC3A2, SMC4, SND1, SUGT1, TECR, TK1, TMEM245, TUBA4A, TUBB4B, TUBG1, UBE2N, UGDH, USP9X, VCL, YWHAQ	56
Inflammatory Disease	dermatitis	Dermatitis	1.73e-11	1.941	ACADVL, AHNAK, ANXA1, ANXA5, ATP1A1, CAPG, CD55, CFL1, CYP51A1, EEF1A1, EIF3E, ENO1, FKBP8, FLOT1, HLA-C, IDI1, IL18, JUP, KRT1, KRT10, MSN, NAPA, NCSTN, P4HA2, PBK, PHGDH, PSMD1, PSMD2, RAB11B, RRM1, RRM2, S100A11, SFN, TUBA4A, TUBB4B, TUBG1, TYMS, VCL, VDAC2, XRCC6, ZYX	41
Inflammatory Disease	atopic dermatitis	atopic dermatitis	1.55e-09		ACADVL, AHNAK, ANXA1, ANXA5, CAPG, CFL1, EEF1A1, EIF3E, ENO1, FKBP8, FLOT1, HLA-C, IDI1, JUP, KRT1, KRT10, MSN, NAPA, P4HA2, PHGDH, RAB11B, S100A11, TYMS, VCL, VDAC2, XRCC6, ZYX	27
Inflammatory Disease	allergic pulmonary eosinophilia	allergic pulmonary eosinophilia	3.99e-09		ALB, ALDOA, ENO1, HNRNPAB, HSPA5, MYH9, P4HB, PRDX6, SELENBP1, TKT	10
Inflammatory Disease	inflammation	inflammation of joint	5.86e-08	0.626	ADGRE5, ADSS, AHSG, ALB, ALDOA, ANXA1, APOA1, BAG6, CAPN2, CCNB1, CTSC, DDX39B, DEK, EEF2, EIF3E, ENO1, FASN, FTH1, FTL, GOLPH3, GPI, HLA-B, HLA-C, HMGB1, HSP90B1, HSPA5, HSPA8, HSPD1, IL18, KHSRP, LDHB, MAPRE1, MCM5, MYL12A, NAMPT, NONO, PARP1, PFAS, PRDX2, PRDX5, RPL15, RPL18A, RPS13, RPS16, RPS3, SELENBP1, SMAD3, SND1, SOD2, SRP14, TFRC, TIA1, TPM2, TUBA4A, TUBB4B, TUBG1, TYMS, UQCRC2, VARS, V…	60
Inflammatory Disease	rheumatoid arthritis	rheumatoid arthritis	2.06e-07		ADGRE5, ADSS, AHSG, ALB, ALDOA, ANXA1, APOA1, BAG6, CCNB1, CTSC, DDX39B, DEK, EEF2, EIF3E, ENO1, FTH1, GOLPH3, HLA-C, HMGB1, HSP90B1, HSPA8, HSPD1, IL18, KHSRP, LDHB, MAPRE1, MYL12A, NAMPT, NONO, PARP1, PFAS, PRDX2, PRDX5, RPL15, RPL18A, RPS13, RPS16, RPS3, SND1, SRP14, TFRC, TPM2, TYMS, UQCRC2, VARS, VIM	46
[truncated: 388 more rows]

## Sheet: IPEC-1 T3h bio functions
Category	Function	Function Annotation	p-value	Activation z-score	Molecules	# Molecules
[truncated: 1,058 more rows]

## Sheet: IPEC-1 T24h bio functions
Category	Function	Function Annotation	p-value	Activation z-score	Molecules	# Molecules
[truncated: 1,067 more rows]
