# Supplementary material for: Comparative Proteomics Reveals Differences in Host-Pathogen Interaction between Infectious and Commensal Relationship with Campylobacter jejuni
Source: Front Cell Infect Microbiol. 2017 Apr 26;7:145. doi: 10.3389/fcimb.2017.00145 (PMC5405767; doi:10.3389/fcimb.2017.00145)
Supplement: Table S3 — Canonical pathways IPA results in both cell lines. [file Table3.XLSX]

## Sheet: INT-407 T3h canonical
Ingenuity Canonical Pathways	-log(p-value)	Ratio	z-score	Molecules
EIF2 Signaling	47.8	0.283	4.914	RPL22,RPS27,RPS23,RPLP2,RPL35A,RPS11,RPS7,RPS20,RPL13,RPS13,EIF5,RPL21,RPS2,RPL3,RPS8,RPL29,RPL12,EIF2S3,RPL9,RPL10A,RPS6,RPL15,RPL8,RPS25,RPL6,RPL13A,RPL24,RPLP1,RPS3A,RPS18,RPL7A,EIF4G1,RPL7,RPS4X,RPL27A,RPL14,UBA52,RPS9,RPS5,RPS3,RPS12,RPL18,RPS19,RPL4,EIF3H,RPL17,RPL30,RPS10,EIF3G,RPL27,RPS16,EIF4A1
Regulation of eIF4 and p70S6K Signaling	18.4	0.178	NaN	RPS3A,RPS27,RPS18,RPS23,EIF4G1,RPS4X,RPS11,RPS7,RPS20,RPS13,RPS9,RPS2,RPS5,RPS3,RPS12,ITGB1,RPS19,EIF3H,RPS8,RPS10,EIF2S3,EIF3G,RPS6,RPS16,EIF4A1,RPS25
mTOR Signaling	14.7	0.134	NaN	RPS19,RPS3A,EIF3H,RPS27,RPS8,RPS23,RPS18,RPS10,EIF4G1,RPS4X,RPS11,RPS7,RPS6,EIF3G,RPS16,RPS20,RPS13,RPS9,EIF4A1,RPS25,RPS2,RPS5,RPS3,RPS12,EIF4B
Protein Ubiquitination Pathway	6.96	0.0745	NaN	UBE2M,PSMA7,HSPH1,HSPA9,PSMD5,HSPD1,HSPA5,PSMC5,HSPA8,PSMD11,USP7,HSPA4,HLA-C,PSMD2,PSMA5,PSMB1,HSP90AA1,UBA1,PSMC2
RAN Signaling	6.75	0.375	NaN	KPNB1,KPNA3,RAN,XPO1,KPNA2,IPO5
Caveolar-mediated Endocytosis Signaling	5.44	0.127	NaN	ITGB1,FLNB,CD55,FLOT2,RAB5C,FLNA,HLA-C,COPB2,EGFR
Unfolded protein response	5.42	0.148	NaN	HSPA8,HSPA4,CALR,HSPH1,HSPA9,VCP,CANX,HSPA5
tRNA Charging	5.38	0.179	NaN	LARS,DARS,TARS,AARS,IARS,FARSB,EPRS
Granzyme B Signaling	5.25	0.312	1.342	PRKDC,BID,CYCS,DFFA,PARP1
Mitochondrial Dysfunction	5.04	0.076	NaN	SDHA,HSD17B10,FIS1,NDUFA9,PARK7,CYC1,CAT,ACO2,ATP5O,COX5A,NCSTN,CYCS,UQCRC1
Folate Polyglutamylation	4.3	0.6	NaN	SHMT1,MTHFD1,SHMT2
Glycolysis I	4.22	0.2	NaN	PGK1,GPI,TPI1,PKM,ALDOA
Virus Entry via Endocytic Pathways	3.81	0.0899	NaN	ITGB1,FLNB,CD55,FLNA,HLA-C,CLTC,AP1B1,FOLR1
Remodeling of Epithelial Adherens Junctions	3.77	0.103	NaN	NME1,RAB5C,MAPRE1,CTNNA1,ARPC3,ZYX,IQGAP1
Superpathway of Serine and Glycine Biosynthesis I	3.77	0.429	NaN	PHGDH,SHMT1,SHMT2
Glycine Biosynthesis I	3.53	1	NaN	SHMT1,SHMT2
Folate Transformations I	3.4	0.333	NaN	SHMT1,MTHFD1,SHMT2
Huntington's Disease Signaling	3.17	0.0524	NaN	SDHA,HSPA8,CTSD,HSPA4,GNB2L1,HSPA9,CLTC,GNB2,CYCS,HSPA5,PSME3,EGFR
Gluconeogenesis I	3.08	0.16	NaN	PGK1,GPI,ALDOA,MDH2
BER pathway	3	0.25	NaN	PCNA,FEN1,PARP1
phagosome maturation	2.94	0.0667	NaN	DYNC1H1,CALR,LAMP2,RAB5C,HLA-C,PRDX1,LAMP1,CANX
Cytotoxic T Lymphocyte-mediated Apoptosis of Target Cells	2.67	0.125	NaN	HLA-C,BID,CYCS,DFFA
Mismatch Repair in Eukaryotes	2.62	0.188	NaN	PCNA,MSH2,FEN1
Oxidative Phosphorylation	2.54	0.0642	NaN	SDHA,NDUFA9,CYC1,ATP5O,COX5A,CYCS,UQCRC1
dTMP De Novo Biosynthesis	2.54	0.4	NaN	SHMT1,SHMT2
Urea Cycle	2.37	0.333	NaN	ASS1,CPS1
Granzyme A Signaling	2.33	0.15	NaN	ANP32A,SET,NME1
Aspartate Degradation II	2.23	0.286	NaN	MDH2,GOT2
TCA Cycle II (Eukaryotic)	2.15	0.13	NaN	SDHA,ACO2,MDH2
Amyotrophic Lateral Sclerosis Signaling	2.15	0.0612	NaN	RAB5C,CAT,BID,CYCS,SOD1,SSR4
Superoxide Radicals Degradation	2.11	0.25	NaN	CAT,SOD1
Tumoricidal Function of Hepatic Natural Killer Cells	2.1	0.125	NaN	BID,CYCS,DFFA
Ephrin B Signaling	2.06	0.0685	NaN	CFL2,GNB2L1,GNB2,CAP1,HNRNPK
Sucrose Degradation V (Mammalian)	2	0.222	NaN	TPI1,ALDOA
Ketolysis	2	0.222	NaN	BDH2,ACAT2
UDP-N-acetyl-D-galactosamine Biosynthesis II	2	0.222	NaN	GPI,UAP1
Lipid Antigen Presentation by CD1	2	0.115	NaN	CALR,CANX,AP1B1
Cell Cycle Control of Chromosomal Replication	1.96	0.111	NaN	MCM5,MCM3,MCM6
Ketogenesis	1.91	0.2	NaN	BDH2,ACAT2
Glycine Betaine Degradation	1.91	0.2	NaN	SHMT1,SHMT2
Androgen Signaling	1.9	0.0541	NaN	CALM1 (includes others),HSPA4,CALR,GNB2L1,GNB2,HSP90AA1
Epithelial Adherens Junction Signaling	1.87	0.0479	NaN	RAP1B,MYH9,CTNNA1,ARPC3,ZYX,IQGAP1,EGFR
Purine Nucleotides De Novo Biosynthesis II	1.83	0.182	NaN	GMPS,IMPDH2
Aldosterone Signaling in Epithelial Cells	1.78	0.0461	NaN	HSPA8,HSPA4,HSPH1,HSPA9,HSP90AA1,HSPD1,HSPA5
Methylthiopropionate Biosynthesis	1.76	1	NaN	ADI1
Acetyl-CoA Biosynthesis III (from Citrate)	1.76	1	NaN	ACLY
Glutaryl-CoA Degradation	1.76	0.167	NaN	HSD17B10,ACAT2
Myc Mediated Apoptosis Signaling	1.75	0.069	NaN	YWHAH,YWHAB,BID,CYCS
Apoptosis Signaling	1.72	0.0562	0.447	BID,CYCS,SPTAN1,DFFA,PARP1
Death Receptor Signaling	1.66	0.0543	1.342	BID,CYCS,SPTAN1,DFFA,PARP1
Phospholipase C Signaling	1.65	0.038	1.633	RAP1B,ITGB1,PEBP1,CALM1 (includes others),MARCKS,AHNAK,GNB2L1,GNB2,MYL12A
DNA Double-Strand Break Repair by Non-Homologous End Joining	1.63	0.143	NaN	PRKDC,PARP1
Isoleucine Degradation I	1.63	0.143	NaN	HSD17B10,ACAT2
Superpathway of Citrulline Metabolism	1.63	0.143	NaN	ASS1,CPS1
Antigen Presentation Pathway	1.59	0.0811	NaN	CALR,HLA-C,CANX
Complement System	1.59	0.0811	NaN	CD55,C1QBP,CD46
Telomere Extension by Telomerase	1.57	0.133	NaN	HNRNPA1,HNRNPA2B1
nNOS Signaling in Skeletal Muscle Cells	1.57	0.133	NaN	SNTB2,CALM1 (includes others)
Parkinson's Signaling	1.52	0.125	NaN	PARK7,CYCS
Systemic Lupus Erythematosus Signaling	1.48	0.0374	NaN	CD2BP2,SNRPB,HLA-C,HNRNPA2B1,SNRNP70,SNRPD1,HNRNPC,SNRPA1
Spliceosomal Cycle	1.47	0.5	NaN	U2AF2
Choline Degradation I	1.47	0.5	NaN	ALDH7A1
S-methyl-5-thio-α-D-ribose 1-phosphate Degradation	1.47	0.5	NaN	MRI1
Uridine-5'-phosphate Biosynthesis	1.47	0.5	NaN	UMPS
Spermidine Biosynthesis I	1.47	0.5	NaN	SRM
Actin Cytoskeleton Signaling	1.46	0.037	0	ITGB1,PFN1,MYH9,CFL2,FLNA,ARPC3,IQGAP1,MYL12A
Calcium Signaling	1.45	0.0393	NaN	RAP1B,CALM1 (includes others),CALR,LETM1,MYH9,TPM4,TPM2
eNOS Signaling	1.43	0.0423	1.342	HSPA8,CALM1 (includes others),HSPA4,HSPA9,HSP90AA1,HSPA5
NRF2-mediated Oxidative Stress Response	1.43	0.0389	0	ERP29,PRDX1,CAT,VCP,SOD1,HACD3,EPHX1
Clathrin-mediated Endocytosis Signaling	1.38	0.0378	NaN	ITGB1,HSPA8,RAB5C,RAB11B,CLTC,ARPC3,AP1B1
Glucocorticoid Receptor Signaling	1.3	0.0327	NaN	HSPA8,HMGB1,HSPA4,SRA1,YWHAH,ANXA1,HSPA9,HSP90AA1,HSPA5
Tryptophan Degradation III (Eukaryotic)	1.3	0.0952	NaN	HSD17B10,ACAT2
Endoplasmic Reticulum Stress Pathway	1.3	0.0952	NaN	CALR,HSPA5
Methylglyoxal Degradation I	1.29	0.333	NaN	GLO1
Thyroid Hormone Biosynthesis	1.29	0.333	NaN	CTSD
Oxidized GTP and dGTP Detoxification	1.29	0.333	NaN	RUVBL2
Glutamate Degradation II	1.29	0.333	NaN	GOT2
Aspartate Biosynthesis	1.29	0.333	NaN	GOT2
Cell Cycle: G2/M DNA Damage Checkpoint Regulation	1.28	0.0612	NaN	PRKDC,YWHAH,YWHAB
Ethanol Degradation IV	1.23	0.087	NaN	CAT,ALDH7A1
Neuregulin Signaling	1.18	0.0455	NaN	ITGB1,RPS6,HSP90AA1,EGFR
L-cysteine Degradation I	1.17	0.25	NaN	GOT2
Fatty Acid β-oxidation III (Unsaturated, Odd Number)	1.17	0.25	NaN	ECI1
Cdc42 Signaling	1.15	0.0359	1.342	ITGB1,CFL2,HLA-C,ARPC3,IQGAP1,MYL12A
Estrogen Receptor Signaling	1.15	0.0391	NaN	PRKDC,SRA1,DDX5,PELP1,HNRNPD
Regulation of Actin-based Motility by Rho	1.14	0.044	0	ITGB1,PFN1,ARPC3,MYL12A
RhoGDI Signaling	1.1	0.0347	0	ITGB1,CFL2,GNB2L1,GNB2,ARPC3,MYL12A
Ephrin Receptor Signaling	1.09	0.0345	NaN	RAP1B,ITGB1,CFL2,GNB2L1,GNB2,ARPC3
Tetrahydrofolate Salvage from 5,10-methenyltetrahydrofolate	1.08	0.2	NaN	MTHFD1
Serine Biosynthesis	1.08	0.2	NaN	PHGDH
Eumelanin Biosynthesis	1.08	0.2	NaN	MIF
Lysine Degradation II	1.08	0.2	NaN	ALDH7A1
Lysine Degradation V	1.08	0.2	NaN	ALDH7A1
Citrulline-Nitric Oxide Cycle	1.08	0.2	NaN	ASS1
Induction of Apoptosis by HIV1	1.07	0.05	NaN	BID,CYCS,DFFA
Retinoic acid Mediated Apoptosis Signaling	1.05	0.0492	NaN	BID,CYCS,PARP1
Pyrimidine Ribonucleotides De Novo Biosynthesis	1.03	0.0667	NaN	NME1,UMPS
Antiproliferative Role of Somatostatin Receptor 2	1.02	0.0476	NaN	RAP1B,GNB2L1,GNB2
ERK5 Signaling	1.02	0.0476	NaN	YWHAH,YWHAB,EGFR
Arginine Biosynthesis IV	1	0.167	NaN	ASS1
Pyruvate Fermentation to Lactate	1	0.167	NaN	LDHB
Pentose Phosphate Pathway (Non-oxidative Branch)	1	0.167	NaN	TKT
UDP-N-acetyl-D-glucosamine Biosynthesis II	1	0.167	NaN	UAP1
GDP-mannose Biosynthesis	1	0.167	NaN	GPI
G Protein Signaling Mediated by Tubby	0.978	0.0625	NaN	GNB2L1,GNB2
Fatty Acid β-oxidation I	0.978	0.0625	NaN	HSD17B10,ECI1
Rac Signaling	0.975	0.0385	1	ITGB1,CFL2,ARPC3,IQGAP1
Signaling by Rho Family GTPases	0.95	0.0299	1	ITGB1,CFL2,GNB2L1,GNB2,ARPC3,IQGAP1,MYL12A
Acetyl-CoA Biosynthesis I (Pyruvate Dehydrogenase Complex)	0.94	0.143	NaN	DLAT
TWEAK Signaling	0.934	0.0588	NaN	BID,CYCS
CCR5 Signaling in Macrophages	0.932	0.0435	NaN	CALM1 (includes others),GNB2L1,GNB2
fMLP Signaling in Neutrophils	0.931	0.037	NaN	CALM1 (includes others),GNB2L1,GNB2,ARPC3
Ethanol Degradation II	0.913	0.0571	NaN	HSD17B10,ALDH7A1
Type I Diabetes Mellitus Signaling	0.909	0.0364	NaN	HLA-C,BID,CYCS,HSPD1
Role of Tissue Factor in Cancer	0.909	0.0364	NaN	ITGB1,CFL2,CYR61,EGFR
autophagy	0.893	0.0556	NaN	LAMP2,LAMP1
Histidine Degradation III	0.886	0.125	NaN	MTHFD1
Salvage Pathways of Pyrimidine Deoxyribonucleotides	0.886	0.125	NaN	TK1
Noradrenaline and Adrenaline Degradation	0.855	0.0526	NaN	HSD17B10,ALDH7A1
Germ Cell-Sertoli Cell Junction Signaling	0.841	0.0312	NaN	ITGB1,CFL2,CTNNA1,ZYX,IQGAP1
CCR3 Signaling in Eosinophils	0.84	0.0342	NaN	CALM1 (includes others),CFL2,GNB2L1,GNB2
Docosahexaenoic Acid (DHA) Signaling	0.837	0.0513	NaN	BID,CYCS
PTEN Signaling	0.83	0.0339	NaN	ITGB1,YWHAH,IGF2R,EGFR
Integrin Signaling	0.824	0.029	1	RAP1B,ITGB1,PFN1,ARPC3,ZYX,MYL12A
p70S6K Signaling	0.821	0.0336	NaN	RPS6,YWHAH,YWHAB,EGFR
Role of PKR in Interferon Induction and Antiviral Response	0.819	0.05	NaN	BID,CYCS
Pentose Phosphate Pathway	0.796	0.1	NaN	TKT
RhoA Signaling	0.794	0.0328	0	PFN1,CFL2,ARPC3,MYL12A
PI3K/AKT Signaling	0.785	0.0325	0	ITGB1,YWHAH,YWHAB,HSP90AA1
Cleavage and Polyadenylation of Pre-mRNA	0.724	0.0833	NaN	CSTF2
α-Adrenergic Signaling	0.72	0.0345	NaN	CALM1 (includes others),GNB2L1,GNB2
CTLA4 Signaling in Cytotoxic T Lymphocytes	0.71	0.0341	NaN	HLA-C,CLTC,AP1B1
G Beta Gamma Signaling	0.71	0.0341	NaN	GNB2L1,GNB2,EGFR
UVA-Induced MAPK Signaling	0.71	0.0341	NaN	CYCS,PARP1,EGFR
PAK Signaling	0.7	0.0337	NaN	ITGB1,CFL2,MYL12A
NAD Phosphorylation and Dephosphorylation	0.693	0.0769	NaN	NNT
Mevalonate Pathway I	0.693	0.0769	NaN	ACAT2
TNFR1 Signaling	0.683	0.0408	NaN	BID,CYCS
Urate Biosynthesis/Inosine 5'-phosphate Degradation	0.664	0.0714	NaN	IMPDH2
Phenylalanine Degradation IV (Mammalian, via Side Chain)	0.664	0.0714	NaN	GOT2
Colanic Acid Building Blocks Biosynthesis	0.664	0.0714	NaN	GPI
ILK Signaling	0.664	0.027	0.447	ITGB1,FLNB,MYH9,CFL2,FLNA
Protein Kinase A Signaling	0.646	0.0233	-0.447	RAP1B,FLNB,CALM1 (includes others),YWHAH,FLNA,YWHAB,GNB2L1,GNB2,MYL12A
CD27 Signaling in Lymphocytes	0.645	0.0385	NaN	BID,CYCS
Semaphorin Signaling in Neurons	0.633	0.0377	NaN	ITGB1,CFL2
IGF-1 Signaling	0.628	0.0309	NaN	YWHAH,YWHAB,CYR61
Glioma Signaling	0.62	0.0306	NaN	CALM1 (includes others),IGF2R,EGFR
Actin Nucleation by ARP-WASP Complex	0.598	0.0357	NaN	ITGB1,ARPC3
Histamine Degradation	0.591	0.0588	NaN	ALDH7A1
Superpathway of Geranylgeranyldiphosphate Biosynthesis I (via Mevalonate)	0.591	0.0588	NaN	ACAT2
Nur77 Signaling in T Lymphocytes	0.588	0.0351	NaN	CALM1 (includes others),CYCS
Regulation of Cellular Mechanics by Calpain Protease	0.588	0.0351	NaN	ITGB1,EGFR
ATM Signaling	0.566	0.0339	NaN	TRIM28,BID
GADD45 Signaling	0.55	0.0526	NaN	PCNA
Oxidative Ethanol Degradation III	0.55	0.0526	NaN	ALDH7A1
Tec Kinase Signaling	0.541	0.0255	NaN	ITGB1,GTF2I,GNB2L1,GNB2
DNA Methylation and Transcriptional Repression Signaling	0.531	0.05	NaN	RBBP7
Purine Nucleotides Degradation II (Aerobic)	0.531	0.05	NaN	IMPDH2
Fatty Acid α-oxidation	0.531	0.05	NaN	ALDH7A1
Estrogen-Dependent Breast Cancer Signaling	0.527	0.0317	NaN	HSD17B10,EGFR
Corticotropin Releasing Hormone Signaling	0.522	0.027	NaN	RAP1B,CALM1 (includes others),KRT1
Pyrimidine Deoxyribonucleotides De Novo Biosynthesis I	0.513	0.0476	NaN	NME1
Putrescine Degradation III	0.513	0.0476	NaN	ALDH7A1
Hypoxia Signaling in the Cardiovascular System	0.509	0.0308	NaN	UBE2M,HSP90AA1
Polyamine Regulation in Colon Cancer	0.497	0.0455	NaN	PSME3
Serotonin Degradation	0.491	0.0299	NaN	HSD17B10,ALDH7A1
Tight Junction Signaling	0.486	0.024	NaN	MYH9,CTNNA1,CSTF2,SPTAN1
Tryptophan Degradation X (Mammalian, via Tryptamine)	0.481	0.0435	NaN	ALDH7A1
Agrin Interactions at Neuromuscular Junction	0.475	0.029	NaN	ITGB1,EGFR
Axonal Guidance Signaling	0.473	0.0207	NaN	RAP1B,ITGB1,PFN1,CFL2,GNB2L1,RTN4,GNB2,ARPC3,MYL12A
Role of NFAT in Regulation of the Immune Response	0.466	0.0234	NaN	CALM1 (includes others),GNB2L1,GNB2,XPO1
Small Cell Lung Cancer Signaling	0.459	0.0282	NaN	BID,CYCS
IL-17A Signaling in Gastric Cells	0.452	0.04	NaN	EGFR
STAT3 Pathway	0.443	0.0274	NaN	IGF2R,EGFR
Sertoli Cell-Sertoli Cell Junction Signaling	0.432	0.0225	NaN	ITGB1,SPTBN1,CTNNA1,SPTAN1
HER-2 Signaling in Breast Cancer	0.422	0.0263	NaN	ITGB1,EGFR
Cellular Effects of Sildenafil (Viagra)	0.414	0.0233	NaN	CALM1 (includes others),MYH9,MYL12A
D-myo-inositol (1,4,5,6)-Tetrakisphosphate Biosynthesis	0.414	0.0233	NaN	SET,PGAM5,NUDT2
D-myo-inositol (3,4,5,6)-tetrakisphosphate Biosynthesis	0.414	0.0233	NaN	SET,PGAM5,NUDT2
Dopamine Degradation	0.413	0.0357	NaN	ALDH7A1
Pyrimidine Ribonucleotides Interconversion	0.413	0.0357	NaN	NME1
Superpathway of Cholesterol Biosynthesis	0.413	0.0357	NaN	ACAT2
IL-8 Signaling	0.405	0.0217	NaN	GNB2L1,GNB2,IQGAP1,EGFR
Ceramide Signaling	0.394	0.025	NaN	CTSD,CYCS
ERK/MAPK Signaling	0.393	0.0214	NaN	RAP1B,ITGB1,YWHAH,YWHAB
Role of p14/p19ARF in Tumor Suppression	0.39	0.0333	NaN	NPM1
Relaxin Signaling	0.384	0.0222	NaN	RAP1B,GNB2L1,GNB2
RAR Activation	0.38	0.0211	NaN	SRA1,RPL7A,PSMC5,PARP1
Thrombin Signaling	0.38	0.0211	NaN	GNB2L1,GNB2,EGFR,MYL12A
Superpathway of Methionine Degradation	0.369	0.0312	NaN	GOT2
Aryl Hydrocarbon Receptor Signaling	0.36	0.0214	NaN	CTSD,HSP90AA1,ALDH7A1
MIF-mediated Glucocorticoid Regulation	0.359	0.0303	NaN	MIF
HIPPO signaling	0.357	0.0233	NaN	YWHAH,YWHAB
Molecular Mechanisms of Cancer	0.353	0.0192	NaN	RAP1B,ITGB1,PRKDC,CTNNA1,NCSTN,BID,CYCS
FAK Signaling	0.352	0.023	NaN	ITGB1,EGFR
Crosstalk between Dendritic Cells and Natural Killer Cells	0.341	0.0225	NaN	HLA-C,FSCN1
Nucleotide Excision Repair Pathway	0.34	0.0286	NaN	RAD23B
D-myo-inositol-5-phosphate Metabolism	0.338	0.0207	NaN	SET,PGAM5,NUDT2
3-phosphoinositide Degradation	0.334	0.0205	NaN	SET,PGAM5,NUDT2
Stearate Biosynthesis I (Animals)	0.331	0.0278	NaN	BDH2
Gαq Signaling	0.33	0.0204	NaN	CALM1 (includes others),GNB2L1,GNB2
IL-1 Signaling	0.33	0.022	NaN	GNB2L1,GNB2
Fcγ Receptor-mediated Phagocytosis in Macrophages and Monocytes	0.319	0.0215	NaN	RAB11B,ARPC3
PPAR Signaling	0.319	0.0215	NaN	SRA1,HSP90AA1
Estrogen Biosynthesis	0.315	0.0263	NaN	HSD17B10
Notch Signaling	0.315	0.0263	NaN	NCSTN
CXCR4 Signaling	0.31	0.0197	NaN	GNB2L1,GNB2,MYL12A
Neuroprotective Role of THOP1 in Alzheimer's Disease	0.299	0.025	NaN	HLA-C
Transcriptional Regulatory Network in Embryonic Stem Cells	0.299	0.025	NaN	SET
p53 Signaling	0.295	0.0204	NaN	PRKDC,PCNA
3-phosphoinositide Biosynthesis	0.295	0.0192	NaN	SET,PGAM5,NUDT2
MIF Regulation of Innate Immunity	0.292	0.0244	NaN	MIF
Mechanisms of Viral Exit from Host Cells	0.292	0.0244	NaN	XPO1
Telomerase Signaling	0.29	0.0202	NaN	HSP90AA1,EGFR
Nitric Oxide Signaling in the Cardiovascular System	0.286	0.02	NaN	CALM1 (includes others),HSP90AA1
UVC-Induced MAPK Signaling	0.285	0.0238	NaN	EGFR
HIF1α Signaling	0.277	0.0196	NaN	HSP90AA1,LDHB
iNOS Signaling	0.271	0.0227	NaN	CALM1 (includes others)
Cardiac Hypertrophy Signaling	0.268	0.0179	NaN	CALM1 (includes others),GNB2L1,GNB2,MYL12A
HGF Signaling	0.264	0.019	NaN	RAP1B,ITGB1
Role of Oct4 in Mammalian Embryonic Stem Cell Pluripotency	0.258	0.0217	NaN	PARP1
Autoimmune Thyroid Disease Signaling	0.252	0.0213	NaN	HLA-C
nNOS Signaling in Neurons	0.252	0.0213	NaN	CALM1 (includes others)
Acute Phase Response Signaling	0.251	0.0178	NaN	AHSG,NOLC1,HNRNPK
Gαs Signaling	0.249	0.0183	NaN	GNB2L1,GNB2
phagosome formation	0.249	0.0183	NaN	ITGB1,MARCKS
Graft-versus-Host Disease Signaling	0.246	0.0208	NaN	HLA-C
Ephrin A Signaling	0.246	0.0208	NaN	CFL2
CREB Signaling in Neurons	0.245	0.0175	NaN	CALM1 (includes others),GNB2L1,GNB2
Amyloid Processing	0.23	0.0196	NaN	NCSTN
Endometrial Cancer Signaling	0.224	0.0192	NaN	CTNNA1
UVB-Induced MAPK Signaling	0.219	0.0189	NaN	EGFR
Lymphotoxin β Receptor Signaling	0.215	0.0185	NaN	CYCS
Role of CHK Proteins in Cell Cycle Checkpoint Control	0.21	0.0182	NaN	PCNA
EGF Signaling	0.205	0.0179	NaN	EGFR
Glutamate Receptor Signaling	0.201	0.0175	NaN	CALM1 (includes others)

## Sheet: INT-407 T24h canonical
Ingenuity Canonical Pathways	-log(p-value)	Ratio	z-score	Molecules
EIF2 Signaling	24.3	0.198	3,710	RPL22,RPLP1,MAPK1,RPS23,RPLP2,EIF2S1,RPL7A,EIF4E,RPL27A,EIF3B,RPL18A,RPL13,RPS20,RPS13,RPS9,RPS2,RPS3,RPS5,RPL18,RPS19,RPL34,RPL17,RPL30,RPL29,RPL12,EIF3E,RPL10A,RPL9,EIF3G,RPL15,RPS6,RPL27,RPS16,EIF4A3,RPS25,RPL13A,RPLP0
Protein Ubiquitination Pathway	14.8	0.124	NaN	PSMB3,USP14,USP5,UBE2N,HLA-B,UBE2V2,HSPA5,SKP1,DNAJA1,PSMC5,HSPA4,HSP90B1,HSP90AB1,BAG1,HSPE1,SUGT1,HSPH1,USP9X,HSPA9,PSMD3,HSPD1,PSMD8,HSPA8,PSME1,HLA-C,PSMD2,PSMA5,PSMA4,HSP90AA1,PSMD1,UBA1,HSPB1
Regulation of eIF4 and p70S6K Signaling	9.22	0.127	NaN	ITGB1,RPS19,MAPK1,RPS23,EIF3E,EIF2S1,EIF4E,EIF3G,RPS6,RPS16,RPS20,EIF3B,RPS13,EIF4A3,RPS9,RPS25,RPS2,RPS5,RPS3
Remodeling of Epithelial Adherens Junctions	7.68	0.176	NaN	RAB5C,TUBB4B,MAPRE1,TUBG1,TUBA4A,CTNNA1,ZYX,VCL,RAB5B,ACTN4,IQGAP1,ACTN1
Mitochondrial Dysfunction	7.57	0.101	NaN	HSD17B10,CPT1A,PRDX5,ATP5A1,ATP5O,ATP5L,NCSTN,MT-CO2,VDAC2,SOD2,NDUFV2,PARK7,ATP5B,CYC1,UQCRC2,NDUFA10,CYCS,VDAC1,NDUFS3
mTOR Signaling	7.39	0.0984	-0,447	RPS19,PLD3,MAPK1,RPS23,RAC1,EIF3E,EIF4E,EIF3G,RPS6,RPS16,RPS20,EIF3B,RPS13,EIF4A3,RPS9,RPS25,RPS2,RPS5,RPS3
phagosome maturation	7	0.118	NaN	RAB5C,PRDX5,TUBB4B,TUBG1,HLA-B,TUBA4A,RAB5B,ATP6V1A,PRDX6,DYNC1H1,HLA-C,ATP6V0D1,LAMP1,NAPA,PRDX2
Epithelial Adherens Junction Signaling	5.4	0.0946	NaN	RAP1B,MYH9,LMO7,TUBB4B,TUBG1,RAC1,TUBA4A,CTNNA1,IQGAP1,ZYX,JUP,ACTN4,VCL,ACTN1
Germ Cell-Sertoli Cell Junction Signaling	4.91	0.0859	NaN	ITGB1,MAPK1,CFL1,TUBB4B,TUBG1,RAC1,TUBA4A,CTNNA1,IQGAP1,ZYX,JUP,ACTN4,VCL,ACTN1
Unfolded protein response	4.72	0.148	NaN	HSPA8,HSPA4,P4HB,HSP90B1,HSPH1,HSPA9,DNAJA2,HSPA5
Cell Cycle Control of Chromosomal Replication	4.71	0.222	NaN	MCM5,MCM3,MCM6,RPA3,MCM2,MCM4
Purine Nucleotides De Novo Biosynthesis II	4.61	0.171	NaN	ADSS,ADSL,GMPS,IMPDH2,PAICS,PFAS,GART
Caveolar-mediated Endocytosis Signaling	4.58	0.123	NaN	ITGB1,ALB,CD55,RAB5C,HLA-C,HLA-B,FLOT1,COPB2,RAB5B
Aldosterone Signaling in Epithelial Cells	4.29	0.0802	NaN	HSPA8,HSPA4,HSP90B1,HSP90AB1,MAPK1,HSPH1,HSPE1,HSPA9,HSP90AA1,HSPD1,HSPA5,DNAJA1,HSPB1
Oxidative Phosphorylation	4.28	0.0924	NaN	ATP5B,NDUFV2,ATP5A1,UQCRC2,CYC1,ATP5O,NDUFA10,ATP5L,CYCS,MT-CO2,NDUFS3
Sertoli Cell-Sertoli Cell Junction Signaling	4.27	0.0753	NaN	ITGB1,SPTBN1,MAPK1,TUBB4B,TUBG1,RAC1,TUBA4A,CTNNA1,PRKAR2A,JUP,ACTN4,SPTAN1,VCL,ACTN1
Cell Cycle: G2/M DNA Damage Checkpoint Regulation	4.1	0.143	1,000	YWHAQ,PRKDC,YWHAE,YWHAH,SFN,SKP1,CCNB1
PI3K/AKT Signaling	3.99	0.0859	-0,302	YWHAQ,ITGB1,HSP90B1,CDC37,YWHAE,MAPK1,YWHAH,HSP90AB1,HSP90AA1,SFN,EIF4E
Glycolysis I	3.64	0.146	NaN	ENO1,GPI,ENO3,PKM,ALDOA,PFKP
Regulation of Cellular Mechanics by Calpain Protease	3.62	0.121	0,000	ITGB1,MAPK1,CAPN2,VCL,CAST,ACTN4,ACTN1
Isoleucine Degradation I	3.46	0.172	NaN	HSD17B10,ACAT2,DLD,HADHB,HADHA
Hypoxia Signaling in the Cardiovascular System	3.32	0.108	NaN	P4HB,HSP90B1,HSP90AB1,UBE2N,HSP90AA1,UBE2V2,LDHA
RAN Signaling	3.29	0.222	NaN	KPNB1,RAN,RANBP1,KPNA2
NRF2-mediated Oxidative Stress Response	3.26	0.0667	1,134	USP14,FTL,SOD2,MAPK1,PPIB,CCT7,DNAJA2,SOD1,DNAJA1,GSTK1,EPHX1,FTH1
14-3-3-mediated Signaling	2.96	0.0756	0,000	YWHAQ,YWHAE,MAPK1,YWHAH,TUBB4B,TUBG1,TUBA4A,VIM,SFN
Glucocorticoid Receptor Signaling	2.92	0.0534	NaN	MAPK1,YWHAH,SMAD3,HSPA9,RAC1,HSPA5,HMGB1,HSPA8,HSPA4,HSP90B1,HSP90AB1,PCK2,BAG1,ANXA1,HSP90AA1
VEGF Signaling	2.9	0.0816	0,816	PTPN11,YWHAE,MAPK1,VCL,ACTN4,EIF2S1,SFN,ACTN1
Glutaryl-CoA Degradation	2.87	0.174	NaN	HSD17B10,ACAT2,HADHB,HADHA
Mevalonate Pathway I	2.6	0.148	NaN	ACAT2,IDI1,HADHB,HADHA
Clathrin-mediated Endocytosis Signaling	2.59	0.0585	NaN	ITGB1,HSPA8,ALB,CD2AP,APOA1,RAB5C,RAB11B,USP9X,RAC1,TFRC,RAB5B
Tryptophan Degradation III (Eukaryotic)	2.52	0.109	NaN	HSD17B10,ACAT2,HADHB,HADHA,KYNU
Gluconeogenesis I	2.52	0.109	NaN	ENO1,GPI,ENO3,ALDOA,MDH2
DNA Double-Strand Break Repair by Non-Homologous End Joining	2.52	0.214	NaN	PRKDC,XRCC6,PARP1
Neuregulin Signaling	2.4	0.0753	NaN	ITGB1,RPS6,HSP90B1,PTPN11,MAPK1,HSP90AB1,HSP90AA1
Acute Phase Response Signaling	2.4	0.0585	0,000	ALB,IL18,FTL,SOD2,APOA1,PTPN11,MAPK1,AHSG,NOLC1,HNRNPK
Granzyme B Signaling	2.35	0.188	NaN	PRKDC,CYCS,PARP1
Parkinson's Signaling	2.35	0.188	NaN	MAPK1,PARK7,CYCS
Leukocyte Extravasation Signaling	2.32	0.0539	-0,333	RAP1B,ITGB1,GNAI3,PTPN11,MAPK1,RAC1,CTNNA1,VCL,ACTN4,ACTN1,MSN
Huntington's Disease Signaling	2.29	0.0511	NaN	HSPA8,CTSD,HSPA4,PSME1,ATP5B,MAPK1,GLS,HSPA9,CAPN2,CYCS,HSPA5,NAPA
Ephrin B Signaling	2.26	0.08	1,342	GNAI3,MAPK1,CFL1,RAC1,CAP1,HNRNPK
IGF-1 Signaling	2.26	0.0707	NaN	YWHAQ,PTPN11,YWHAE,MAPK1,YWHAH,PRKAR2A,SFN
p70S6K Signaling	2.25	0.064	-2,000	YWHAQ,RPS6,GNAI3,YWHAE,MAPK1,YWHAH,EEF2,SFN
Ketogenesis	2.2	0.167	NaN	ACAT2,HADHB,HADHA
Ketolysis	2.2	0.167	NaN	ACAT2,HADHB,HADHA
Valine Degradation I	2.19	0.114	NaN	HIBADH,DLD,HADHB,HADHA
Superpathway of Geranylgeranyldiphosphate Biosynthesis I (via Mevalonate)	2.19	0.114	NaN	ACAT2,IDI1,HADHB,HADHA
Superpathway of Serine and Glycine Biosynthesis I	2.13	0.158	NaN	PSAT1,PHGDH,SHMT1
Systemic Lupus Erythematosus Signaling	2.11	0.0505	NaN	IL18,SNRPB,MAPK1,HLA-C,SNRPB2,HLA-B,PRPF6,SNRNP70,SNRPD2,HNRNPC,SNRPA1
Myc Mediated Apoptosis Signaling	2.09	0.0862	NaN	YWHAQ,YWHAE,YWHAH,CYCS,SFN
Actin Cytoskeleton Signaling	2.08	0.05	0,302	ITGB1,MYH9,MAPK1,CFL1,RAC1,VCL,ACTN4,IQGAP1,ACTN1,MSN,MYL12A
Amyotrophic Lateral Sclerosis Signaling	2.08	0.0654	NaN	RAB5C,RAC1,CAPN2,CYCS,RAB5B,SOD1,SSR4
tRNA Charging	2.07	0.0732	NaN	NARS,YARS,GARS,AARS,VARS,EPRS
Pyrimidine Deoxyribonucleotides De Novo Biosynthesis I	2.02	0.103	NaN	TYMS,DUT,RRM2,RRM1
Endoplasmic Reticulum Stress Pathway	2.01	0.143	NaN	HSP90B1,EIF2S1,HSPA5
Role of Tissue Factor in Cancer	1.97	0.0625	NaN	ITGB1,P4HB,PTPN11,MAPK1,CFL1,RAC1,EIF4E
HIPPO signaling	1.95	0.069	0,000	YWHAQ,YWHAE,YWHAH,SMAD3,SFN,SKP1
S-adenosyl-L-methionine Biosynthesis	1.93	0.25	NaN	MAT2B,MAT2A
ERK5 Signaling	1.92	0.0781	NaN	YWHAQ,PTPN11,YWHAE,YWHAH,SFN
Signaling by Rho Family GTPases	1.87	0.0466	0,333	ITGB1,STMN1,GNAI3,SEPT9,MAPK1,CFL1,RAC1,VIM,IQGAP1,MSN,MYL12A
Aryl Hydrocarbon Receptor Signaling	1.86	0.0548	0,000	CTSD,HSP90B1,MAPK1,HSP90AB1,HSP90AA1,ALDH7A1,GSTK1,HSPB1
Integrin Signaling	1.83	0.0481	1,000	RAP1B,ITGB1,MAPK1,RAC1,ZYX,CAPN2,VCL,ACTN4,ACTN1,MYL12A
Virus Entry via Endocytic Pathways	1.78	0.0632	NaN	ITGB1,CD55,HLA-C,HLA-B,RAC1,TFRC
Neuroprotective Role of THOP1 in Alzheimer's Disease	1.77	0.087	NaN	YWHAE,HLA-C,HLA-B,PRKAR2A
PPARα/RXRα Activation	1.76	0.0495	1,134	CAND1,HSP90B1,APOA1,MAPK1,HSP90AB1,SMAD3,FASN,PRKAR2A,HSP90AA1
Antiproliferative Role of TOB in T Cell Signaling	1.75	0.115	NaN	MAPK1,SMAD3,SKP1
Pyruvate Fermentation to Lactate	1.73	0.2	NaN	LDHA,LDHB
Tetrahydrofolate Salvage from 5,10-methenyltetrahydrofolate	1.73	0.2	NaN	MTHFD1,GART
Superoxide Radicals Degradation	1.73	0.2	NaN	SOD2,SOD1
eNOS Signaling	1.72	0.0516	-0,447	HSPA8,HSPA4,HSP90B1,HSP90AB1,HSPA9,PRKAR2A,HSP90AA1,HSPA5
ILK Signaling	1.69	0.0481	0,000	ITGB1,MYH9,MAPK1,CFL1,VIM,VCL,ACTN4,ACTN1,NACA
LXR/RXR Activation	1.68	0.0547	0,000	SCD,ALB,IL18,APOA1,FASN,AHSG,CYP51A1
Paxillin Signaling	1.66	0.0594	0,000	ITGB1,MAPK1,RAC1,VCL,ACTN4,ACTN1
Ephrin A Signaling	1.65	0.08	NaN	PTPN11,CFL1,RAC1,EFNA1
ERK/MAPK Signaling	1.64	0.0471	-0,378	RAP1B,YWHAQ,ITGB1,MAPK1,YWHAH,RAC1,PRKAR2A,EIF4E,HSPB1
Amyloid Processing	1.6	0.0769	NaN	MAPK1,PRKAR2A,NCSTN,CAPN2
Role of p14/p19ARF in Tumor Suppression	1.58	0.1	NaN	NPM1,RAC1,SF3A1
Semaphorin Signaling in Neurons	1.57	0.0755	NaN	ITGB1,MAPK1,CFL1,RAC1
Pentose Phosphate Pathway (Non-oxidative Branch)	1.51	0.154	NaN	TKT,TALDO1
Cytotoxic T Lymphocyte-mediated Apoptosis of Target Cells	1.51	0.0938	NaN	HLA-C,HLA-B,CYCS
Superpathway of Cholesterol Biosynthesis	1.48	0.0602	NaN	ACAT2,IDI1,HADHB,HADHA,CYP51A1
Acyl-CoA Hydrolysis	1.45	0.143	NaN	PPT1,ACOT7
Serine Biosynthesis	1.45	0.143	NaN	PSAT1,PHGDH
dTMP De Novo Biosynthesis	1.45	0.143	NaN	TYMS,SHMT1
Aspartate Degradation II	1.45	0.143	NaN	GOT1,MDH2
Androgen Signaling	1.44	0.0526	NaN	GNAI3,HSPA4,MAPK1,SMAD3,PRKAR2A,HSP90AA1
Ephrin Receptor Signaling	1.42	0.0452	-0,816	RAP1B,ITGB1,GNAI3,PTPN11,MAPK1,CFL1,RAC1,EFNA1
Spliceosomal Cycle	1.37	0.5	NaN	U2AF2
Apoptosis Signaling	1.37	0.0562	1,342	MAPK1,CAPN2,CYCS,SPTAN1,PARP1
FAK Signaling	1.35	0.0556	NaN	ITGB1,MAPK1,RAC1,CAPN2,VCL
HMGB1 Signaling	1.34	0.05	0,000	HMGB1,IL18,MAPK1,HAT1,RBBP7,RAC1
Inosine-5'-phosphate Biosynthesis II	1.34	0.125	NaN	ADSL,PAICS
PAK Signaling	1.33	0.0549	0,000	ITGB1,MAPK1,CFL1,RAC1,MYL12A
Superpathway of Citrulline Metabolism	1.32	0.0789	NaN	GLS,ASS1,CPS1
PPAR Signaling	1.3	0.0538	0,447	HSP90B1,IL18,MAPK1,HSP90AB1,HSP90AA1
Mitotic Roles of Polo-Like Kinase	1.27	0.0606	NaN	HSP90B1,HSP90AB1,HSP90AA1,CCNB1
Superpathway of Methionine Degradation	1.27	0.0606	NaN	DLD,GOT1,MAT2B,MAT2A
5-aminoimidazole Ribonucleotide Biosynthesis I	1.25	0.111	NaN	PFAS,GART
Folate Polyglutamylation	1.25	0.111	NaN	SHMT1,MTHFD1
TCA Cycle II (Eukaryotic)	1.24	0.0732	NaN	DLD,FH,MDH2
Molecular Mechanisms of Cancer	1.21	0.0349	NaN	RAP1B,ITGB1,PRKDC,GNAI3,PTPN11,MAPK1,HAT1,SMAD3,RAC1,CTNNA1,PRKAR2A,NCSTN,CYCS
DNA damage-induced 14-3-3σ Signaling	1.21	0.105	NaN	SFN,CCNB1
Breast Cancer Regulation by Stathmin1	1.2	0.0406	NaN	STMN1,GNAI3,MAPK1,TUBB4B,TUBG1,RAC1,TUBA4A,PRKAR2A
PXR/RXR Activation	1.18	0.0563	NaN	SCD,CPT1A,PCK2,PRKAR2A
DNA Methylation and Transcriptional Repression Signaling	1.17	0.1	NaN	RBBP7,RBBP4
Urea Cycle	1.17	0.1	NaN	ASS1,CPS1
Tight Junction Signaling	1.16	0.0419	NaN	MYH9,RAC1,CTNNA1,PRKAR2A,SPTAN1,VCL,NAPA
Fatty Acid β-oxidation I	1.14	0.0667	NaN	HSD17B10,HADHB,HADHA
Renal Cell Carcinoma Signaling	1.14	0.0548	NaN	PTPN11,MAPK1,RAC1,FH
Cdc42 Signaling	1.14	0.0414	-0,447	ITGB1,MAPK1,CFL1,HLA-C,HLA-B,IQGAP1,MYL12A
FXR/RXR Activation	1.12	0.0438	NaN	ALB,IL18,APOA1,PCK2,FASN,AHSG
Pentose Phosphate Pathway	1.09	0.0909	NaN	TKT,TALDO1
Rac Signaling	243	0.0198	-0,447	ITGB1,MAPK1,CFL1,RAC1,IQGAP1
Phospholipase C Signaling	148	0.0124	-0,378	RAP1B,ITGB1,PEBP1,MARCKS,PLD3,AHNAK,MAPK1,RAC1,MYL12A
HGF Signaling	92.2	0.0127	-0,447	RAP1B,ITGB1,PTPN11,MAPK1,RAC1
Urate Biosynthesis/Inosine 5'-phosphate Degradation	76.8	0.0176	NaN	IMPDH2,PNP
Graft-versus-Host Disease Signaling	75.7	0.0101	NaN	IL18,HLA-C,HLA-B
Type I Diabetes Mellitus Signaling	73.9	0.00984	NaN	MAPK1,HLA-C,HLA-B,CYCS,HSPD1
Stearate Biosynthesis I (Animals)	70	0.0118	NaN	PPT1,FASN,ACOT7
Arginine Biosynthesis IV	54	0.00946	NaN	ASS1,GLUD1
Axonal Guidance Signaling	49.1	0.00859	NaN	RAP1B,ITGB1,MAPK1,CFL1,TUBB4B,TUBG1,RAC1,TUBA4A,PRKAR2A,EIF4E,EFNA1,GNAI3,PTPN11,MYL12A
Nitric Oxide Signaling in the Cardiovascular System	47.2	0.0148	-1,342	HSP90B1,MAPK1,HSP90AB1,PRKAR2A,HSP90AA1
Role of JAK family kinases in IL-6-type Cytokine Signaling	47.1	0.0222	NaN	PTPN11,MAPK1
Methionine Degradation I (to Homocysteine)	46.1	0.0171	NaN	MAT2B,MAT2A
Methylthiopropionate Biosynthesis	45.8	0.0123	NaN	ADI1
Glutamine Degradation I	42.9	0.00802	NaN	GLS
Glutathione Redox Reactions I	42.8	0.00924	NaN	PRDX6,GSTK1
Prostate Cancer Signaling	42.7	0.00753	NaN	HSP90B1,MAPK1,HSP90AB1,HSP90AA1
Agranulocyte Adhesion and Diapedesis	41	0.0143	NaN	ITGB1,GNAI3,IL18,MYH9,PODXL,GLG1,MSN
Corticotropin Releasing Hormone Signaling	39.9	0.00859	-1,342	RAP1B,GNAI3,MAPK1,PRKAR2A,KRT1
Folate Transformations I	36.4	0.0146	NaN	SHMT1,MTHFD1
Glycine Biosynthesis I	36.2	0.0121	NaN	SHMT1
AMPK Signaling	34.6	0.0172	-0,816	CPT1A,PCK2,MAPK1,EEF2,FASN,PRKAR2A,PFKP
RhoA Signaling	33.2	0.0108	-1,342	SEPT9,CFL1,MSN,MYL12A,KTN1
Atherosclerosis Signaling	32.9	0.0222	NaN	ALB,IL18,APOA1,PRDX6,GLG1
RAR Activation	32.6	0.00667	NaN	MAPK1,SMAD3,RAC1,PRKAR2A,RPL7A,PSMC5,PARP1
TR/RXR Activation	29.6	0.00756	NaN	ENO1,SLC16A3,FASN,PFKP
Death Receptor Signaling	29.2	0.00534	2,000	CYCS,SPTAN1,HSPB1,PARP1
Induction of Apoptosis by HIV1	29	0.00816	NaN	SLC25A6,SLC25A3,CYCS
Regulation of Actin-based Motility by Rho	28.7	0.0174	NaN	ITGB1,CFL1,RAC1,MYL12A
UDP-D-xylose and UDP-D-glucuronate Biosynthesis	26	0.0148	NaN	UGDH
Choline Degradation I	25.9	0.00585	NaN	ALDH7A1
Thyroid Hormone Biosynthesis	2.52	0.109	NaN	CTSD
Fatty Acid Biosynthesis Initiation II	2.52	0.109	NaN	FASN
Glutamate Biosynthesis II	2.52	0.0214	NaN	GLUD1
Glutamate Degradation X	2.4	0.00753	NaN	GLUD1
Aspartate Biosynthesis	2.4	0.00585	NaN	GOT1
Sonic Hedgehog Signaling	2.35	0.188	NaN	PRKAR2A,CCNB1
Cysteine Biosynthesis III (mammalia)	2.35	0.188	NaN	MAT2B,MAT2A
Gap Junction Signaling	23.2	0.00539	NaN	GNAI3,MAPK1,TUBB4B,TUBG1,TUBA4A,PRKAR2A
Retinoic acid Mediated Apoptosis Signaling	22.9	0.00511	NaN	DAP3,CYCS,PARP1
PRPP Biosynthesis I	2.26	0.008	NaN	PRPS2
Xanthine and Xanthosine Salvage	2.26	0.00707	NaN	PNP
p53 Signaling	22.5	0.0064	NaN	PRKDC,TIGAR,ST13,SFN
Fcγ Receptor-mediated Phagocytosis in Macrophages and Monocytes	2.2	0.167	-1,000	PLD3,MAPK1,RAB11B,RAC1
Telomerase Signaling	2.2	0.167	-1,000	HSP90B1,MAPK1,HSP90AB1,HSP90AA1
Antiproliferative Role of Somatostatin Receptor 2	2.19	0.114	NaN	RAP1B,PTPN11,MAPK1
2-ketoglutarate Dehydrogenase Complex	2.19	0.114	NaN	DLD
Branched-chain α-keto acid Dehydrogenase Complex	21.3	0.0158	NaN	DLD
Guanine and Guanosine Salvage I	21.1	0.00505	NaN	PNP
L-cysteine Degradation III	20.9	0.00862	NaN	GOT1
Adenine and Adenosine Salvage I	2.08	0.005	NaN	PNP
Glutamate Degradation II	2.08	0.00654	NaN	GOT1
Macropinocytosis Signaling	20.7	0.00732	NaN	ITGB1,RAC1,ACTN4
Colanic Acid Building Blocks Biosynthesis	20.2	0.0103	NaN	GPI,UGDH
HIF1α Signaling	20.1	0.0143	NaN	MAPK1,HSP90AA1,LDHA,LDHB
Purine Nucleotides Degradation II (Aerobic)	19.7	0.00625	NaN	IMPDH2,PNP
Antigen Presentation Pathway	19.5	0.0069	NaN	HLA-C,HLA-B
RhoGDI Signaling	19.3	0.025	-0,447	ITGB1,GNAI3,CFL1,RAC1,MSN,MYL12A
Granulocyte Adhesion and Diapedesis	19.2	0.00781	NaN	ITGB1,GNAI3,IL18,GLG1,HSPB1,MSN
Agrin Interactions at Neuromuscular Junction	18.7	0.00466	NaN	ITGB1,MAPK1,RAC1
Trans, trans-farnesyl Diphosphate Biosynthesis	18.6	0.00548	NaN	IDI1
PEDF Signaling	18.3	0.00481	NaN	SOD2,MAPK1,RAC1
Complement System	17.8	0.00632	NaN	CD55,CD46
Pancreatic Adenocarcinoma Signaling	17.7	0.0087	NaN	PLD3,MAPK1,SMAD3,RAC1
Role of PKR in Interferon Induction and Antiviral Response	17.6	0.00495	NaN	CYCS,EIF2S1
Calcium Signaling	17.5	0.0115	NaN	RAP1B,MYH9,MAPK1,PRKAR2A,TPM4,TPM2
Tetrahydrobiopterin Biosynthesis I	1.73	0.2	NaN	SPR
Rapoport-Luebering Glycolytic Shunt	1.73	0.2	NaN	TIGAR
L-cysteine Degradation I	1.73	0.2	NaN	GOT1
FLT3 Signaling in Hematopoietic Progenitor Cells	17.2	0.00516	NaN	PTPN11,MAPK1,EIF4E
Chemokine Signaling	16.9	0.00481	NaN	GNAI3,MAPK1,CFL1
Mechanisms of Viral Exit from Host Cells	16.8	0.00547	NaN	CHMP4A,CHMP4B
TREM1 Signaling	16.6	0.00594	NaN	ITGB1,IL18,MAPK1
Melatonin Signaling	16.5	0.008	NaN	GNAI3,MAPK1,PRKAR2A
NGF Signaling	16.4	0.00471	0,000	RAP1B,PTPN11,MAPK1,RAC1
Diphthamide Biosynthesis	16	0.00769	NaN	EEF2
Acetyl-CoA Biosynthesis I (Pyruvate Dehydrogenase Complex)	15.8	0.01	NaN	DLD
Palmitate Biosynthesis I (Animals)	15.7	0.00755	NaN	FASN
Glycogen Biosynthesis II (from UDP-D-Glucose)	1.51	0.0154	NaN	GBE1
Tetrahydrobiopterin Biosynthesis II	1.51	0.00938	NaN	SPR
NAD Biosynthesis III	14.8	0.00602	NaN	NAMPT
Cardiac Hypertrophy Signaling	1.45	0.143	-0,378	ADSS,GNAI3,MAPK1,PRKAR2A,EIF4E,HSPB1,MYL12A
Leptin Signaling in Obesity	1.45	0.143	NaN	PTPN11,MAPK1,PRKAR2A
IL-6 Signaling	1.45	0.143	-1,000	IL18,PTPN11,MAPK1,HSPB1
Protein Kinase A Signaling	1.45	0.143	-0,302	RAP1B,YWHAQ,GNAI3,PTPN11,YWHAE,MAPK1,YWHAH,SMAD3,PRKAR2A,SFN,MYL12A
Netrin Signaling	14.4	0.00526	NaN	RAC1,PRKAR2A
Assembly of RNA Polymerase III Complex	14.2	0.00452	NaN	SF3A1
Glycine Cleavage Complex	1.37	0.05	NaN	DLD
GDP-mannose Biosynthesis	1.37	0.00562	NaN	GPI
BER pathway	13.5	0.00556	NaN	PARP1
Ethanol Degradation II	1.34	0.005	NaN	HSD17B10,ALDH7A1
Regulation of IL-2 Expression in Activated and Anergic T Lymphocytes	1.34	0.0125	NaN	MAPK1,SMAD3,RAC1
PTEN Signaling	13.3	0.00549	NaN	ITGB1,MAPK1,YWHAH,RAC1
Acute Myeloid Leukemia Signaling	13.2	0.00789	NaN	MAPK1,IDH2,JUP
Calcium Transport I	13	0.00538	NaN	ANXA5
CCR3 Signaling in Eosinophils	1.27	0.0606	NaN	GNAI3,MAPK1,CFL1,RAC1
Estrogen Biosynthesis	1.27	0.0606	NaN	HSD17B10,CYP51A1
Telomere Extension by Telomerase	1.25	0.111	NaN	XRCC6
Melanocyte Development and Pigmentation Signaling	1.25	0.111	NaN	PTPN11,MAPK1,PRKAR2A
Autoimmune Thyroid Disease Signaling	12.4	0.00732	NaN	HLA-C,HLA-B
Arsenate Detoxification I (Glutaredoxin)	1.21	0.00349	NaN	PNP
Citrulline-Nitric Oxide Cycle	1.21	0.0105	NaN	ASS1
CTLA4 Signaling in Cytotoxic T Lymphocytes	12	0.00406	NaN	PTPN11,HLA-C,HLA-B
Estrogen Receptor Signaling	11.8	0.00563	NaN	PRKDC,PCK2,MAPK1,HNRNPD
UVA-Induced MAPK Signaling	1.17	0.1	NaN	MAPK1,CYCS,PARP1
FGF Signaling	1.17	0.1	NaN	PTPN11,MAPK1,RAC1
Communication between Innate and Adaptive Immune Cells	11.6	0.00419	NaN	IL18,HLA-C,HLA-B
Crosstalk between Dendritic Cells and Natural Killer Cells	1.14	0.00667	NaN	IL18,HLA-C,HLA-B
CNTF Signaling	1.14	0.00548	NaN	PTPN11,MAPK1
CMP-N-acetylneuraminate Biosynthesis I (Eukaryotes)	1.14	0.00414	NaN	NANS
Lysine Degradation II	11.2	0.00438	NaN	ALDH7A1
Adenine and Adenosine Salvage III	10.9	0.00909	NaN	PNP
2-oxobutanoate Degradation I	2430	0.00198	NaN	DLD
Hereditary Breast Cancer Signaling	1480	0.00124	NaN	NPM1,TUBG1,SFN,CCNB1
UVB-Induced MAPK Signaling	922	0.00127	NaN	MAPK1,EIF4E
Chronic Myeloid Leukemia Signaling	768	0.00176	NaN	PTPN11,MAPK1,SMAD3
Histidine Degradation III	757	0.00101	NaN	MTHFD1
Tryptophan Degradation to 2-amino-3-carboxymuconate Semialdehyde	739	0.000984	NaN	KYNU
Endometrial Cancer Signaling	700	0.00118	NaN	MAPK1,CTNNA1
IL-1 Signaling	540	0.000946	NaN	GNAI3,MAPK1,PRKAR2A
GNRH Signaling	491	0.000859	-1,000	GNAI3,MAPK1,RAC1,PRKAR2A
D-myo-inositol (1,4,5,6)-Tetrakisphosphate Biosynthesis	472	0.00148	NaN	NUDT5,ATP1A1,PTPN11,UBLCP1
D-myo-inositol (3,4,5,6)-tetrakisphosphate Biosynthesis	471	0.00222	NaN	NUDT5,ATP1A1,PTPN11,UBLCP1
Adipogenesis pathway	461	0.00171	NaN	HAT1,SMAD3,RBBP7,RBBP4
Noradrenaline and Adrenaline Degradation	458	0.00123	NaN	HSD17B10,ALDH7A1
IL-2 Signaling	429	0.000802	NaN	PTPN11,MAPK1
GADD45 Signaling	428	0.000924	NaN	CCNB1
Sucrose Degradation V (Mammalian)	427	0.000753	NaN	ALDOA
Oleate Biosynthesis II (Animals)	410	0.00143	NaN	SCD
Lymphotoxin β Receptor Signaling	399	0.000859	NaN	MAPK1,CYCS
Actin Nucleation by ARP-WASP Complex	364	0.00146	NaN	ITGB1,RAC1
IL-12 Signaling and Production in Macrophages	362	0.00121	NaN	ALB,IL18,APOA1,MAPK1
B Cell Receptor Signaling	346	0.00172	-0,447	RAP1B,PTPN11,MAPK1,CFL1,RAC1
Insulin Receptor Signaling	332	0.00108	0,000	PTPN11,MAPK1,PRKAR2A,EIF4E
α-Adrenergic Signaling	329	0.00222	NaN	GNAI3,MAPK1,PRKAR2A
Granzyme A Signaling	326	0.000667	NaN	HMGB2
NAD Phosphorylation and Dephosphorylation	296	0.000756	NaN	NNT
Purine Ribonucleosides Degradation to Ribose-1-phosphate	292	0.000534	NaN	PNP
Salvage Pathways of Pyrimidine Deoxyribonucleotides	290	0.000816	NaN	TK1
G Beta Gamma Signaling	287	0.00174	NaN	GNAI3,MAPK1,PRKAR2A
Thrombopoietin Signaling	260	0.00148	NaN	PTPN11,MAPK1
Mitochondrial L-carnitine Shuttle Pathway	259	0.000585	NaN	CPT1A
Production of Nitric Oxide and Reactive Oxygen Species in Macrophages	2.52	0.109	1,000	RAP1B,ALB,APOA1,MAPK1,RAC1
Relaxin Signaling	2.52	0.109	NaN	RAP1B,GNAI3,MAPK1,PRKAR2A
IL-8 Signaling	2.52	0.00214	-0,447	GNAI3,PLD3,MAPK1,RAC1,IQGAP1
Choline Biosynthesis III	2.4	0.000753	NaN	PLD3
Zymosterol Biosynthesis	2.4	0.000585	NaN	CYP51A1
CDK5 Signaling	2.35	0.188	NaN	ITGB1,MAPK1,PRKAR2A
Xenobiotic Metabolism Signaling	2.35	0.188	NaN	HSP90B1,FTL,MAPK1,HSP90AB1,HSP90AA1,ALDH7A1,GSTK1
Activation of IRF by Cytosolic Pattern Recognition Receptors	232	0.000539	NaN	PPIB,ISG15
Role of JAK1 and JAK3 in γc Cytokine Signaling	229	0.000511	NaN	PTPN11,MAPK1
ErbB4 Signaling	2.26	0.0008	NaN	MAPK1,NCSTN
Polyamine Regulation in Colon Cancer	2.26	0.000707	NaN	PSME1
Lysine Degradation V	225	0.00064	NaN	ALDH7A1
Guanosine Nucleotides Degradation III	2.2	0.167	NaN	PNP
Fatty Acid α-oxidation	2.2	0.167	NaN	ALDH7A1
Glycine Betaine Degradation	2.19	0.114	NaN	SHMT1
Antioxidant Action of Vitamin C	2.19	0.114	NaN	PLD3,MAPK1,PRDX6
PCP pathway	213	0.00158	NaN	RAC1,HSPB1
GM-CSF Signaling	211	0.000505	NaN	PTPN11,MAPK1
Cell Cycle: G1/S Checkpoint Regulation	209	0.000862	NaN	SMAD3,SKP1
IL-22 Signaling	2.08	0.0005	NaN	MAPK1
Tumoricidal Function of Hepatic Natural Killer Cells	2.08	0.000654	NaN	CYCS
UDP-N-acetyl-D-galactosamine Biosynthesis II	207	0.000732	NaN	GPI
Role of PI3K/AKT Signaling in the Pathogenesis of Influenza	202	0.00103	NaN	GNAI3,MAPK1
D-myo-inositol-5-phosphate Metabolism	201	0.00143	NaN	NUDT5,ATP1A1,PTPN11,UBLCP1
3-phosphoinositide Degradation	197	0.000625	NaN	NUDT5,ATP1A1,PTPN11,UBLCP1
IL-17A Signaling in Gastric Cells	195	0.00069	NaN	MAPK1
Estrogen-Dependent Breast Cancer Signaling	193	0.0025	NaN	HSD17B10,MAPK1
Phospholipases	192	0.000781	NaN	PLD3,PRDX6
Citrulline Biosynthesis	187	0.000466	NaN	GLS
Sphingosine-1-phosphate Signaling	186	0.000548	NaN	GNAI3,MAPK1,RAC1
Bupropion Degradation	183	0.000481	NaN	CYP51A1
Fc Epsilon RI Signaling	178	0.000632	NaN	PTPN11,MAPK1,RAC1
Natural Killer Cell Signaling	177	0.00087	NaN	PTPN11,MAPK1,RAC1
fMLP Signaling in Neutrophils	176	0.000495	NaN	GNAI3,MAPK1,RAC1
CXCR4 Signaling	175	0.00115	0,000	GNAI3,MAPK1,RAC1,MYL12A
IL-3 Signaling	1.73	0.2	NaN	MAPK1,RAC1
GDNF Family Ligand-Receptor Interactions	1.73	0.2	NaN	MAPK1,RAC1
Adenosine Nucleotides Degradation II	1.73	0.2	NaN	PNP
IL-10 Signaling	172	0.000516	NaN	IL18,MAPK1
Role of MAPK Signaling in the Pathogenesis of Influenza	169	0.000481	NaN	MAPK1,PRDX6
JAK/Stat Signaling	168	0.000547	NaN	PTPN11,MAPK1
Neurotrophin/TRK Signaling	166	0.000594	NaN	PTPN11,MAPK1
LPS-stimulated MAPK Signaling	165	0.0008	NaN	MAPK1,RAC1
Renin-Angiotensin Signaling	164	0.000471	NaN	MAPK1,RAC1,PRKAR2A
NF-κB Activation by Viruses	160	0.000769	NaN	ITGB1,MAPK1
CCR5 Signaling in Macrophages	158	0.001	NaN	GNAI3,MAPK1
Pyridoxal 5'-phosphate Salvage Pathway	157	0.000755	NaN	PNPO,MAPK1
STAT3 Pathway	1.51	0.00154	NaN	MAPK1,RAC1
Toll-like Receptor Signaling	1.51	0.000938	NaN	IL18,MAPK1
Prolactin Signaling	148	0.000602	NaN	PTPN11,MAPK1
4-1BB Signaling in T Lymphocytes	1.45	0.143	NaN	MAPK1
Triacylglycerol Degradation	1.45	0.143	NaN	PRDX6
Histamine Degradation	1.45	0.143	NaN	ALDH7A1
Oxidative Ethanol Degradation III	1.45	0.143	NaN	ALDH7A1
3-phosphoinositide Biosynthesis	144	0.000526	NaN	NUDT5,ATP1A1,PTPN11,UBLCP1
Gαi Signaling	142	0.000452	NaN	GNAI3,MAPK1,PRKAR2A
BMP signaling pathway	1.37	0.005	NaN	MAPK1,PRKAR2A
Phenylalanine Degradation IV (Mammalian, via Side Chain)	1.37	0.000562	NaN	GOT1
Cyclins and Cell Cycle Regulation	135	0.000556	NaN	SKP1,CCNB1
Role of Pattern Recognition Receptors in Recognition of Bacteria and Viruses	1.34	0.0005	NaN	IL18,MAPK1,EIF2S1
VDR/RXR Activation	1.34	0.00125	NaN	SERPINB1,PSMC5
Reelin Signaling in Neurons	133	0.000549	NaN	ITGB1,PAFAH1B2
GPCR-Mediated Integration of Enteroendocrine Signaling Exemplified by an L Cell	132	0.000789	NaN	GNAI3,PRKAR2A
Tryptophan Degradation X (Mammalian, via Tryptamine)	130	0.000538	NaN	ALDH7A1
Acetone Degradation I (to Methylglyoxal)	1.27	0.0606	NaN	CYP51A1
Putrescine Degradation III	1.27	0.0606	NaN	ALDH7A1
Synaptic Long Term Potentiation	1.25	0.111	NaN	RAP1B,MAPK1,PRKAR2A
Oncostatin M Signaling	1.25	0.111	NaN	MAPK1
TWEAK Signaling	124	0.000732	NaN	CYCS
Role of JAK2 in Hormone-like Cytokine Signaling	1.21	0.000349	NaN	PTPN11
NAD biosynthesis II (from tryptophan)	1.21	0.00105	NaN	KYNU
Ethanol Degradation IV	120	0.000406	NaN	ALDH7A1
P2Y Purigenic Receptor Signaling Pathway	118	0.000563	NaN	GNAI3,MAPK1,PRKAR2A
MIF-mediated Glucocorticoid Regulation	1.17	0.1	NaN	MAPK1
IL-17A Signaling in Fibroblasts	1.17	0.1	NaN	MAPK1
Nucleotide Excision Repair Pathway	116	0.000419	NaN	RPA3
Dendritic Cell Maturation	1.14	0.000667	1,000	IL18,MAPK1,HLA-C,HLA-B
Ceramide Signaling	1.14	0.000548	NaN	CTSD,CYCS
Serotonin Degradation	1.14	0.000414	NaN	HSD17B10,ALDH7A1
Interferon Signaling	112	0.000438	NaN	ISG15
Allograft Rejection Signaling	109	0.000909	NaN	HLA-C,HLA-B
Regulation of the Epithelial-Mesenchymal Transition Pathway	24300	0.000198	NaN	PTPN11,MAPK1,SMAD3,NCSTN
TGF-β Signaling	14800	0.000124	NaN	MAPK1,SMAD3
April Mediated Signaling	9220	0.000127	NaN	MAPK1
Notch Signaling	7680	0.000176	NaN	NCSTN
Inhibition of Angiogenesis by TSP1	7570	0.000101	NaN	MAPK1
Cholesterol Biosynthesis I	7390	9.84e-05	NaN	CYP51A1
Pyrimidine Ribonucleotides Interconversion	7000	0.000118	NaN	NUDT5
Cholesterol Biosynthesis II (via 24,25-dihydrolanosterol)	5400	9.46e-05	NaN	CYP51A1
Cholesterol Biosynthesis III (via Desmosterol)	4910	8.59e-05	NaN	CYP51A1
OX40 Signaling Pathway	4720	0.000148	NaN	HLA-C,HLA-B
B Cell Activating Factor Signaling	4710	0.000222	NaN	MAPK1
Glutathione-mediated Detoxification	4610	0.000171	NaN	GSTK1
autophagy	4580	0.000123	NaN	LAMP1
GPCR-Mediated Nutrient Sensing in Enteroendocrine Cells	4290	8.02e-05	NaN	GNAI3,PRKAR2A
Thyroid Cancer Signaling	4280	9.24e-05	NaN	MAPK1
Dopamine Receptor Signaling	4270	7.53e-05	NaN	PRKAR2A,SPR
Dopamine Degradation	4100	0.000143	NaN	ALDH7A1
UVC-Induced MAPK Signaling	3990	8.59e-05	NaN	MAPK1
Role of Hypercytokinemia/hyperchemokinemia in the Pathogenesis of Influenza	3640	0.000146	NaN	IL18
MIF Regulation of Innate Immunity	3620	0.000121	NaN	MAPK1
Melanoma Signaling	3460	0.000172	NaN	MAPK1
Role of IL-17F in Allergic Inflammatory Airway Diseases	3320	0.000108	NaN	MAPK1
Docosahexaenoic Acid (DHA) Signaling	3290	0.000222	NaN	CYCS
Role of Oct4 in Mammalian Embryonic Stem Cell Pluripotency	3260	6.67e-05	NaN	PARP1

## Sheet: IPEC-1 T3h canonical 
Ingenuity Canonical Pathways	-log(p-value)	Ratio	z-score	Molecules
EIF2 Signaling	19.1	0.17	-0.775	GSK3B,RPS10,RPL13A,RPL23,EIF3B,RPS5,EIF3I,RPL12,EIF3E,EIF4A1,RPS3A,RPL14,EIF4G1,RPL30,RPS25,RPL17,RPL11,PABPC1,RPL13,EIF4G2,RPS3,RPSA,RPL7,RPLP0,RPS17,MAP2K2,PAIP1,EIF3H,RPS28,RPS27A,RPL15,RPL27,RPL10A
Regulation of eIF4 and p70S6K Signaling	12	0.146	0.447	RPS10,ITGA3,ITGA2,PABPC1,EIF3B,RPS5,EIF3I,EIF4G2,RPS3,RPSA,EIF3E,RPS17,ITGB1,MAP2K2,EIF3H,PPP2R1A,PAIP1,RPS28,EIF4A1,RPS27A,RPS3A,EIF4G1,RPS25
Protein Ubiquitination Pathway	9.85	0.102	NaN	UBA1,THOP1,HSPD1,PSME2,PSMD11,PSMD4,PSMB7,PSMA2,PSMC1,PSMB2,PSMD2,PSMA1,HSP90AA1,PSMA5,PSMA4,PSMC3,HSP90B1,PSME1,HSPB1,PSMD12,HSPA9,PSMC5,PSMD1,PSMD13,HSPH1,HSP90AB1
Integrin Signaling	9.79	0.11	0.626	GSK3B,CDC42,TLN1,ITGAV,ARPC3,VCL,CRKL,ITGA3,ITGA2,CAPN1,MYL12B,ITGA6,RHOC,ARPC2,ZYX,ARPC5,ITGB1,MAP2K2,ARF4,ACTN2,RHOT1,ACTN4,RAC1,CAPN2
Actin Cytoskeleton Signaling	8.69	0.101	0.426	IQGAP1,CDC42,TLN1,ARPC3,VCL,CRKL,ITGA3,FLNA,ITGA2,MYL12B,MYH9,ARPC2,BAIAP2,ARPC5,FN1,CFL1,ITGB1,ARHGEF1,MAP2K2,ACTN2,ACTN4,RAC1,NCKAP1
mTOR Signaling	7.61	0.101	0	RPS10,RHOC,EIF3B,RPS5,EIF3I,EIF4G2,RPS3,RPSA,EIF3E,RPS17,EIF3H,PPP2R1A,RPS28,RHOT1,EIF4A1,RPS27A,RPS3A,RAC1,EIF4G1,RPS25
Remodeling of Epithelial Adherens Junctions	7.49	0.176	1.134	ARPC2,CTNNA1,ZYX,RAB5C,ARPC5,IQGAP1,RAB7A,ARPC3,VCL,ACTN2,CDH1,ACTN4
Actin Nucleation by ARP-WASP Complex	7.42	0.196	1.508	ARPC2,BAIAP2,ARPC5,CDC42,ARPC3,ITGA3,ITGB1,ITGA2,RHOC,RHOT1,RAC1
Regulation of Cellular Mechanics by Calpain Protease	7.33	0.193	1.89	TLN1,VCL,ITGA3,ITGB1,CAPN1,ITGA2,ACTN2,CAST,ACTN4,CDK1,CAPN2
Caveolar-mediated Endocytosis Signaling	7.27	0.169	NaN	FLNB,RAB5C,ITGAV,ITGA3,FLNA,COPA,COPG2,ITGB1,ITGA2,ITGA6,FLNC,ALB
Virus Entry via Endocytic Pathways	7.19	0.137	NaN	FLNB,CDC42,ITGA3,FLNA,ITGA2,CLTC,ITGA6,AP2B1,AP1B1,CLTA,ITGB1,FLNC,RAC1,TFRC
Germ Cell-Sertoli Cell Junction Signaling	7.14	0.104	NaN	CTNNA1,IQGAP1,CDC42,VCL,ITGA3,ITGA2,ITGA6,RHOC,ZYX,A2M,CFL1,ITGB1,MAP2K2,ACTN2,RHOT1,CDH1,ACTN4,RAC1
ILK Signaling	7.01	0.0969	0	FLNB,GSK3B,CDC42,VCL,FLNA,DSP,RHOC,MYH9,KRT18,VIM,FN1,CFL1,ITGB1,ACTN2,PPP2R1A,RHOT1,FLNC,CDH1,ACTN4
Regulation of Actin-based Motility by Rho	6.93	0.143	1.732	CDC42,ARPC3,ITGA3,ITGA2,MYL12B,RHOC,ARPC2,BAIAP2,ARPC5,CFL1,ITGB1,RHOT1,RAC1
Clathrin-mediated Endocytosis Signaling	6.29	0.0914	NaN	SH3GL1,CDC42,TF,ARPC3,CLTC,AP2B1,AP1B1,ARPC2,RAB5C,ARPC5,RAB7A,CLTA,MYO6,ITGB1,SERPINA1,RAC1,TFRC,ALB
Rac Signaling	5.65	0.111	0.832	IQGAP1,CDC42,ARPC3,ITGA3,ITGA2,ARPC2,BAIAP2,ARPC5,CFL1,ITGB1,MAP2K2,RAC1,NCKAP1
Signaling by Rho Family GTPases	5.47	0.0769	1.414	IQGAP1,CDC42,ARPC3,ITGA3,ITGA2,MYL12B,RHOC,STMN1,VIM,ARPC2,BAIAP2,ARPC5,CFL1,ITGB1,ARHGEF1,MAP2K2,RHOT1,CDH1,RAC1
PI3K/AKT Signaling	5.36	0.105	0.577	GSK3B,SFN,MCL1,ITGA3,ITGA2,HSP90B1,YWHAH,ITGB1,MAP2K2,PPP2R1A,HSP90AB1,HSP90AA1,YWHAB
Epithelial Adherens Junction Signaling	5.27	0.0959	NaN	CTNNA1,IQGAP1,CDC42,ARPC3,VCL,MYH9,ARPC2,BAIAP2,ZYX,ARPC5,ACTN2,CDH1,ACTN4,RAC1
RhoGDI Signaling	5.06	0.0867	-1.807	CDC42,ARPC3,ITGA3,ITGA2,MYL12B,ARHGAP1,RHOC,ARPC2,ARPC5,CFL1,ITGB1,ARHGEF1,RHOT1,CDH1,RAC1
Sertoli Cell-Sertoli Cell Junction Signaling	4.91	0.0843	NaN	CTNNA1,GSK3B,CDC42,VCL,ITGA3,ITGA2,CGN,A2M,ITGB1,MAP2K2,ACTN2,CDH1,ACTN4,RAC1,PRKAR2A
Glycolysis I	4.82	0.24	NaN	TPI1,PGAM1,PGK1,ALDOC,GAPDH,ENO1
Gluconeogenesis I	4.82	0.24	NaN	PGAM1,PGK1,ALDOC,GAPDH,ENO1,MDH1
RAN Signaling	4.71	0.312	NaN	KPNA2,IPO5,RAN,RANBP1,KPNB1
Paxillin Signaling	4.33	0.0973	0.333	CDC42,ITGAV,TLN1,VCL,ITGA3,ITGB1,ITGA2,ITGA6,ACTN2,ACTN4,RAC1
Role of Tissue Factor in Cancer	4.02	0.0902	NaN	CDC42,CFL1,CYR61,ITGAV,ITGA3,ITGB1,ITGA6,PLAUR,F3,PDIA2,RAC1
Mitochondrial Dysfunction	3.88	0.076	NaN	UQCRC1,VDAC1,SDHA,COX5B,NDUFS1,NDUFB10,ATP5O,VDAC2,ATP5A1,ATP5C1,NDUFV2,ATP5B,GPD2
Neuregulin Signaling	3.8	0.102	NaN	ERBIN,ITGA3,CRKL,ITGB1,HSP90B1,ITGA2,MAP2K2,HSP90AB1,HSP90AA1
Oxidative Phosphorylation	3.77	0.0917	NaN	UQCRC1,ATP5O,SDHA,ATP5A1,ATP5C1,COX5B,NDUFV2,ATP5B,NDUFS1,NDUFB10
Semaphorin Signaling in Neurons	3.77	0.132	NaN	CFL1,ITGB1,SEMA7A,ARHGAP1,RHOC,RHOT1,RAC1
tRNA Charging	3.67	0.154	NaN	GARS,YARS,AARS,SARS,HARS,DARS
Superpathway of Cholesterol Biosynthesis	3.45	0.179	NaN	DHCR24,FDPS,HMGCR,CYP51A1,DHCR7
CDK5 Signaling	3.42	0.0909	0.447	ITGA3,ITGB1,CAPN1,ITGA2,LAMB1,MAP2K2,ITGA6,PPP2R1A,PRKAR2A
FAK Signaling	3.42	0.0909	NaN	TLN1,VCL,ITGA3,ITGB1,CAPN1,ITGA2,MAP2K2,RAC1,CAPN2
Cdc42 Signaling	3.4	0.0719	1.508	ARPC2,BAIAP2,GSK3B,ARPC5,IQGAP1,CDC42,CFL1,ARPC3,ITGA3,ITGB1,ITGA2,MYL12B
RhoA Signaling	3.37	0.082	2.333	ARPC2,BAIAP2,ARPC5,CFL1,ARPC3,KTN1,ARHGEF1,MYL12B,ARHGAP1,ANLN
ERK/MAPK Signaling	3.24	0.0653	1.508	TLN1,CRKL,ITGA3,ITGA2,H3F3A/H3F3B,YWHAH,HSPB1,ITGB1,MAP2K2,PPP2R1A,YWHAB,RAC1,PRKAR2A
Citrulline Biosynthesis	3.24	0.375	NaN	OAT,ALDH18A1,GLS
Mitotic Roles of Polo-Like Kinase	3.17	0.106	NaN	HSP90B1,CAPN1,PPP2R1A,HSP90AB1,HSP90AA1,CDK1,CCNB1
Sucrose Degradation V (Mammalian)	3.07	0.333	NaN	TPI1,ALDOC,GALM
Heme Biosynthesis II	3.07	0.333	NaN	PPOX,UROD,HMBS
Agrin Interactions at Neuromuscular Junction	3.05	0.101	NaN	CDC42,ITGA3,ITGB1,ITGA2,LAMB1,ITGA6,RAC1
Leukocyte Extravasation Signaling	3.02	0.0619	0.905	CTNNA1,CDC42,VCL,CRKL,ITGA3,ITGA2,ITGA6,ARHGAP1,ITGB1,MAP2K2,ACTN2,ACTN4,RAC1
Reelin Signaling in Neurons	2.97	0.087	NaN	GSK3B,PAFAH1B2,ITGA3,CRKL,ITGB1,ITGA2,ARHGEF1,ITGA6
Huntington's Disease Signaling	2.94	0.0581	NaN	CAPN1,CLTC,NAPA,SDHA,PSME1,PSME2,PSME3,HSPA9,CLTA,CTSD,ATP5B,TGM2,GLS,CAPN2
Stearate Biosynthesis I (Animals)	2.93	0.139	NaN	DHCR24,ACSL3,FASN,ACOT9,ACOT7
Pentose Phosphate Pathway	2.92	0.3	NaN	TKT,G6PD,TALDO1
Aryl Hydrocarbon Receptor Signaling	2.91	0.0714	NaN	ALDH3A2,HSPB1,HSP90B1,PTGES3,ALDH18A1,HSP90AB1,GSTP1,CTSD,HSP90AA1,TGM2
Unfolded protein response	2.9	0.111	NaN	CALR,HSPA9,DNAJA2,HSP90B1,PDIA2,HSPH1
Tight Junction Signaling	2.85	0.0659	NaN	CTNNA1,CDC42,VCL,CASK,NAPA,PPP2R1A,CGN,CPSF6,RAC1,MYH9,PRKAR2A
TCA Cycle II (Eukaryotic)	2.8	0.174	NaN	IDH3A,SDHA,DLST,MDH1
UDP-N-acetyl-D-galactosamine Biosynthesis II	2.79	0.273	NaN	GALE,UAP1,HK1
PAK Signaling	2.71	0.0792	1.134	CDC42,CFL1,ITGA3,ITGB1,ITGA2,MYL12B,MAP2K2,RAC1
Ephrin Receptor Signaling	2.71	0.0632	1.897	ARPC2,ARPC5,CDC42,CFL1,ARPC3,ITGA3,CRKL,ITGB1,ITGA2,MAP2K2,RAC1
Cholesterol Biosynthesis I	2.57	0.231	NaN	DHCR24,CYP51A1,DHCR7
Cholesterol Biosynthesis II (via 24,25-dihydrolanosterol)	2.57	0.231	NaN	DHCR24,CYP51A1,DHCR7
Cholesterol Biosynthesis III (via Desmosterol)	2.57	0.231	NaN	DHCR24,CYP51A1,DHCR7
Heme Biosynthesis from Uroporphyrinogen-III I	2.54	0.5	NaN	PPOX,UROD
Proline Biosynthesis I	2.54	0.5	NaN	PYCR1,ALDH18A1
Superpathway of Citrulline Metabolism	2.47	0.214	NaN	OAT,ALDH18A1,GLS
Colanic Acid Building Blocks Biosynthesis	2.47	0.214	NaN	GALE,UGP2,UGDH
Sonic Hedgehog Signaling	2.37	0.133	NaN	GSK3B,CDK1,CCNB1,PRKAR2A
Cell Cycle: G2/M DNA Damage Checkpoint Regulation	2.33	0.102	1	SFN,YWHAH,YWHAB,CDK1,CCNB1
Galactose Degradation I (Leloir Pathway)	2.32	0.4	NaN	GALE,GALM
PTEN Signaling	2.27	0.0672	-0.378	GSK3B,CDC42,ITGA3,ITGB1,ITGA2,MAP2K2,YWHAH,RAC1
phagosome maturation	2.25	0.0667	NaN	CALR,RAB5C,RAB7A,ATP6V1B2,NAPA,ATP6V1A,PRDX1,M6PR
LXR/RXR Activation	2.23	0.0661	-2.236	GC,TF,HMGCR,FASN,SERPINA1,CYP51A1,AHSG,ALB
Arginine Biosynthesis IV	2.15	0.333	NaN	OAT,GLUD1
Proline Biosynthesis II (from Arginine)	2.15	0.333	NaN	OAT,PYCR1
Arginine Degradation VI (Arginase 2 Pathway)	2.15	0.333	NaN	OAT,PYCR1
Pentose Phosphate Pathway (Non-oxidative Branch)	2.15	0.333	NaN	TKT,TALDO1
Selenocysteine Biosynthesis II (Archaea and Eukaryotes)	2.15	0.333	NaN	SEPHS1,SARS
UDP-N-acetyl-D-glucosamine Biosynthesis II	2.15	0.333	NaN	GFPT2,UAP1
Rapoport-Luebering Glycolytic Shunt	2.15	0.333	NaN	PGAM1,MINPP1
Phospholipase C Signaling	2.13	0.0506	1.667	PEBP1,CALM1 (includes others),ITGA3,ITGB1,ITGA2,ARHGEF1,MYL12B,MAP2K2,RHOC,RHOT1,RAC1,TGM2
Coagulation System	2.12	0.114	2	A2M,PLAUR,SERPINA1,F3
DNA damage-induced 14-3-3σ Signaling	2.08	0.158	NaN	SFN,CDK1,CCNB1
14-3-3-mediated Signaling	2.04	0.0615	NaN	VIM,GSK3B,SFN,MAP2K2,YAP1,YWHAH,YWHAB,PDCD6IP
IGF-1 Signaling	2.01	0.066	NaN	SFN,CYR61,MAP2K2,NOV,YWHAH,YWHAB,PRKAR2A
Polyamine Regulation in Colon Cancer	1.9	0.136	NaN	PSME1,PSME2,PSME3
Pyrimidine Deoxyribonucleotides De Novo Biosynthesis I	1.85	0.13	NaN	RRM2,DUT,CMPK1
Apoptosis Signaling	1.83	0.0674	-0.816	MCL1,CAPN1,MAP2K2,LMNA,CDK1,CAPN2
HGF Signaling	1.82	0.0609	1.134	CDC42,ITGA3,CRKL,ITGB1,ITGA2,MAP2K2,RAC1
GDP-glucose Biosynthesis	1.79	0.222	NaN	PGM1,HK1
Superpathway of D-myo-inositol (1,4,5)-trisphosphate Metabolism	1.75	0.12	NaN	CALM1 (includes others),IMPA1,MINPP1
Fcγ Receptor-mediated Phagocytosis in Macrophages and Monocytes	1.74	0.0645	1.633	ARPC2,ARPC5,CDC42,ARPC3,TLN1,RAC1
Prostate Cancer Signaling	1.72	0.0638	NaN	GSK3B,HSP90B1,MAP2K2,HSP90AB1,GSTP1,HSP90AA1
fMLP Signaling in Neutrophils	1.71	0.0579	1.134	ARPC2,ARPC5,CDC42,CALM1 (includes others),ARPC3,MAP2K2,RAC1
Lipid Antigen Presentation by CD1	1.7	0.115	NaN	CALR,AP2B1,AP1B1
Glucose and Glucose-1-phosphate Degradation	1.7	0.2	NaN	PGM1,HK1
Calcium Transport I	1.7	0.2	NaN	ATP2B4,ANXA5
Methylthiopropionate Biosynthesis	1.65	1	NaN	ADI1
Asparagine Biosynthesis I	1.65	1	NaN	ASNS
UDP-N-acetyl-D-galactosamine Biosynthesis I	1.65	1	NaN	GALE
FXR/RXR Activation	1.63	0.0556	NaN	PCK2,GC,TF,FASN,SERPINA1,AHSG,ALB
CD28 Signaling in T Helper Cells	1.58	0.0543	1.134	ARPC2,ARPC5,CDC42,CALM1 (includes others),ARPC3,MAP2K2,RAC1
AMPK Signaling	1.57	0.0476	1.414	PCK2,PPM1G,HMGCR,PPP2R1A,FASN,ELAVL1,SLC2A1,EEF2,PRKAR2A
Amyloid Processing	1.57	0.0784	NaN	GSK3B,CAPN1,PRKAR2A,CAPN2
VEGF Signaling	1.55	0.0583	-0.447	SFN,VCL,MAP2K2,ACTN2,ELAVL1,ACTN4
Acyl-CoA Hydrolysis	1.55	0.167	NaN	ACOT9,ACOT7
NRF2-mediated Oxidative Stress Response	1.52	0.0466	0.447	AKR7A2,GSK3B,HACD3,CCT7,DNAJA2,MAP2K2,UBE2K,GSTP1,PRDX1
IL-8 Signaling	1.47	0.0457	-0.707	IQGAP1,ITGAV,MYL12B,MAP2K2,RHOC,RHOT1,CDH1,LASP1,RAC1
Aldosterone Signaling in Epithelial Cells	1.47	0.0482	NaN	HSPB1,HSPA9,HSP90B1,MAP2K2,HSPD1,HSPH1,HSP90AB1,HSP90AA1
Acute Phase Response Signaling	1.43	0.0473	-1.342	A2M,FN1,TF,MAP2K2,SERPINA1,AHSG,ITIH2,ALB
Telomerase Signaling	1.41	0.0541	-0.447	HSP90B1,PTGES3,MAP2K2,PPP2R1A,HSP90AB1,HSP90AA1
Breast Cancer Regulation by Stathmin1	1.4	0.0443	NaN	CDC42,CALM1 (includes others),ARHGEF1,MAP2K2,PPP2R1A,RAC1,STMN1,CDK1,PRKAR2A
Nitric Oxide Signaling in the Cardiovascular System	1.38	0.0531	0.816	CALM1 (includes others),HSP90B1,MAP2K2,HSP90AB1,HSP90AA1,PRKAR2A
HIPPO signaling	1.36	0.0581	-2.236	SFN,PPP2R1A,YAP1,YWHAH,YWHAB
NF-κB Activation by Viruses	1.36	0.0581	1.342	ITGAV,ITGA3,ITGB1,ITGA2,ITGA6
Telomere Extension by Telomerase	1.36	0.133	NaN	HNRNPA1,HNRNPA2B1
Vitamin-C Transport	1.36	0.133	NaN	NXN,SLC2A1
Spliceosomal Cycle	1.35	0.5	NaN	U2AF2
UDP-D-xylose and UDP-D-glucuronate Biosynthesis	1.35	0.5	NaN	UGDH
Guanine and Guanosine Salvage I	1.35	0.5	NaN	HPRT1
Palmitate Biosynthesis I (Animals)	1.35	0.5	NaN	FASN
Fatty Acid Biosynthesis Initiation II	1.35	0.5	NaN	FASN
Formaldehyde Oxidation II (Glutathione-dependent)	1.35	0.5	NaN	ESD
Glutamine Degradation I	1.35	0.5	NaN	GLS
Glutamate Biosynthesis II	1.35	0.5	NaN	GLUD1
Glutamate Degradation X	1.35	0.5	NaN	GLUD1
Axonal Guidance Signaling	1.34	0.0357	NaN	GSK3B,CDC42,ARPC3,CRKL,ITGA3,ITGA2,MYL12B,ARPC2,BAIAP2,ARPC5,CFL1,ITGB1,MAP2K2,SEMA7A,RAC1,PRKAR2A
PPARα/RXRα Activation	1.32	0.0449	-0.447	HSP90B1,MAP2K2,FASN,HSP90AB1,ACAA1,HSP90AA1,GPD2,PRKAR2A
Superpathway of Geranylgeranyldiphosphate Biosynthesis I (via Mevalonate)	1.26	0.118	NaN	FDPS,HMGCR
Endometrial Cancer Signaling	1.26	0.0625	NaN	CTNNA1,GSK3B,MAP2K2,CDH1
phagosome formation	1.25	0.0492	NaN	FN1,ITGA3,ITGB1,ITGA2,RHOC,RHOT1
Mechanisms of Viral Exit from Host Cells	1.2	0.0732	NaN	SH3GL1,LMNB1,PDCD6IP
Diphthamide Biosynthesis	1.18	0.333	NaN	EEF2
NADH Repair	1.18	0.333	NaN	GAPDH
Methylglyoxal Degradation I	1.18	0.333	NaN	GLO1
S-methyl-5-thio-α-D-ribose 1-phosphate Degradation	1.18	0.333	NaN	ADI1
Hypusine Biosynthesis	1.18	0.333	NaN	DOHH
Thyroid Hormone Biosynthesis	1.18	0.333	NaN	CTSD
S-adenosyl-L-methionine Biosynthesis	1.18	0.333	NaN	MAT2B
4-aminobutyrate Degradation I	1.18	0.333	NaN	SUCLG2
GADD45 Signaling	1.18	0.105	NaN	CDK1,CCNB1
Glioma Invasiveness Signaling	1.14	0.0571	0	ITGAV,PLAUR,RHOC,RHOT1
CTLA4 Signaling in Cytotoxic T Lymphocytes	1.14	0.0505	NaN	CLTA,CLTC,PPP2R1A,AP2B1,AP1B1
Granzyme A Signaling	1.14	0.1	NaN	HMGB2,SET
D-myo-inositol (1,3,4)-trisphosphate Biosynthesis	1.14	0.1	NaN	CALM1 (includes others),MINPP1
p70S6K Signaling	1.13	0.0458	NaN	SFN,MAP2K2,PPP2R1A,YWHAH,EEF2,YWHAB
HMGB1 Signaling	1.1	0.0451	0	CDC42,MAP2K2,RHOC,RHOT1,RBBP7,RAC1
Endoplasmic Reticulum Stress Pathway	1.1	0.0952	NaN	CALR,HSP90B1
Molecular Mechanisms of Cancer	1.1	0.0348	NaN	CTNNA1,GSK3B,CDC42,ITGA3,ITGA2,RHOC,ITGB1,ARHGEF1,MAP2K2,RHOT1,CDH1,RAC1,PRKAR2A
Pentose Phosphate Pathway (Oxidative Branch)	1.06	0.25	NaN	G6PD
2-ketoglutarate Dehydrogenase Complex	1.06	0.25	NaN	DLST
Phenylethylamine Degradation I	1.06	0.25	NaN	ALDH3A2
Methylmalonyl Pathway	1.06	0.25	NaN	MUT
Myo-inositol Biosynthesis	1.06	0.25	NaN	IMPA1
Geranylgeranyldiphosphate Biosynthesis	1.06	0.25	NaN	FDPS
Glycerol-3-phosphate Shuttle	1.06	0.25	NaN	GPD2
Arginine Degradation I (Arginase Pathway)	1.06	0.25	NaN	OAT
Phenylalanine Degradation I (Aerobic)	1.06	0.25	NaN	QDPR
nNOS Signaling in Neurons	1.06	0.0638	NaN	CALM1 (includes others),CAPN1,CAPN2
Cyclins and Cell Cycle Regulation	1.01	0.0513	-1	GSK3B,PPP2R1A,CDK1,CCNB1
Protein Kinase A Signaling	0.994	0.0333	0	FLNB,GSK3B,SFN,CALM1 (includes others),FLNA,TIMM50,MYL12B,H3F3A/H3F3B,YWHAH,MAP2K2,FLNC,YWHAB,PRKAR2A
Trehalose Degradation II (Trehalase)	0.97	0.2	NaN	HK1
Tetrahydrofolate Salvage from 5,10-methenyltetrahydrofolate	0.97	0.2	NaN	MTHFD1
Tetrapyrrole Biosynthesis II	0.97	0.2	NaN	HMBS
2-oxobutanoate Degradation I	0.97	0.2	NaN	MUT
Trans, trans-farnesyl Diphosphate Biosynthesis	0.97	0.2	NaN	FDPS
Glutamate Degradation III (via 4-aminobutyrate)	0.97	0.2	NaN	SUCLG2
Folate Polyglutamylation	0.97	0.2	NaN	MTHFD1
Renal Cell Carcinoma Signaling	0.965	0.0494	NaN	CDC42,MAP2K2,SLC2A1,RAC1
Macropinocytosis Signaling	0.965	0.0494	NaN	CDC42,ITGB1,ACTN4,RAC1
Xenobiotic Metabolism Signaling	0.955	0.035	NaN	ALDH3A2,HSP90B1,PTGES3,MAP2K2,PPP2R1A,ALDH18A1,HSP90AB1,GSTP1,HSP90AA1,ESD
Glucocorticoid Receptor Signaling	0.948	0.0348	NaN	PCK2,A2M,HSPA9,HSP90B1,PTGES3,MAP2K2,HSP90AB1,HSP90AA1,YWHAH,RAC1
Pyruvate Fermentation to Lactate	0.896	0.167	NaN	LDHB
Thioredoxin Pathway	0.896	0.167	NaN	NXN
Glycerol Degradation I	0.896	0.167	NaN	GPD2
Zymosterol Biosynthesis	0.896	0.167	NaN	CYP51A1
Glycogen Biosynthesis II (from UDP-D-Glucose)	0.896	0.167	NaN	UGP2
eNOS Signaling	0.867	0.0387	NaN	HSPA9,CALM1 (includes others),HSP90B1,HSP90AB1,HSP90AA1,PRKAR2A
ATM Signaling	0.836	0.0508	NaN	H2AFX,CDK1,CCNB1
Acetyl-CoA Biosynthesis I (Pyruvate Dehydrogenase Complex)	0.834	0.143	NaN	PDHB
Adenine and Adenosine Salvage III	0.834	0.143	NaN	HPRT1
Aspartate Degradation II	0.834	0.143	NaN	MDH1
Glioblastoma Multiforme Signaling	0.831	0.0377	-0.816	GSK3B,CDC42,MAP2K2,RHOC,RHOT1,RAC1
Ephrin A Signaling	0.821	0.05	NaN	CDC42,CFL1,RAC1
Superpathway of Methionine Degradation	0.817	0.0645	NaN	MUT,MAT2B
PPAR Signaling	0.807	0.043	0	HSP90B1,MAP2K2,HSP90AB1,HSP90AA1
Cardiac Hypertrophy Signaling	0.799	0.034	0.707	GSK3B,HSPB1,CALM1 (includes others),MYL12B,MAP2K2,RHOC,RHOT1,PRKAR2A
Estrogen Receptor Signaling	0.795	0.0391	NaN	PCK2,MAP2K2,H3F3A/H3F3B,PHB2,HNRNPD
Pyrimidine Ribonucleotides Interconversion	0.795	0.0625	NaN	CMPK1,DDX3X
Fatty Acid β-oxidation I	0.795	0.0625	NaN	ACSL3,ACAA1
Histidine Degradation III	0.78	0.125	NaN	MTHFD1
Gα12/13 Signaling	0.776	0.0385	-0.447	CDC42,ARHGEF1,MYL12B,MAP2K2,CDH1
ERK5 Signaling	0.776	0.0476	NaN	SFN,YWHAH,YWHAB
Inhibition of Angiogenesis by TSP1	0.753	0.0588	NaN	CD47,THBS1
Pyrimidine Ribonucleotides De Novo Biosynthesis	0.753	0.0588	NaN	CMPK1,DDX3X
PXR/RXR Activation	0.748	0.0462	NaN	PCK2,ALDH3A2,PRKAR2A
Hypoxia Signaling in the Cardiovascular System	0.748	0.0462	NaN	HSP90B1,HSP90AB1,HSP90AA1
Prostanoid Biosynthesis	0.734	0.111	NaN	PTGES3
Leucine Degradation I	0.734	0.111	NaN	BCAT1
Folate Transformations I	0.734	0.111	NaN	MTHFD1
Nucleotide Excision Repair Pathway	0.734	0.0571	NaN	RAD23B,RPA2
Myc Mediated Apoptosis Signaling	0.684	0.0429	NaN	SFN,YWHAH,YWHAB
Calcium Signaling	0.677	0.0337	NaN	CALR,ATP2B4,CALM1 (includes others),TPM4,MYH9,PRKAR2A
Melatonin Signaling	0.672	0.0423	NaN	CALM1 (includes others),MAP2K2,PRKAR2A
Chemokine Signaling	0.672	0.0423	NaN	CFL1,CALM1 (includes others),MAP2K2
Netrin Signaling	0.663	0.0513	NaN	RAC1,PRKAR2A
Glycogen Degradation II	0.656	0.0909	NaN	PGM1
Purine Nucleotides De Novo Biosynthesis II	0.656	0.0909	NaN	IMPDH2
Ephrin B Signaling	0.649	0.0411	NaN	CDC42,CFL1,RAC1
Thyroid Cancer Signaling	0.647	0.05	NaN	MAP2K2,CDH1
Neuroprotective Role of THOP1 in Alzheimer's Disease	0.647	0.05	NaN	THOP1,PRKAR2A
Glioma Signaling	0.632	0.0364	NaN	CALM1 (includes others),MAP2K2,IDH1,IDH2
B Cell Receptor Signaling	0.628	0.0324	0	GSK3B,CDC42,CFL1,CALM1 (includes others),MAP2K2,RAC1
Amyotrophic Lateral Sclerosis Signaling	0.623	0.036	NaN	RAB5C,CAPN1,RAC1,CAPN2
Corticotropin Releasing Hormone Signaling	0.623	0.036	NaN	ARPC5,CALM1 (includes others),MAP2K2,PRKAR2A
Androgen Signaling	0.623	0.036	NaN	CALR,CALM1 (includes others),HSP90AA1,PRKAR2A
Cleavage and Polyadenylation of Pre-mRNA	0.623	0.0833	NaN	CPSF6
BER pathway	0.623	0.0833	NaN	FEN1
Role of PI3K/AKT Signaling in the Pathogenesis of Influenza	0.615	0.0395	NaN	GSK3B,CRKL,MAP2K2
GDNF Family Ligand-Receptor Interactions	0.615	0.0395	NaN	CDC42,MAP2K2,RAC1
Dopamine Receptor Signaling	0.605	0.039	NaN	PPP2R1A,QDPR,PRKAR2A
Agranulocyte Adhesion and Diapedesis	0.601	0.0317	NaN	FN1,ITGA3,ITGB1,ITGA2,ITGA6,MYH9
Role of p14/p19ARF in Tumor Suppression	0.601	0.0465	NaN	SF3A1,RAC1
Assembly of RNA Polymerase III Complex	0.593	0.0769	NaN	SF3A1
Fatty Acid Activation	0.593	0.0769	NaN	ACSL3
Glycogen Degradation III	0.593	0.0769	NaN	PGM1
Mevalonate Pathway I	0.593	0.0769	NaN	HMGCR
iNOS Signaling	0.587	0.0455	NaN	HMGA1,CALM1 (includes others)
Regulation of IL-2 Expression in Activated and Anergic T Lymphocytes	0.584	0.038	NaN	CALM1 (includes others),MAP2K2,RAC1
Production of Nitric Oxide and Reactive Oxygen Species in Macrophages	0.576	0.0311	-0.816	PPP2R1A,SERPINA1,RHOC,RHOT1,RAC1,ALB
Isoleucine Degradation I	0.566	0.0714	NaN	BCAT1
Urate Biosynthesis/Inosine 5'-phosphate Degradation	0.566	0.0714	NaN	IMPDH2
Phenylalanine Degradation IV (Mammalian, via Side Chain)	0.566	0.0714	NaN	ALDH3A2
IL-3 Signaling	0.545	0.0361	NaN	CRKL,MAP2K2,RAC1
nNOS Signaling in Skeletal Muscle Cells	0.54	0.0667	NaN	CALM1 (includes others)
Gαq Signaling	0.539	0.0312	0.447	GSK3B,CALM1 (includes others),MAP2K2,RHOC,RHOT1
LPS-stimulated MAPK Signaling	0.518	0.0349	NaN	CDC42,MAP2K2,RAC1
Granzyme B Signaling	0.517	0.0625	NaN	LMNB1
Extrinsic Prothrombin Activation Pathway	0.517	0.0625	NaN	F3
Mismatch Repair in Eukaryotes	0.517	0.0625	NaN	FEN1
Methylglyoxal Degradation III	0.517	0.0625	NaN	AKR7A2
Methionine Degradation I (to Homocysteine)	0.517	0.0625	NaN	MAT2B
α-Adrenergic Signaling	0.51	0.0345	NaN	CALM1 (includes others),MAP2K2,PRKAR2A
Bladder Cancer Signaling	0.51	0.0345	NaN	MAP2K2,CDH1,THBS1
CXCR4 Signaling	0.507	0.0303	0.447	MYL12B,MAP2K2,RHOC,RHOT1,RAC1
HER-2 Signaling in Breast Cancer	0.501	0.0341	NaN	GSK3B,CDC42,ITGB1
Colorectal Cancer Metastasis Signaling	0.498	0.0283	-0.378	GSK3B,MAP2K2,RHOC,RHOT1,CDH1,RAC1,PRKAR2A
IL-6 Signaling	0.498	0.0315	0	A2M,HSPB1,MCL1,MAP2K2
Atherosclerosis Signaling	0.498	0.0315	NaN	PAFAH1B2,SERPINA1,F3,ALB
γ-linolenate Biosynthesis II (Animals)	0.495	0.0588	NaN	ACSL3
Mitochondrial L-carnitine Shuttle Pathway	0.495	0.0588	NaN	ACSL3
GNRH Signaling	0.484	0.031	0	CDC42,MAP2K2,RAC1,PRKAR2A
CCR3 Signaling in Eosinophils	0.478	0.0308	NaN	CFL1,CALM1 (includes others),MAP2K2,RAC1
Cellular Effects of Sildenafil (Viagra)	0.478	0.0308	NaN	CALM1 (includes others),MYL12B,MYH9,PRKAR2A
Tec Kinase Signaling	0.477	0.0294	1.342	ITGA3,ITGB1,ITGA2,RHOC,RHOT1
Acute Myeloid Leukemia Signaling	0.476	0.033	NaN	MAP2K2,IDH1,IDH2
Valine Degradation I	0.475	0.0556	NaN	BCAT1
D-myo-inositol (1,4,5)-trisphosphate Degradation	0.475	0.0556	NaN	IMPA1
Cysteine Biosynthesis III (mammalia)	0.475	0.0556	NaN	MAT2B
Salvage Pathways of Pyrimidine Ribonucleotides	0.461	0.0323	NaN	MAP2K2,CMPK1,CDK1
Histamine Degradation	0.456	0.0526	NaN	ALDH3A2
Role of CHK Proteins in Cell Cycle Checkpoint Control	0.456	0.0364	NaN	PPP2R1A,CDK1
Melanoma Signaling	0.456	0.0364	NaN	MAP2K2,CDH1
Granulocyte Adhesion and Diapedesis	0.439	0.0282	NaN	HSPB1,ITGA3,ITGB1,ITGA2,ITGA6
DNA Methylation and Transcriptional Repression Signaling	0.438	0.05	NaN	RBBP7
1D-myo-inositol Hexakisphosphate Biosynthesis II (Mammalian)	0.438	0.05	NaN	CALM1 (includes others)
Purine Nucleotides Degradation II (Aerobic)	0.438	0.05	NaN	IMPDH2
Glutamate Receptor Signaling	0.436	0.0351	NaN	CALM1 (includes others),GLS
TR/RXR Activation	0.424	0.0306	NaN	FASN,SLC2A1,ENO1
ErbB Signaling	0.424	0.0306	NaN	GSK3B,CDC42,MAP2K2
Maturity Onset Diabetes of Young (MODY) Signaling	0.422	0.0476	NaN	GAPDH
Oxidative Ethanol Degradation III	0.422	0.0476	NaN	ALDH3A2
Insulin Receptor Signaling	0.41	0.0284	-1	GSK3B,CRKL,MAP2K2,PRKAR2A
Role of Lipids/Lipid Rafts in the Pathogenesis of Influenza	0.406	0.0455	NaN	FDPS
Fatty Acid α-oxidation	0.406	0.0455	NaN	ALDH3A2
Hereditary Breast Cancer Signaling	0.405	0.0282	NaN	SFN,H2AFX,CDK1,CCNB1
Cholecystokinin/Gastrin-mediated Signaling	0.403	0.0297	NaN	MAP2K2,RHOC,RHOT1
Putrescine Degradation III	0.391	0.0435	NaN	ALDH3A2
Antioxidant Action of Vitamin C	0.39	0.0291	NaN	PAFAH1B2,NXN,SLC2A1
SAPK/JNK Signaling	0.384	0.0288	NaN	CDC42,CRKL,RAC1
PCP pathway	0.383	0.0317	NaN	HSPB1,RAC1
IL-12 Signaling and Production in Macrophages	0.383	0.0274	NaN	RAB7A,MAP2K2,SERPINA1,ALB
Tumoricidal Function of Hepatic Natural Killer Cells	0.377	0.0417	NaN	M6PR
Estrogen-mediated S-phase Entry	0.377	0.0417	NaN	CDK1
Calcium-induced T Lymphocyte Apoptosis	0.375	0.0312	NaN	CALM1 (includes others),CAPN2
Pyridoxal 5'-phosphate Salvage Pathway	0.375	0.0312	NaN	MAP2K2,CDK1
Cell Cycle: G1/S Checkpoint Regulation	0.375	0.0312	NaN	GSK3B,RPL11
Bupropion Degradation	0.364	0.04	NaN	CYP51A1
Tryptophan Degradation X (Mammalian, via Tryptamine)	0.364	0.04	NaN	ALDH3A2
Ethanol Degradation IV	0.364	0.04	NaN	ALDH3A2
T Cell Receptor Signaling	0.354	0.0275	NaN	CALM1 (includes others),MAP2K2,RAC1
GABA Receptor Signaling	0.352	0.0299	NaN	AP2B1,AP1B1
Antiproliferative Role of TOB in T Cell Signaling	0.351	0.0385	NaN	PABPC1
p53 Signaling	0.342	0.027	NaN	GSK3B,SFN,THBS1
Cell Cycle Control of Chromosomal Replication	0.339	0.037	NaN	RPA2
Acetone Degradation I (to Methylglyoxal)	0.339	0.037	NaN	CYP51A1
ErbB2-ErbB3 Signaling	0.338	0.029	NaN	GSK3B,MAP2K2
HIF1α Signaling	0.321	0.0261	NaN	SLC2A1,HSP90AA1,LDHB
Thrombin Signaling	0.32	0.0246	0.447	ARHGEF1,MYL12B,MAP2K2,RHOC,RHOT1
Role of MAPK Signaling in the Pathogenesis of Influenza	0.317	0.0278	NaN	PAFAH1B2,MAP2K2
ErbB4 Signaling	0.317	0.0278	NaN	MAP2K2,YAP1
Glutathione-mediated Detoxification	0.317	0.0345	NaN	GSTP1
NGF Signaling	0.311	0.0256	NaN	CDC42,MAP2K2,RAC1
STAT3 Pathway	0.311	0.0274	NaN	MAP2K2,RAC1
Pancreatic Adenocarcinoma Signaling	0.306	0.0254	NaN	CDC42,MAP2K2,RAC1
4-1BB Signaling in T Lymphocytes	0.297	0.0323	NaN	MAP2K2
Synaptic Long Term Potentiation	0.296	0.025	NaN	CALM1 (includes others),MAP2K2,PRKAR2A
Renin-Angiotensin Signaling	0.296	0.025	NaN	MAP2K2,RAC1,PRKAR2A
Neurotrophin/TRK Signaling	0.292	0.0263	NaN	CDC42,MAP2K2
BMP signaling pathway	0.292	0.0263	NaN	MAP2K2,PRKAR2A
Sphingosine-1-phosphate Signaling	0.287	0.0246	NaN	RHOC,RHOT1,RAC1
IL-17A Signaling in Airway Cells	0.286	0.026	NaN	GSK3B,MAP2K2
VDR/RXR Activation	0.28	0.0256	NaN	SERPINB1,PSMC5
Sperm Motility	0.273	0.024	NaN	PAFAH1B2,CALM1 (includes others),PRKAR2A
Oncostatin M Signaling	0.27	0.0294	NaN	MAP2K2
Cell Cycle Regulation by BTG Family Proteins	0.261	0.0286	NaN	PPP2R1A
IL-17A Signaling in Fibroblasts	0.261	0.0286	NaN	GSK3B
Dopamine Degradation	0.261	0.0286	NaN	ALDH3A2
PI3K Signaling in B Lymphocytes	0.26	0.0234	NaN	CALM1 (includes others),MAP2K2,RAC1
D-myo-inositol (1,4,5,6)-Tetrakisphosphate Biosynthesis	0.256	0.0233	NaN	WBP11,PPP4C,SET
D-myo-inositol (3,4,5,6)-tetrakisphosphate Biosynthesis	0.256	0.0233	NaN	WBP11,PPP4C,SET
Ethanol Degradation II	0.246	0.027	NaN	ALDH3A2
Antigen Presentation Pathway	0.246	0.027	NaN	CALR
IL-17 Signaling	0.243	0.0235	NaN	GSK3B,MAP2K2
Leptin Signaling in Obesity	0.243	0.0235	NaN	MAP2K2,PRKAR2A
TGF-β Signaling	0.234	0.023	NaN	CDC42,MAP2K2
Estrogen Biosynthesis	0.231	0.0256	NaN	CYP51A1
Inhibition of Matrix Metalloproteases	0.231	0.0256	NaN	A2M
G Beta Gamma Signaling	0.229	0.0227	NaN	CDC42,PRKAR2A
Transcriptional Regulatory Network in Embryonic Stem Cells	0.225	0.025	NaN	SET
Retinol Biosynthesis	0.225	0.025	NaN	ESD
Noradrenaline and Adrenaline Degradation	0.225	0.025	NaN	ALDH3A2
UVC-Induced MAPK Signaling	0.212	0.0238	NaN	MAP2K2
Serotonin Receptor Signaling	0.206	0.0233	NaN	QDPR
Role of IL-17F in Allergic Inflammatory Airway Diseases	0.2	0.0227	NaN	MAP2K2

## Sheet: IPEC-1 T24h canonical
Ingenuity Canonical Pathways	-log(p-value)	Ratio	z-score	Molecules
EIF2 Signaling	40.5	0.278	3.402	RPL7A,RPL13A,RPL23,RPS5,MAP2K1,RPL8,EIF3E,RPL14,RPL19,RPL30,EIF3A,RPLP2,RPL22,EIF3L,EIF4G2,EIF5,RPS12,RPLP0,PPP1CB,EIF3H,RPS27A,EIF2B5,RPL27,GSK3B,EIF2S1,EIF3M,RPS10,EIF3B,RPL6,RPL12,RPL5,RPL3,RPS8,EIF4A3,RPS3A,RPL4,RPL18A,EIF3J,EIF4G1,RPS25,RPL17,RPL21,RPL13,RPS2,RPSA,RPL24,RPL18,MAP2K2,RPS28,EIF4E,RPS4X,RPL10A
Regulation of eIF4 and p70S6K Signaling	19	0.2	0	EIF2S1,EIF3M,RPS10,ITGA2,EIF3B,RPS5,MAP2K1,EIF3E,ITGB1,PPP2R1A,RPS8,RPS3A,EIF4A3,EIF3J,EIF4G1,PPP2CA,RPS25,EIF3A,EIF3L,RPS2,EIF4G2,RPS12,RPSA,MAP2K2,EIF3H,RPS28,EIF4E,RPS4X,RPS27A,EIF2B5
mTOR Signaling	12.2	0.135	0.447	EIF3M,RPS10,EIF3B,RPS5,DIRAS3,EIF3E,PPP2R1A,RHOT1,RPS8,RPS3A,EIF4A3,EIF3J,EIF4G1,PPP2CA,RPS25,EIF3A,EIF3L,RPS2,EIF4G2,RPS12,RPSA,EIF3H,RPS28,EIF4E,RPS4X,RPS27A
Protein Ubiquitination Pathway	8.65	0.0965	NaN	UBA1,HSPA1A/HSPA1B,PSMD7,THOP1,HSPD1,PSMD6,USP5,UBE2D2,PSMB1,PSMA7,PSMB7,PSMD14,PSMD2,PSMA1,HSP90AA1,UBE2L3,HSP90B1,PSME1,HSPA4,USP9Y,HSPA5,PSMC5,SUGT1,PSMD1,HSP90AB1
Actin Cytoskeleton Signaling	6.62	0.0909	-2.065	IQGAP1,DIAPH1,CDC42,TLN1,VCL,FLNA,ITGA2,MYL12B,MSN,MAP2K1,MYH9,BAIAP2,MYL6,FN1,PFN1,ITGB1,ARHGEF1,MAP2K2,PPP1CB,NCKAP1
Glycolysis I	6.47	0.22	NaN	TPI1,PGAM1,PGK1,PKM,GAPDH,ENO1,NAD+,GPI,PFKL
Caveolar-mediated Endocytosis Signaling	6.03	0.151	NaN	FLNB,RAB5C,FLNA,COPA,ITGB1,ITGA2,COPE,COPB1,FLNC,ARCN1,ALB
ILK Signaling	5.72	0.0909	-0.535	FLNB,GSK3B,CDC42,VCL,FLNA,DSP,MYH9,KRT18,VIM,MYL6,DIRAS3,FN1,ITGB1,PPP2R1A,RHOT1,FLNC,PPP2CA
RAN Signaling	5.65	0.333	NaN	CSE1L,RANGAP1,XPO1,IPO5,RAN,KPNB1
Germ Cell-Sertoli Cell Junction Signaling	5.18	0.092	NaN	IQGAP1,CDC42,VCL,ITGA2,JUP,MAP2K1,CTNND1,ZYX,DIRAS3,TGFBR2,TUBA1A,PLS1,ITGB1,MAP2K2,RHOT1
Mitochondrial Dysfunction	5.05	0.0851	NaN	HSD17B10,ATP5F1,NDUFV3,ACO2,NDUFA5,NAD+,PDHA1,PRDX3,NDUFS1,NCSTN,ATP5O,VDAC2,ATP5A1,UQCRFS1,ATP5B,NDUFV2
PI3K/AKT Signaling	5.03	0.102	0.277	GSK3B,SFN,YWHAG,ITGA2,HSP90B1,MAP2K1,ITGB1,MAP2K2,PPP2R1A,EIF4E,HSP90AB1,HSP90AA1,PPP2CA
Signaling by Rho Family GTPases	4.94	0.0763	-1.213	IQGAP1,CDC42,ITGA2,MYL12B,MSN,MAP2K1,VIM,BAIAP2,MYL6,DIRAS3,CDH6,ARFIP2,CLIP1,ITGB1,ARHGEF1,MAP2K2,SEPT9,RHOT1
Sertoli Cell-Sertoli Cell Junction Signaling	4.49	0.0806	NaN	GSK3B,CDC42,OCLN,VCL,ITGA2,YBX3,JUP,TJP2,CGN,MAP2K1,SPTBN1,TUBA1A,PLS1,ITGB1,MAP2K2
phagosome maturation	4.37	0.0945	NaN	CALR,PRDX6,RAB5C,LAMP1,TUBA1A,ATP6V1H,EEA1,LAMP2,CANX,ATP6V1A,PRDX1,ATP6V1E1
Epithelial Adherens Junction Signaling	4.36	0.0878	NaN	IQGAP1,CDC42,VCL,JUP,CTNND1,MYH9,BAIAP2,ZYX,MYL6,TGFBR2,TUBA1A,CLIP1,MET
Regulation of Actin-based Motility by Rho	4.21	0.108	-1.897	BAIAP2,MYL6,DIRAS3,CDC42,PFN1,ITGB1,ITGA2,MYL12B,PPP1CB,RHOT1
Virus Entry via Endocytic Pathways	4.13	0.105	NaN	FLNB,CDC42,FLNA,ITGB1,CLTC,ITGA2,AP2B1,FLNC,TFRC,AP1B1
Gluconeogenesis I	4.06	0.152	NaN	PGAM1,PGK1,GAPDH,ENO1,MDH1,NAD+,GPI
Remodeling of Epithelial Adherens Junctions	3.75	0.118	0	ZYX,RAB5C,IQGAP1,TUBA1A,VCL,CLIP1,MET,CTNND1
LXR/RXR Activation	3.69	0.0859	1.633	GC,ITIH4,TF,SCD,ARG2,FASN,CYP51A1,AHSG,ACACA,ECHS1,ALB
Aspartate Degradation II	3.62	0.286	NaN	GOT2,GOT1,MDH1,NAD+
Lipid Antigen Presentation by CD1	3.53	0.192	NaN	CALR,AP2B1,CANX,PSAP,AP1B1
Integrin Signaling	3.41	0.0673	-0.905	GSK3B,CDC42,TLN1,VCL,ITGA2,MYL12B,MAP2K1,ZYX,DIRAS3,PFN1,ITGB1,MAP2K2,PPP1CB,RHOT1
Oxidative Phosphorylation	3.33	0.084	NaN	ATP5O,ATP5F1,NDUFV3,ATP5A1,NDUFA5,UQCRFS1,NDUFV2,ATP5B,NAD+,NDUFS1
Clathrin-mediated Endocytosis Signaling	3.32	0.0691	NaN	SH3GL1,CDC42,TF,CLTC,AP2B1,AP1B1,RAB5C,MYO6,ITGB1,MET,RAB11B,TFRC,ALB
Isoleucine Degradation I	3.3	0.172	NaN	BCAT1,HSD17B10,ACAT2,NAD+,ECHS1
RhoA Signaling	3.19	0.0806	-1	BAIAP2,MYL6,PFN1,KTN1,ARHGEF1,MYL12B,MSN,SEPT9,PPP1CB,ANLN
Mitotic Roles of Polo-Like Kinase	3.07	0.106	NaN	HSP90B1,PPP2R1A,HSP90AB1,HSP90AA1,KIF11,CCNB1,PPP2CA
Prostate Cancer Signaling	3.06	0.093	NaN	GSK3B,HSP90B1,MAP2K2,PA2G4,HSP90AB1,MAP2K1,GSTP1,HSP90AA1
Rac Signaling	3.05	0.0841	-1.667	BAIAP2,IQGAP1,CDC42,ARFIP2,ITGB1,ITGA2,MAP2K2,MAP2K1,NCKAP1
Stearate Biosynthesis I (Animals)	2.99	0.12	NaN	ELOVL1,DHCR24,ACSL3,FASN,ACOT9,ACOT7
Endoplasmic Reticulum Stress Pathway	2.9	0.19	NaN	CALR,EIF2S1,HSP90B1,HSPA5
Pyruvate Fermentation to Lactate	2.88	0.3	NaN	LDHA,NAD+,LDHB
Colanic Acid Building Blocks Biosynthesis	2.86	0.139	NaN	GALE,UGP2,NAD+,GPI,UGDH
Unfolded protein response	2.81	0.111	NaN	CALR,HSPA4,HSPA1A/HSPA1B,HSP90B1,HSPA5,CANX
Actin Nucleation by ARP-WASP Complex	2.73	0.107	-1.633	BAIAP2,DIRAS3,CDC42,ITGB1,ITGA2,RHOT1
Tight Junction Signaling	2.72	0.0659	NaN	MYL6,TGFBR2,CDC42,OCLN,VCL,YBX3,PPP2R1A,TJP2,CGN,MYH9,PPP2CA
Cdc42 Signaling	2.68	0.0651	-2.333	BAIAP2,GSK3B,DIAPH1,MYL6,IQGAP1,CDC42,CLIP1,ITGB1,ITGA2,MYL12B,PPP1CB
Acetyl-CoA Biosynthesis I (Pyruvate Dehydrogenase Complex)	2.63	0.25	NaN	DLAT,PDHA1,NAD+
TCA Cycle II (Eukaryotic)	2.6	0.122	NaN	DLST,ACO2,SUCLG1,MDH1,NAD+
Purine Nucleotides De Novo Biosynthesis II	2.6	0.122	NaN	IMPDH2,GART,ATIC,ADSS,NAD+
CDK5 Signaling	2.55	0.0777	0	ITGB1,ITGA2,LAMB1,MAP2K2,PPP2R1A,PPP1CB,MAP2K1,PPP2CA
RhoGDI Signaling	2.49	0.0615	1.508	MYL6,DIRAS3,CDH6,CDC42,ITGB1,ITGA2,ARHGEF1,MYL12B,MSN,GDI2,RHOT1
Cell Cycle Control of Chromosomal Replication	2.48	0.148	NaN	MCM2,RPA1,MCM3,MCM6
NRF2-mediated Oxidative Stress Response	2.47	0.0611	0.378	GSK3B,HACD3,GSTO1,CCT7,TXN,MAP2K2,MAP2K1,GSTP1,PRDX1,STIP1,MGST3
Fatty Acid β-oxidation I	2.42	0.111	NaN	HSD17B10,ACSL3,ACAA1,NAD+,ECHS1
Hypoxia Signaling in the Cardiovascular System	2.4	0.0923	NaN	UBE2L3,HSP90B1,LDHA,HSP90AB1,HSP90AA1,UBE2D2
Aldosterone Signaling in Epithelial Cells	2.32	0.0617	NaN	HSPA4,HSPA1A/HSPA1B,HSP90B1,HSPA5,MAP2K2,HSPD1,HSP90AB1,MAP2K1,HSP90AA1,AHCY
ERK/MAPK Signaling	2.28	0.0576	0	YWHAG,TLN1,ITGB1,ITGA2,MAP2K2,PPP2R1A,H3F3A/H3F3B,PPP1CB,EIF4E,MAP2K1,PPP2CA
PAK Signaling	2.27	0.0769	-0.378	MYL6,CDC42,ITGB1,ITGA2,MYL12B,MAP2K2,MAP2K1
Neuregulin Signaling	2.22	0.0753	NaN	ITGB1,HSP90B1,ITGA2,MAP2K2,HSP90AB1,MAP2K1,HSP90AA1
AMPK Signaling	2.21	0.0564	2.121	PPM1G,PPP2R1A,FASN,ELAVL1,SLC2A1,ACACA,SMARCC1,EEF2,NAD+,PPP2CA,PFKL
14-3-3-mediated Signaling	2.17	0.0672	0	VIM,GSK3B,TUBA1A,SFN,YWHAG,MAP2K2,MAP2K1,PDCD6IP
Molecular Mechanisms of Cancer	2.17	0.0456	NaN	GSK3B,CDC42,ITGA2,CAMK2D,MAP2K1,CTNND1,DIRAS3,NCSTN,TGFBR2,HAT1,ITGB1,ARHGEF1,MAP2K2,RHOT1,TAB1,PA2G4,DIABLO
Acute Phase Response Signaling	2.16	0.0585	-0.378	ITIH4,NOLC1,FN1,TF,CP,MAP2K2,TAB1,AHSG,MAP2K1,ALB
Semaphorin Signaling in Neurons	2.12	0.0943	NaN	DIRAS3,ITGB1,SEMA7A,MET,RHOT1
VEGF Signaling	2.1	0.0714	1	EIF2S1,SFN,VCL,MAP2K2,ELAVL1,MAP2K1,EIF2B5
Telomerase Signaling	2.08	0.0707	0.378	HSP90B1,MAP2K2,PPP2R1A,HSP90AB1,MAP2K1,HSP90AA1,PPP2CA
Cardiac Hypertrophy Signaling	2.07	0.0517	0.577	GSK3B,MYL6,DIRAS3,TGFBR2,MYL12B,MAP2K2,RHOT1,TAB1,EIF4E,MAP2K1,EIF2B5,ADSS
p70S6K Signaling	2.05	0.064	0	SFN,YWHAG,MAP2K2,PPP2R1A,MAP2K1,EEF2,BCAP31,PPP2CA
UDP-D-xylose and UDP-D-glucuronate Biosynthesis	1.98	0.286	NaN	NAD+,UGDH
Aspartate Biosynthesis	1.98	0.286	NaN	GOT2,GOT1
Regulation of Cellular Mechanics by Calpain Protease	1.95	0.0862	NaN	TLN1,VCL,ITGB1,ITGA2,CAST
Pyrimidine Deoxyribonucleotides De Novo Biosynthesis I	1.9	0.103	NaN	RRM2,DUT,CMPK1,NME2
Pyrimidine Ribonucleotides Interconversion	1.9	0.103	NaN	CMPK1,CTPS1,NME2,DDX3X
Superpathway of Cholesterol Biosynthesis	1.89	0.0723	NaN	NSDHL,DHCR24,MVK,FDPS,ACAT2,CYP51A1
Vitamin-C Transport	1.86	0.136	NaN	GSTO1,TXN,SLC2A1
Mechanisms of Viral Exit from Host Cells	1.83	0.0976	NaN	SH3GL1,XPO1,LMNB1,PDCD6IP
Glucocorticoid Receptor Signaling	1.83	0.0463	NaN	HSPA1A/HSPA1B,HSP90B1,MAP2K1,SMARCC1,ANXA1,FKBP4,TGFBR2,HSPA4,HSPA5,MAP2K2,TAB1,HSP90AB1,HSP90AA1
HIPPO signaling	1.8	0.069	-0.447	SFN,YWHAG,PPP2R1A,TJP2,PPP1CB,PPP2CA
Glutaryl-CoA Degradation	1.8	0.13	NaN	HSD17B10,ACAT2,NAD+
Urate Biosynthesis/Inosine 5'-phosphate Degradation	1.8	0.13	NaN	IMPDH2,PNP,NAD+
Nitric Oxide Signaling in the Cardiovascular System	1.78	0.0619	0.816	HSP90B1,MAP2K2,ARG2,ATP2A2,HSP90AB1,MAP2K1,HSP90AA1
CTLA4 Signaling in Cytotoxic T Lymphocytes	1.77	0.0682	NaN	AP1G1,CLTC,PPP2R1A,AP2B1,PPP2CA,AP1B1
2-ketoglutarate Dehydrogenase Complex	1.76	0.222	NaN	DLST,NAD+
Glutamate Degradation II	1.76	0.222	NaN	GOT2,GOT1
UDP-N-acetyl-D-galactosamine Biosynthesis II	1.75	0.125	NaN	GALE,HK1,GPI
FAK Signaling	1.73	0.0667	NaN	TLN1,VCL,ITGB1,ITGA2,MAP2K2,MAP2K1
Superpathway of Methionine Degradation	1.73	0.0758	NaN	PRMT5,GOT2,GOT1,NAD+,AHCY
Gα12/13 Signaling	1.69	0.0593	0.378	MYL6,CDH6,CDC42,ARHGEF1,MYL12B,MAP2K2,MAP2K1
PPAR Signaling	1.67	0.0645	0	HSP90B1,MAP2K2,TAB1,HSP90AB1,MAP2K1,HSP90AA1
Tetrahydrofolate Salvage from 5,10-methenyltetrahydrofolate	1.67	0.2	NaN	GART,MTHFD1
PTEN Signaling	1.65	0.0583	1.134	GSK3B,TGFBR2,CDC42,ITGB1,ITGA2,MAP2K2,MAP2K1
Agrin Interactions at Neuromuscular Junction	1.63	0.0714	NaN	CDC42,ITGB1,ITGA2,LAMB1,DAG1
Heme Biosynthesis from Uroporphyrinogen-III I	1.59	0.182	NaN	PPOX,UROD
L-cysteine Degradation I	1.59	0.182	NaN	GOT2,GOT1
PPARα/RXRα Activation	1.57	0.0495	0.333	TGFBR2,HSP90B1,GOT2,MAP2K2,FASN,HSP90AB1,ACAA1,MAP2K1,HSP90AA1
p53 Signaling	1.57	0.0612	NaN	GSK3B,SFN,ST13,THBS1,PCNA,TNFRSF10B
Renal Cell Carcinoma Signaling	1.56	0.0685	0	CDC42,MAP2K2,MET,SLC2A1,MAP2K1
IGF-1 Signaling	1.55	0.0606	NaN	SFN,CYR61,YWHAG,MAP2K2,MAP2K1,NOV
Phospholipase C Signaling	1.54	0.0449	-0.905	MYL6,DIRAS3,ITGB1,ITGA2,ARHGEF1,MYL12B,MAP2K2,PPP1CB,RHOT1,MAP2K1,AHNAK
Xenobiotic Metabolism Signaling	1.54	0.0435	NaN	GSTO1,HSP90B1,MAP2K2,PPP2R1A,CAMK2D,ALDH18A1,HSP90AB1,MAP2K1,GSTP1,HSP90AA1,MGST3,PPP2CA
Axonal Guidance Signaling	1.53	0.0386	NaN	GSK3B,CDC42,ADAM8,ITGA2,MYL12B,MAP2K1,BAIAP2,MYL6,TUBA1A,LNPEP,PFN1,ITGB1,MAP2K2,SEMA7A,MET,PSMD14,EIF4E
Paxillin Signaling	1.51	0.0594	-2.449	CDC42,ARFIP2,TLN1,VCL,ITGB1,ITGA2
Ascorbate Recycling (Cytosolic)	1.51	0.167	NaN	GSTO1,NAD+
Pyrimidine Ribonucleotides De Novo Biosynthesis	1.49	0.0769	NaN	CMPK1,CTPS1,NME2,DDX3X
Cyclins and Cell Cycle Regulation	1.45	0.0641	-1	GSK3B,PPP2R1A,PA2G4,CCNB1,PPP2CA
Arginine Degradation I (Arginase Pathway)	1.45	0.154	NaN	ARG2,NAD+
Reelin Signaling in Neurons	1.43	0.0633	NaN	GSK3B,PAFAH1B2,ITGB1,ITGA2,ARHGEF1
Glioma Signaling	1.43	0.0566	NaN	MAP2K2,CAMK2D,PA2G4,MAP2K1,IDH1,IDH2
Phenylalanine Degradation IV (Mammalian, via Side Chain)	1.42	0.0938	NaN	GOT2,GOT1,NAD+
Role of CHK Proteins in Cell Cycle Checkpoint Control	1.41	0.0727	NaN	PPP2R1A,RPA1,PCNA,PPP2CA
HGF Signaling	1.39	0.0556	-0.816	CDC42,ITGB1,ITGA2,MAP2K2,MET,MAP2K1
Thrombin Signaling	1.39	0.0459	0.333	MYL6,DIRAS3,ARHGEF1,MYL12B,MAP2K2,CAMK2D,PPP1CB,RHOT1,MAP2K1
Acyl-CoA Hydrolysis	1.39	0.143	NaN	ACOT9,ACOT7
Breast Cancer Regulation by Stathmin1	1.38	0.0457	NaN	TUBA1A,CDC42,ARHGEF1,MAP2K2,PPP2R1A,CAMK2D,PPP1CB,MAP2K1,PPP2CA
Acute Myeloid Leukemia Signaling	1.37	0.061	NaN	MAP2K2,JUP,MAP2K1,IDH1,IDH2
Spliceosomal Cycle	1.34	0.5	NaN	U2AF2
Protein Kinase A Signaling	1.33	0.0377	0.302	FLNB,GSK3B,SFN,YWHAG,FLNA,MYL12B,H3F3A/H3F3B,CAMK2D,HIST1H1B,MAP2K1,MYL6,TGFBR2,MAP2K2,PPP1CB,FLNC
Telomere Extension by Telomerase	1.33	0.133	NaN	HNRNPA1,HNRNPA2B1
Valine Degradation I	1.33	0.0857	NaN	BCAT1,NAD+,ECHS1
Superpathway of Geranylgeranyldiphosphate Biosynthesis I (via Mevalonate)	1.33	0.0857	NaN	MVK,FDPS,ACAT2
TGF-β Signaling	1.28	0.0575	-0.447	TGFBR2,CDC42,MAP2K2,TAB1,MAP2K1
Arsenate Detoxification I (Glutaredoxin)	1.28	0.125	NaN	GSTO1,PNP
Purine Nucleotides Degradation II (Aerobic)	1.27	0.0811	NaN	IMPDH2,PNP,NAD+
Antigen Presentation Pathway	1.27	0.0811	NaN	CALR,CANX,TAPBP
Aryl Hydrocarbon Receptor Signaling	1.26	0.0479	NaN	GSTO1,HSP90B1,ALDH18A1,HSP90AB1,GSTP1,HSP90AA1,MGST3
HMGB1 Signaling	1.21	0.05	0	DIRAS3,CDC42,HAT1,MAP2K2,RHOT1,MAP2K1
Cholesterol Biosynthesis I	1.21	0.0769	NaN	NSDHL,DHCR24,CYP51A1
Cholesterol Biosynthesis II (via 24,25-dihydrolanosterol)	1.21	0.0769	NaN	NSDHL,DHCR24,CYP51A1
Cholesterol Biosynthesis III (via Desmosterol)	1.21	0.0769	NaN	NSDHL,DHCR24,CYP51A1
Mismatch Repair in Eukaryotes	1.19	0.111	NaN	RPA1,PCNA
Ketogenesis	1.19	0.111	NaN	ACAT2,NAD+
Ketolysis	1.19	0.111	NaN	ACAT2,NAD+
Glutathione-mediated Detoxification	1.18	0.075	NaN	GSTO1,GSTP1,MGST3
UDP-N-acetyl-D-galactosamine Biosynthesis I	1.17	0.333	NaN	GALE
Production of Nitric Oxide and Reactive Oxygen Species in Macrophages	1.16	0.043	0	DIRAS3,ARG2,PPP2R1A,PPP1CB,RHOT1,MAP2K1,ALB,PPP2CA
GADD45 Signaling	1.15	0.105	NaN	PCNA,CCNB1
DNA damage-induced 14-3-3σ Signaling	1.15	0.105	NaN	SFN,CCNB1
Estrogen Receptor Signaling	1.1	0.0469	NaN	MAP2K2,H3F3A/H3F3B,PHB2,DDX5,HNRNPD,MAP2K1
Hereditary Breast Cancer Signaling	1.07	0.0458	NaN	SFN,RPA1,SMARCC1,NPM1,H2AFX,CCNB1
Tryptophan Degradation III (Eukaryotic)	1.04	0.0652	NaN	HSD17B10,ACAT2,NAD+
Pentose Phosphate Pathway	1.04	0.0909	NaN	TKT,PGLS
Zymosterol Biosynthesis	1.04	0.0909	NaN	NSDHL,CYP51A1
Chemokine Signaling	1.01	0.0533	1	MAP2K2,CAMK2D,PPP1CB,MAP2K1
Heme Biosynthesis II	1	0.087	NaN	PPOX,UROD
Guanosine Nucleotides Degradation III	1	0.087	NaN	PNP,NAD+
FXR/RXR Activation	0.996	0.0438	NaN	GC,ITIH4,TF,FASN,AHSG,ALB
Insulin Receptor Signaling	0.985	0.0435	0.816	GSK3B,MAP2K2,PPP1CB,EIF4E,MAP2K1,EIF2B5
Leukocyte Extravasation Signaling	0.98	0.0392	-0.816	MYL6,CDC42,VCL,ITGB1,ITGA2,MAP2K2,MSN,CTNND1
Cell Cycle: G2/M DNA Damage Checkpoint Regulation	0.977	0.0612	NaN	SFN,YWHAG,CCNB1
Pancreatic Adenocarcinoma Signaling	0.968	0.0463	NaN	TGFBR2,CDC42,MAP2K2,PA2G4,MAP2K1
Salvage Pathways of Pyrimidine Ribonucleotides	0.955	0.0459	NaN	MAP2K2,UPP1,CMPK1,MAP2K1,NME2
phagosome formation	0.955	0.0459	NaN	DIRAS3,FN1,ITGB1,ITGA2,RHOT1
Hypusine Biosynthesis	0.954	0.2	NaN	EIF5A
Sorbitol Degradation I	0.954	0.2	NaN	NAD+
Methionine Degradation I (to Homocysteine)	0.942	0.08	NaN	PRMT5,AHCY
Role of Tissue Factor in Cancer	0.919	0.0446	NaN	CDC42,CYR61,ITGB1,PLAUR,EIF4E
Glutathione Redox Reactions I	0.914	0.0769	NaN	PRDX6,MGST3
Citrulline Biosynthesis	0.914	0.0769	NaN	ARG2,ALDH18A1
Leucine Degradation I	0.914	0.0769	NaN	BCAT1,NAD+
tRNA Charging	0.906	0.0488	NaN	NARS,EPRS,CARS,VARS
UVB-Induced MAPK Signaling	0.901	0.0566	NaN	H3F3A/H3F3B,EIF4E,MAP2K1
Mevalonate Pathway I	0.887	0.0741	NaN	MVK,ACAT2
Endometrial Cancer Signaling	0.884	0.0556	NaN	GSK3B,MAP2K2,MAP2K1
Glycine Biosynthesis II	0.88	0.167	NaN	NAD+
Ceramide Signaling	0.879	0.0476	0	PPP2R1A,MAP2K1,DIABLO,PPP2CA
Adenosine Nucleotides Degradation II	0.861	0.0714	NaN	PNP,NAD+
Folate Transformations I	0.861	0.0714	NaN	MTHFD1,NAD+
ErbB Signaling	0.852	0.0465	NaN	GSK3B,CDC42,MAP2K2,MAP2K1
Glioblastoma Multiforme Signaling	0.85	0.0397	0	GSK3B,DIRAS3,CDC42,MAP2K2,RHOT1,MAP2K1
Calcium Signaling	0.841	0.0376	NaN	CALR,MYL6,TPM3,MCU,CAMK2D,ATP2A2,MYH9
Bladder Cancer Signaling	0.839	0.046	NaN	MAP2K2,PA2G4,THBS1,MAP2K1
ErbB2-ErbB3 Signaling	0.833	0.0526	NaN	GSK3B,MAP2K2,MAP2K1
Proline Degradation	0.818	0.143	NaN	NAD+
Choline Degradation I	0.818	0.143	NaN	NAD+
Spermidine Biosynthesis I	0.818	0.143	NaN	SRM
Glycerol-3-phosphate Shuttle	0.818	0.143	NaN	NAD+
Fatty Acid Biosynthesis Initiation II	0.818	0.143	NaN	FASN
Glutamate Biosynthesis II	0.818	0.143	NaN	GLUD1
Glutamate Degradation X	0.818	0.143	NaN	GLUD1
Glioma Invasiveness Signaling	0.817	0.0517	NaN	DIRAS3,PLAUR,RHOT1
Apoptosis Signaling	0.814	0.0449	-2	MAP2K2,MAP2K1,LMNA,DIABLO
Role of p14/p19ARF in Tumor Suppression	0.813	0.0667	NaN	SF3A1,NPM1
eNOS Signaling	0.813	0.0387	NaN	HSPA4,HSPA1A/HSPA1B,HSP90B1,HSPA5,HSP90AB1,HSP90AA1
Agranulocyte Adhesion and Diapedesis	0.808	0.0368	NaN	MYL6,GLG1,FN1,ITGB1,ITGA2,MSN,MYH9
ATM Signaling	0.801	0.0508	NaN	SMC2,H2AFX,CCNB1
4-1BB Signaling in T Lymphocytes	0.791	0.0645	NaN	MAP2K2,MAP2K1
Sonic Hedgehog Signaling	0.791	0.0645	NaN	GSK3B,CCNB1
Induction of Apoptosis by HIV1	0.786	0.05	NaN	SLC25A4,SLC25A3,DIABLO
TR/RXR Activation	0.778	0.0435	NaN	FASN,SLC2A1,ENO1,ACACA
CXCR4 Signaling	0.769	0.0375	0.816	MYL6,DIRAS3,MYL12B,MAP2K2,RHOT1,MAP2K1
Cysteine Biosynthesis III (mammalia)	0.769	0.0625	NaN	PRMT5,AHCY
Chronic Myeloid Leukemia Signaling	0.766	0.043	NaN	TGFBR2,MAP2K2,PA2G4,MAP2K1
Retinoate Biosynthesis II	0.765	0.125	NaN	NAD+
Trehalose Degradation II (Trehalase)	0.765	0.125	NaN	HK1
PRPP Biosynthesis I	0.765	0.125	NaN	PRPS1
NADH Repair	0.765	0.125	NaN	GAPDH
Thioredoxin Pathway	0.765	0.125	NaN	TXN
Taurine Biosynthesis	0.765	0.125	NaN	NAD+
Geranylgeranyldiphosphate Biosynthesis	0.765	0.125	NaN	FDPS
Xanthine and Xanthosine Salvage	0.765	0.125	NaN	PNP
Asparagine Biosynthesis I	0.765	0.125	NaN	ASNS
ErbB4 Signaling	0.757	0.0484	NaN	NCSTN,MAP2K2,MAP2K1
Mouse Embryonic Stem Cell Pluripotency	0.744	0.0421	0	GSK3B,MAP2K2,TAB1,MAP2K1
GM-CSF Signaling	0.743	0.0476	NaN	MAP2K2,CAMK2D,MAP2K1
Huntington's Disease Signaling	0.737	0.034	NaN	HSPA4,HSPA1A/HSPA1B,ARFIP2,TCERG1,CLTC,HSPA5,PSME1,ATP5B
Cell Cycle: G1/S Checkpoint Regulation	0.729	0.0469	NaN	GSK3B,RPL5,PA2G4
Oncostatin M Signaling	0.728	0.0588	NaN	MAP2K2,MAP2K1
Branched-chain α-keto acid Dehydrogenase Complex	0.719	0.111	NaN	NAD+
Guanine and Guanosine Salvage I	0.719	0.111	NaN	PNP
L-cysteine Degradation III	0.719	0.111	NaN	GOT1
Threonine Degradation II	0.719	0.111	NaN	NAD+
Adenine and Adenosine Salvage I	0.719	0.111	NaN	PNP
Methylglyoxal Degradation VI	0.719	0.111	NaN	NAD+
Role of PI3K/AKT Signaling in the Pathogenesis of Influenza	0.715	0.0462	NaN	GSK3B,MAP2K2,MAP2K1
Cell Cycle Regulation by BTG Family Proteins	0.709	0.0571	NaN	PPP2R1A,PPP2CA
IL-17A Signaling in Airway Cells	0.702	0.0455	NaN	GSK3B,MAP2K2,MAP2K1
β-alanine Degradation I	0.678	0.1	NaN	NAD+
Pentose Phosphate Pathway (Oxidative Branch)	0.678	0.1	NaN	PGLS
2-amino-3-carboxymuconate Semialdehyde Degradation to Glutaryl-CoA	0.678	0.1	NaN	NAD+
Trans, trans-farnesyl Diphosphate Biosynthesis	0.678	0.1	NaN	FDPS
4-aminobutyrate Degradation I	0.678	0.1	NaN	NAD+
Macropinocytosis Signaling	0.677	0.0441	NaN	CDC42,ITGB1,MET
Superpathway of Citrulline Metabolism	0.655	0.0526	NaN	ARG2,ALDH18A1
HIF1α Signaling	0.65	0.0385	NaN	LDHA,SLC2A1,HSP90AA1,LDHB
Phenylethylamine Degradation I	0.642	0.0909	NaN	NAD+
Glutathione Biosynthesis	0.642	0.0909	NaN	GSS
D-glucuronate Degradation I	0.642	0.0909	NaN	NAD+
4-hydroxyproline Degradation I	0.642	0.0909	NaN	NAD+
Rapoport-Luebering Glycolytic Shunt	0.642	0.0909	NaN	PGAM1
Phenylalanine Degradation I (Aerobic)	0.642	0.0909	NaN	NAD+
Antioxidant Action of Vitamin C	0.641	0.0381	NaN	PRDX6,GSTO1,TXN,SLC2A1
Non-Small Cell Lung Cancer Signaling	0.64	0.0423	NaN	MAP2K2,PA2G4,MAP2K1
GDNF Family Ligand-Receptor Interactions	0.64	0.0423	NaN	CDC42,MAP2K2,MAP2K1
Inhibition of Angiogenesis by TSP1	0.639	0.0513	NaN	TGFBR2,THBS1
Cholecystokinin/Gastrin-mediated Signaling	0.632	0.0377	1	DIRAS3,MAP2K2,RHOT1,MAP2K1
IL-17 Signaling	0.629	0.0417	NaN	GSK3B,MAP2K2,MAP2K1
Role of MAPK Signaling in the Pathogenesis of Influenza	0.629	0.0417	NaN	PRDX6,MAP2K2,MAP2K1
Neurotrophin/TRK Signaling	0.629	0.0417	NaN	CDC42,MAP2K2,MAP2K1
autophagy	0.623	0.05	NaN	LAMP1,LAMP2
LPS-stimulated MAPK Signaling	0.618	0.0411	NaN	CDC42,MAP2K2,MAP2K1
Diphthamide Biosynthesis	0.609	0.0833	NaN	EEF2
Palmitate Biosynthesis I (Animals)	0.609	0.0833	NaN	FASN
Biotin-carboxyl Carrier Protein Assembly	0.609	0.0833	NaN	ACACA
Glycogen Biosynthesis II (from UDP-D-Glucose)	0.609	0.0833	NaN	UGP2
NAD Biosynthesis III	0.609	0.0833	NaN	NAD+
Glutamate Degradation III (via 4-aminobutyrate)	0.609	0.0833	NaN	NAD+
Thyroid Cancer Signaling	0.607	0.0488	NaN	MAP2K2,MAP2K1
FLT3 Signaling in Hematopoietic Progenitor Cells	0.606	0.0405	NaN	MAP2K2,EIF4E,MAP2K1
STAT3 Pathway	0.606	0.0405	NaN	TGFBR2,MAP2K2,MAP2K1
UVC-Induced MAPK Signaling	0.592	0.0476	NaN	MAP2K2,MAP2K1
Regulation of the Epithelial-Mesenchymal Transition Pathway	0.588	0.0326	NaN	GSK3B,NCSTN,TGFBR2,MAP2K2,MET,MAP2K1
Melatonin Signaling	0.585	0.0395	NaN	MAP2K2,CAMK2D,MAP2K1
HER-2 Signaling in Breast Cancer	0.585	0.0395	NaN	GSK3B,CDC42,ITGB1
Assembly of RNA Polymerase III Complex	0.579	0.0769	NaN	SF3A1
L-carnitine Biosynthesis	0.579	0.0769	NaN	NAD+
L-DOPA Degradation	0.579	0.0769	NaN	NAD+
Pentose Phosphate Pathway (Non-oxidative Branch)	0.579	0.0769	NaN	TKT
NAD Salvage Pathway III	0.579	0.0769	NaN	NAD+
Glycine Cleavage Complex	0.579	0.0769	NaN	NAD+
GDP-mannose Biosynthesis	0.579	0.0769	NaN	GPI
BER pathway	0.579	0.0769	NaN	PCNA
BMP signaling pathway	0.575	0.039	NaN	MAP2K2,TAB1,MAP2K1
Melanoma Signaling	0.564	0.0455	NaN	MAP2K2,MAP2K1
Role of IL-17F in Allergic Inflammatory Airway Diseases	0.564	0.0455	NaN	MAP2K2,MAP2K1
IL-8 Signaling	0.562	0.0319	0.816	DIRAS3,IQGAP1,MYL12B,MAP2K2,RHOT1,MAP2K1
LPS/IL-1 Mediated Inhibition of RXR Function	0.561	0.031	NaN	XPO1,GSTO1,FABP3,ACSL3,ALDH18A1,GSTP1,MGST3
Synaptic Long Term Depression	0.56	0.0331	1.342	PRDX6,MAP2K2,PPP2R1A,MAP2K1,PPP2CA
DNA Double-Strand Break Repair by Homologous Recombination	0.552	0.0714	NaN	RPA1
Serine Biosynthesis	0.552	0.0714	NaN	NAD+
Calcium Transport I	0.552	0.0714	NaN	ATP2A2
Proline Biosynthesis I	0.552	0.0714	NaN	ALDH18A1
Galactose Degradation I (Leloir Pathway)	0.552	0.0714	NaN	GALE
Ethanol Degradation II	0.55	0.0444	NaN	HSD17B10,NAD+
Role of Oct4 in Mammalian Embryonic Stem Cell Pluripotency	0.537	0.0435	NaN	IGF2BP1,PHB
Regulation of IL-2 Expression in Activated and Anergic T Lymphocytes	0.535	0.037	NaN	TGFBR2,MAP2K2,MAP2K1
Gαq Signaling	0.532	0.0323	1.342	GSK3B,DIRAS3,MAP2K2,RHOT1,MAP2K1
4-hydroxybenzoate Biosynthesis	0.526	0.0667	NaN	NAD+
iNOS Signaling	0.524	0.0426	NaN	HMGA1,TAB1
Estrogen Biosynthesis	0.524	0.0426	NaN	HSD17B10,CYP51A1
Granzyme B Signaling	0.503	0.0625	NaN	LMNB1
Arginine Degradation VI (Arginase 2 Pathway)	0.503	0.0625	NaN	ARG2
Selenocysteine Biosynthesis II (Archaea and Eukaryotes)	0.503	0.0625	NaN	SEPHS1
Inosine-5'-phosphate Biosynthesis II	0.503	0.0625	NaN	ATIC
GDP-glucose Biosynthesis	0.503	0.0625	NaN	HK1
Tec Kinase Signaling	0.5	0.0312	-0.447	DIRAS3,ITGB1,ITGA2,RHOT1,TNFRSF10B
NAD Biosynthesis from 2-amino-3-carboxymuconate Semialdehyde	0.482	0.0588	NaN	NAD+
Lysine Degradation II	0.482	0.0588	NaN	NAD+
UDP-N-acetyl-D-glucosamine Biosynthesis II	0.482	0.0588	NaN	GFPT2
Adenine and Adenosine Salvage III	0.482	0.0588	NaN	PNP
2-oxobutanoate Degradation I	0.482	0.0588	NaN	NAD+
CD27 Signaling in Lymphocytes	0.466	0.0385	NaN	MAP2K2,MAP2K1
CNTF Signaling	0.466	0.0385	NaN	MAP2K2,MAP2K1
Amyloid Processing	0.466	0.0385	NaN	GSK3B,NCSTN
Synaptic Long Term Potentiation	0.465	0.0315	1	MAP2K2,CAMK2D,PPP1CB,MAP2K1
5-aminoimidazole Ribonucleotide Biosynthesis I	0.462	0.0556	NaN	GART
Histidine Degradation III	0.462	0.0556	NaN	MTHFD1
Folate Polyglutamylation	0.462	0.0556	NaN	MTHFD1
Fatty Acid Activation	0.443	0.0526	NaN	ACSL3
Superpathway of Serine and Glycine Biosynthesis I	0.443	0.0526	NaN	NAD+
Sucrose Degradation V (Mammalian)	0.443	0.0526	NaN	TPI1
Oleate Biosynthesis II (Animals)	0.443	0.0526	NaN	SCD
Death Receptor Signaling	0.442	0.0326	NaN	LMNA,DIABLO,TNFRSF10B
Dopamine Receptor Signaling	0.442	0.0326	NaN	PPP2R1A,PPP1CB,PPP2CA
Wnt/β-catenin Signaling	0.441	0.0294	NaN	GSK3B,TGFBR2,PPP2R1A,TAB1,PPP2CA
Noradrenaline and Adrenaline Degradation	0.435	0.0364	NaN	HSD17B10,NAD+
IL-2 Signaling	0.435	0.0364	NaN	MAP2K2,MAP2K1
Ovarian Cancer Signaling	0.427	0.0301	NaN	GSK3B,MAP2K2,PA2G4,MAP2K1
Role of IL-17A in Arthritis	0.425	0.0357	NaN	MAP2K2,MAP2K1
Granzyme A Signaling	0.425	0.05	NaN	HIST1H1B
nNOS Signaling in Skeletal Muscle Cells	0.425	0.05	NaN	DAG1
Glucose and Glucose-1-phosphate Degradation	0.425	0.05	NaN	HK1
Urea Cycle	0.425	0.05	NaN	ARG2
NAD Phosphorylation and Dephosphorylation	0.425	0.05	NaN	NAD+
Purine Ribonucleosides Degradation to Ribose-1-phosphate	0.425	0.05	NaN	PNP
GNRH Signaling	0.415	0.0296	1	CDC42,MAP2K2,CAMK2D,MAP2K1
Mitochondrial L-carnitine Shuttle Pathway	0.409	0.0476	NaN	ACSL3
Myc Mediated Apoptosis Signaling	0.407	0.0345	NaN	SFN,YWHAG
Ephrin Receptor Signaling	0.404	0.0282	-0.447	CDC42,ITGB1,ITGA2,MAP2K2,MAP2K1
Thrombopoietin Signaling	0.398	0.0339	NaN	MAP2K2,MAP2K1
B Cell Receptor Signaling	0.394	0.0279	0.447	GSK3B,CDC42,MAP2K2,CAMK2D,MAP2K1
Glucocorticoid Biosynthesis	0.393	0.0455	NaN	NAD+
Mineralocorticoid Biosynthesis	0.393	0.0455	NaN	NAD+
Fcγ Receptor-mediated Phagocytosis in Macrophages and Monocytes	0.392	0.0303	NaN	CDC42,TLN1,RAB11B
Cardiac β-adrenergic Signaling	0.381	0.0284	-1	PPP2R1A,PPP1CB,ATP2A2,PPP2CA
Polyamine Regulation in Colon Cancer	0.379	0.0435	NaN	PSME1
Role of Lipids/Lipid Rafts in the Pathogenesis of Influenza	0.379	0.0435	NaN	FDPS
Lysine Degradation V	0.379	0.0435	NaN	NAD+
Methylglyoxal Degradation III	0.379	0.0435	NaN	NAD+
Fatty Acid α-oxidation	0.379	0.0435	NaN	NAD+
Cellular Effects of Sildenafil (Viagra)	0.375	0.0282	NaN	MYL6,MYL12B,PPP1CB,MYH9
Arginine Biosynthesis IV	0.365	0.0417	NaN	GLUD1
γ-linolenate Biosynthesis II (Animals)	0.365	0.0417	NaN	ACSL3
Role of NFAT in Cardiac Hypertrophy	0.361	0.0269	0.447	GSK3B,TGFBR2,MAP2K2,CAMK2D,MAP2K1
Hepatic Fibrosis / Hepatic Stellate Cell Activation	0.356	0.0267	NaN	MYL6,TGFBR2,FN1,MET,MYH9
IL-15 Signaling	0.356	0.0312	NaN	MAP2K2,MAP2K1
ERK5 Signaling	0.356	0.0312	NaN	SFN,YWHAG
Maturity Onset Diabetes of Young (MODY) Signaling	0.352	0.04	NaN	GAPDH
CD40 Signaling	0.348	0.0308	NaN	MAP2K2,MAP2K1
Antiproliferative Role of TOB in T Cell Signaling	0.339	0.0385	NaN	TGFBR2
Androgen Biosynthesis	0.339	0.0385	NaN	NAD+
Antiproliferative Role of Somatostatin Receptor 2	0.333	0.0299	NaN	MAP2K2,MAP2K1
IL-15 Production	0.327	0.037	NaN	PTK7
Bupropion Degradation	0.327	0.037	NaN	CYP51A1
The Visual Cycle	0.327	0.037	NaN	NAD+
γ-glutamyl Cycle	0.327	0.037	NaN	GSS
Role of NANOG in Mammalian Embryonic Stem Cell Pluripotency	0.319	0.027	NaN	GSK3B,MAP2K2,MAP2K1
Erythropoietin Signaling	0.313	0.0286	NaN	MAP2K2,MAP2K1
Colorectal Cancer Metastasis Signaling	0.309	0.0249	0.816	GSK3B,DIRAS3,TGFBR2,MAP2K2,RHOT1,MAP2K1
NGF Signaling	0.309	0.0265	NaN	CDC42,MAP2K2,MAP2K1
IL-3 Signaling	0.306	0.0282	NaN	MAP2K2,MAP2K1
Androgen Signaling	0.304	0.0263	NaN	CALR,HSPA4,HSP90AA1
IL-10 Signaling	0.299	0.0278	NaN	ARG2,TAB1
JAK/Stat Signaling	0.299	0.0278	NaN	MAP2K2,MAP2K1
fMLP Signaling in Neutrophils	0.299	0.0261	NaN	CDC42,MAP2K2,MAP2K1
IL-6 Signaling	0.294	0.0259	NaN	MAP2K2,TAB1,MAP2K1
GABA Receptor Signaling	0.293	0.0274	NaN	AP2B1,AP1B1
p38 MAPK Signaling	0.289	0.0256	NaN	TGFBR2,H3F3A/H3F3B,TAB1
NF-κB Activation by Viruses	0.287	0.027	NaN	ITGB1,ITGA2
Pyridoxal 5'-phosphate Salvage Pathway	0.287	0.027	NaN	MAP2K2,MAP2K1
Triacylglycerol Degradation	0.285	0.0323	NaN	PRDX6
Histamine Degradation	0.285	0.0323	NaN	NAD+
Oxidative Ethanol Degradation III	0.285	0.0323	NaN	NAD+
Ephrin B Signaling	0.281	0.0267	NaN	CDC42,CAP1
Prolactin Signaling	0.275	0.0263	NaN	MAP2K2,MAP2K1
Corticotropin Releasing Hormone Signaling	0.27	0.0248	NaN	KRT1,MAP2K2,MAP2K1
Tryptophan Degradation X (Mammalian, via Tryptamine)	0.267	0.0303	NaN	NAD+
Acetone Degradation I (to Methylglyoxal)	0.267	0.0303	NaN	CYP51A1
Putrescine Degradation III	0.267	0.0303	NaN	NAD+
CCR3 Signaling in Eosinophils	0.266	0.0246	NaN	MAP2K2,PPP1CB,MAP2K1
Role of BRCA1 in DNA Damage Response	0.264	0.0256	NaN	RPA1,SMARCC1
Leptin Signaling in Obesity	0.264	0.0256	NaN	MAP2K2,MAP2K1
CD28 Signaling in T Helper Cells	0.261	0.0244	NaN	CDC42,MAP2K2,MAP2K1
NAD biosynthesis II (from tryptophan)	0.259	0.0294	NaN	NAD+
Ethanol Degradation IV	0.259	0.0294	NaN	NAD+
Gap Junction Signaling	0.259	0.0238	NaN	TUBA1A,MAP2K2,MAP2K1,NOV
VDR/RXR Activation	0.258	0.0253	NaN	SERPINB1,PSMC5
Atherosclerosis Signaling	0.253	0.024	NaN	PRDX6,GLG1,ALB
Coagulation System	0.251	0.0286	NaN	PLAUR
IL-17A Signaling in Fibroblasts	0.251	0.0286	NaN	GSK3B
NAD Salvage Pathway II	0.251	0.0286	NaN	NAD+
Nucleotide Excision Repair Pathway	0.251	0.0286	NaN	RPA1
VEGF Family Ligand-Receptor Interactions	0.243	0.0244	NaN	MAP2K2,MAP2K1
PDGF Signaling	0.238	0.0241	NaN	MAP2K2,MAP2K1
Retinoate Biosynthesis I	0.235	0.027	NaN	NAD+
Serotonin Degradation	0.233	0.0238	NaN	HSD17B10,NAD+
Notch Signaling	0.228	0.0263	NaN	NCSTN
Complement System	0.228	0.0263	NaN	C1QBP
Role of PKR in Interferon Induction and Antiviral Response	0.214	0.025	NaN	EIF2S1
Dopamine Degradation	0.202	0.0238	NaN	NAD+
tRNA Splicing	0.202	0.0238	NaN	NAD+
