# Supplementary material for: Comparative Proteomics Reveals Differences in Host-Pathogen Interaction between Infectious and Commensal Relationship with Campylobacter jejuni
Source: Front Cell Infect Microbiol. 2017 Apr 26;7:145. doi: 10.3389/fcimb.2017.00145 (PMC5405767; doi:10.3389/fcimb.2017.00145)
Supplement: Table S4 — C. jejuni proteins identified in INT-407 cell line. [file Table4.XLSX]

## Sheet: Summary detected proteins
Protein	Gene	Type of function	Expression T3h	Expression T24h	p value
Virulence factors
Adhesin pebA	PebA	Adherence	4593.14	2213.23	0.00539
Chaperonin GroEL	groL	Adherence	170122	146194	0.00034
Major outer membrane protein	cstIII	Adherence	24430	20512	0.01174
Flagellin	flaA	Motility,Chemotaxis,Invasion	48853.3	33438.4	0.01042
Chaperone protein DnaK	dnaK	Heat shock response	18458.4	14195.4	0.237
Chemotaxis histidine kinase cheA	cheA	Heat shock response	1400.62	797.251	0.11847
Chaperone protein HtpG	htpG	Heat shock response	467650	571966	0.00233
Chemotaxis protein	N218_03105	Heat shock response	121805	96146.8	0.00679
Peroxidase	ahpC	Adaptative response. Oxidative stress	450730	459331	0.23114
Periplasmic protein p19	P19	Adaptative response. Iron captation	1632.87	2884.28	0.49343
Iron deficiency-induced protein A	cfbpA	Adaptative response. Iron captation	272436	378092	0.00012
Ferric enterobactin receptor cfrA	cfrA	Adaptative response. Iron captation	13804.3	25034.9	0.0002
Superoxide dismutase	sodB	Adaptative response. Oxidative stress	16303.4	10412.9	0.00999
Probable thiol peroxidase tpx	tpx	Adaptative response. Oxidative stress	144910	167827	0.00078
Two-component regulator Cj0355c	Cj0355c	Adaptative response. Oxidative stress	43859.2	60830.6	0.00435
Putative membrane protein CjaE	cjaE	Adaptative response. Oxidative stress	59185.6	65262.7	0.04459
Ligand-gated channel	hcp	Virulence factor	6797.97	9304.42	0.00153
Putative membrane protein cjaD	cjaD	Virulence factor	132218	114616	0.00147
Other proteins
Acetyl-coenzyme A synthetase	acsA	Metabolism	9157.22	1849.56	7.6803e-07
Aconitate hydratase	M635_08460	Metabolism	42903.6	12951.3	7.1649e-06
Bifunctional aconitate hydratase 2/2-methylisocitrate dehydratase	N218_12835	Metabolism	42905.7	16803.9	2.6471e-05
2-oxoglutarate:acceptor oxidoreductase, alpha subunit	oorA	Metabolism	45189.9	21602.5	7.6853e-05
ATP synthase subunit alpha	atpA	Metabolism	134535	107455	0.0001
Succinyl-CoA ligase [ADP-forming] subunit beta	sucC	Metabolism	172550	140028	0.00016
Biotin attachment protein	N218_01920	Metabolism	20656.9	8548.63	0.00017
Fumarate reductase	N218_01090	Metabolism	73812.5	32861.7	0.0002
Serine hydroxymethyltransferase	glyA	Metabolism	41993.7	25651.1	0.00039
Fumarate hydratase class II	fumC	Metabolism	8256.19	813.123	0.00055
Argininosuccinate synthase	argG	Metabolism	6022.31	2029.81	0.00161
Hydrogenase 2 large subunit	M635_02020/cjy	Metabolism	9919.52	3648.04	0.00195
4-methyl-5(B-hydroxyethyl)-thiazole monophosphate biosynthesis protein	N218_02085	Metabolism	17253.6	13009.3	0.03102
L-lactate permease	N218_00510	Metabolism	2315.64	1564.76	0.0372
Phosphate acetyltransferase	N218_01390	Metabolism	2979.53	1857.77	0.0469
Elongation factor tsf	tsf	Metabolism	20341	18949.2	0.0469
ATP synthase subunit β	atpD	Metabolism	263528	334664	0.00012
Flavodoxin	N218_11940	Metabolism	8359.49	12715.9	0.00918
50S ribosomal protein L7/L12	rplL	Metabolism	30522.3	37027.4	0.00918
Phosphate acetyltransferase	N218_01390	Metabolism	2979.53	1857.77	0.05234
Elongation factor Tu	tuf	Metabolsim	189455	160819	0.0907
Pyruvate kinase	N218_01005	Metabolism	18405.8	16582.4	0.15298
Ketol-acid reductoisomerase	ilvC	Metabolism	23928.3	20928.8	0.16837
Peptidylprolyl isomerase	N218_15285	Metabolism	10341.7	12666.5	0.18082
Pyridine nucleotide-disulfide oxidoreductase	N218_06440	Metabolism	10940.7	11720.7	0.18332
Inorganic pyrophosphatase	ppa	Metabolism	10480.2	8738.65	0.23116
Lysine--tRNA ligase	lysS	Metabolism	944.525	405.414	0.25977
Elongation factor G	fusA	Metabolism	71389	68584.6	0.26897
Isocitrate dehydrogenase	icd	Metabolism	106969	104066	0.34554
Uncharacterized protein	N218_17210	Metabolism	32131.5	35118	0.34641
DNA-directed RNA polymerase subunit alpha	rpoA	Metabolism	10394	11796.7	0.43724
Succinyl-CoA ligase	sucD	Metabolism	51741.7	50220.9	0.49343
Uncharacterized protein	N218_17210	Metabolism	32131.5	35118	0.57442
50S ribosomal protein L5	rplE	Genetic Information Processing	20946.6	21867.4	0.59065
Uncharacterized protein	CJJ26094_0451	Without a defined function	8088.96	7320.71	0.60506

## Sheet: Proteins raw data
Peak Name	Group	t-value	p-value	Mean 3h	Mean 24h	Median 3h	Median 24 h+	Sigma 3h	Sigma 24h	Delta	Fold Change 3h/24h	Log Fold Change
tr|M4MJ43|M4MJ43_CAMJU	60 kDa chaperonin OS=Campylobacter jejuni subsp. jejuni GN=groEL PE=3 SV=1	11.3647	0.00034	170122	146194	169950	146012	2807.51	2327.49	23928.3	1.16367	0.859347
tr|J9PEU2|J9PEU2_CAMJU	Major outer membrane protein (Fragment) OS=Campylobacter jejuni GN=cmp PE=4 SV=1	4.3945	0.01174	508329	468717	502397	473171	11519.1	10538.8	39611.9	1.08451	0.922074
tr|A0A059I3P2|A0A059I3P2_CAMJU	Peroxidase OS=Campylobacter jejuni K5 GN=N218_02535 PE=4 SV=1	-1.41075	0.23114	450730	459331	448234	463033	8304.03	6522.74	-8600.68	0.981276
tr|H7XCC6|H7XCC6_CAMJU	Elongation factor Tu OS=Campylobacter jejuni subsp. jejuni LMG 23216 GN=tuf PE=3 SV=1	2.21914	0.0907	189455	160819	189030	149663	3575.9	22062.8	28636.2	1.17807
tr|A0A059HZP9|A0A059HZP9_CAMJU	Succinyl-CoA ligase [ADP-forming] subunit beta OS=Campylobacter jejuni K5 GN=sucC PE=3 SV=1	13.6891	0.00016	172550	140028	173788	140245	4089.5	456.675	32521.9	1.23225	0.811522
tr|A0A059I0U0|A0A059I0U0_CAMJU	Iron deficiency-induced protein A OS=Campylobacter jejuni K5 GN=N218_04285 PE=4 SV=1	-14.9129	0.00012	272436	378092	273037	380289	5901.1	10759.3	-105656	0.720555	1.38782
tr|A0A059HWZ8|A0A059HWZ8_CAMJU	Bifunctional aconitate hydratase 2/2-methylisocitrate dehydratase (Fragment) OS=Campylobacter jejuni K5 GN=N218_12835 PE=4 SV=1	21.743	2.6471e-05	42905.7	16803.9	42635.4	16488.5	771.479	1930.86	26101.8	2.55332	0.391647
tr|A0A059I037|A0A059I037_CAMJU	ATP synthase subunit beta OS=Campylobacter jejuni K5 GN=atpD PE=3 SV=1	-14.9677	0.00012	263528	334664	261856	337874	3661.52	7372.65	-71136	0.787441	1.26994
tr|A7H4L1|A7H4L1_CAMJD	Isocitrate dehydrogenase, NADP-dependent OS=Campylobacter jejuni subsp. doylei (strain ATCC BAA-1458 / RM4099 / 269.97) GN=icd PE=4 SV=1	1.06837	0.34554	106969	104066	106773	105517	1905.44	4304.21	2903.45	1.0279
tr|Q0PAY2|Q0PAY2_CAMJE	Succinyl-CoA ligase [ADP-forming] subunit alpha OS=Campylobacter jejuni subsp. jejuni serotype O:2 (strain NCTC 11168) GN=sucD PE=3 SV=1	0.583871	0.59065	51741.7	50220.9	53242	51480.8	3731.1	2535.94	1520.76	1.03028
tr|A0A059I0M8|A0A059I0M8_CAMJU	ATP synthase subunit alpha OS=Campylobacter jejuni K5 GN=atpA PE=3 SV=1	15.5148	0.0001	134535	107455	135169	106865	2697.47	1365.15	27080.5	1.25202	0.798711
tr|A0A059I3F7|A0A059I3F7_CAMJU	Probable thiol peroxidase OS=Campylobacter jejuni K5 GN=tpx PE=3 SV=1	-9.19572	0.00078	144910	167827	145532	169916	1431.67	4072.06	-22916.5	0.863452	1.15814
tr|Q7B2T2|Q7B2T2_CAMJU	PAL protein, putative OS=Campylobacter jejuni GN=cjaD PE=3 SV=1	7.78821	0.00147	132218	114616	131172	115835	2931	2594.97	17602.4	1.15358	0.866868
tr|H7XCD8|H7XCD8_CAMJU	Elongation factor G OS=Campylobacter jejuni subsp. jejuni LMG 23216 GN=fusA PE=3 SV=1	1.28243	0.26897	71389	68584.6	70923.3	69538.6	3014.19	2293.56	2804.36	1.04089
tr|A0A059I148|A0A059I148_CAMJU	Uncharacterized protein OS=Campylobacter jejuni K5 GN=N218_01795 PE=4 SV=1	-36.1181	3.5078e-06	84091.9	160878	84472.7	160442	1013.41	3540.09	-76786	0.522706	1.91312
tr|Q9RM70|Q9RM70_CAMJU	Putative membrane protein CjaE OS=Campylobacter jejuni GN=cjaE PE=4 SV=1	-2.88946	0.04459	59185.6	65262.7	60814.4	65936.8	3225.88	1692.31	-6077.1	0.906883	1.10268
tr|A0A059I2T9|A0A059I2T9_CAMJU	Fumarate hydratase class II OS=Campylobacter jejuni K5 GN=fumC PE=3 SV=1	10.0513	0.00055	8256.19	813.123	7719.36	804.95	1237.46	337.267	7443.07	10.1537	0.0984865
tr|A0A059I247|A0A059I247_CAMJU	Fumarate reductase OS=Campylobacter jejuni K5 GN=N218_01090 PE=4 SV=1	13.1072	0.0002	73812.5	32861.7	75049.9	32997.1	5375.23	625.095	40950.8	2.24616	0.445205
tr|A0A059I1G3|A0A059I1G3_CAMJU	Chemotaxis protein OS=Campylobacter jejuni K5 GN=N218_03105 PE=4 SV=1	5.13935	0.00679	121805	96146.8	123940	96318.2	7685	3964.22	25658.1	1.26686	0.789351
tr|A0A059I3C8|A0A059I3C8_CAMJU	Flavodoxin OS=Campylobacter jejuni K5 GN=N218_11940 PE=3 SV=1	-8.66732	0.00098	8359.49	12715.9	8358	12403.3	640.301	589.83	-4356.38	0.657406	1.52113
tr|A0A0H3PAH7|A0A0H3PAH7_CAMJJ	2-oxoglutarate:acceptor oxidoreductase, alpha subunit OS=Campylobacter jejuni subsp. jejuni serotype O:23/36 (strain 81-176) GN=oorA PE=4 SV=1	16.6157	7.6853e-05	45189.9	21602.5	44923.1	21138	880.993	2295.54	23587.4	2.09188	0.478038
tr|A0A059I1L1|A0A059I1L1_CAMJU	4-methyl-5(B-hydroxyethyl)-thiazole monophosphate biosynthesis protein OS=Campylobacter jejuni K5 GN=N218_02085 PE=4 SV=1	3.26204	0.03102	17253.6	13009.3	17095.9	12985.5	1334.88	1815.71	4244.3	1.32625	0.754005
tr|A0A059I177|A0A059I177_CAMJU	Adhesin OS=Campylobacter jejuni K5 GN=N218_01980 PE=3 SV=1	5.48169	0.00539	4593.14	2213.23	4330.44	1998.85	603.821	448.195	2379.92	2.07532	0.481854
tr|J9PET5|J9PET5_CAMJU	Major outer membrane protein (Fragment) OS=Campylobacter jejuni GN=cmp PE=4 SV=1	3.82162	0.01875	24430	20512	23939.2	21253.8	1222.91	1287.53	3918	1.19101	0.839623
tr|A0A059HY91|A0A059HY91_CAMJU	DNA-directed RNA polymerase subunit alpha OS=Campylobacter jejuni K5 GN=rpoA PE=3 SV=1	-0.862129	0.43724	10394	11796.7	11843.5	11396.8	2696.39	818.842	-1402.65	0.881098
tr|D2MXA9|D2MXA9_CAMJU	Chaperone protein HtpG OS=Campylobacter jejuni subsp. jejuni 414 GN=htpG PE=3 SV=1	-6.89001	0.00233	467650	571966	466838	583212	1968.42	26149.4	-104315	0.817619	1.22306
tr|A0A059I2G3|A0A059I2G3_CAMJU	Chemotaxis protein (Fragment) OS=Campylobacter jejuni K5 GN=N218_18725 PE=4 SV=1	6.22324	0.00339	80613.8	71235.8	79330.2	71576.1	2517.75	688.01	9377.92	1.13165	0.883668
tr|A0A059HRF1|A0A059HRF1_CAMJU	Elongation factor Ts OS=Campylobacter jejuni K5 GN=tsf PE=3 SV=1	2.83935	0.0469	20341	18949.2	20424.9	19032.3	551.622	645.408	1391.8	1.07345	0.931577
tr|C0LVA0|C0LVA0_CAMJU	Ferric enterobactin receptor OS=Campylobacter jejuni GN=cfrA PE=3 SV=1	-13.0215	0.0002	13804.3	25034.9	14476.2	24767.9	1387.71	552.994	-11230.6	0.551401	1.81356
tr|O30696|O30696_CAMJU	Flagellin OS=Campylobacter jejuni GN=flaA PE=3 SV=2	4.55024	0.01042	48853.3	33438.4	49904.9	31929.7	4173.76	4124.27	15414.9	1.46099	0.684465
tr|A0A059HUE9|A0A059HUE9_CAMJU	Peptidylprolyl isomerase OS=Campylobacter jejuni K5 GN=N218_15285 PE=4 SV=1	-1.61874	0.18082	10341.7	12666.5	10928.8	12556.2	1355.44	2085.79	-2324.78	0.816462
tr|A0A0F6CFS8|A0A0F6CFS8_CAMJU	Hydrogenase 2 large subunit OS=Campylobacter jejuni 32488 GN=M635_02020 PE=3 SV=1	7.2243	0.00195	9919.52	3648.04	9215.32	3977.23	1390.99	570.945	6271.48	2.71914	0.367763
tr|A0A0D6FP57|A0A0D6FP57_CAMJU	Chaperone protein DnaK OS=Campylobacter jejuni GN=dnaK PE=2 SV=1	1.3896	0.237	18458.4	14195.4	19150.9	12173	3171.35	4263.44	4263.01	1.30031
tr|A5KHQ3|A5KHQ3_CAMJU	50S ribosomal protein L5 OS=Campylobacter jejuni subsp. jejuni CG8486 GN=rplE PE=3 SV=1	-0.610658	0.57442	20946.6	21867.4	21247.4	21115.8	2210.29	1391.27	-920.793	0.957892
tr|A0A059I1I6|A0A059I1I6_CAMJU	Serine hydroxymethyltransferase OS=Campylobacter jejuni K5 GN=glyA PE=3 SV=1	11.019	0.00039	41993.7	25651.1	42031.4	26202	649.221	2485.47	16342.6	1.63711	0.610831
tr|A0A0F6CIM6|A0A0F6CIM6_CAMJU	Aconitate hydratase B OS=Campylobacter jejuni 32488 GN=M635_08460 PE=3 SV=1	30.1956	7.1649e-06	42903.6	12951.3	41958.2	12964.3	1708.31	183.06	29952.3	3.31268	0.301871
tr|A0A059HQW0|A0A059HQW0_CAMJU	Uncharacterized protein OS=Campylobacter jejuni K5 GN=N218_17210 PE=4 SV=1	-1.0662	0.34641	32131.5	35118	32747.1	35712.4	3449.47	3411.61	-2986.49	0.914958
tr|Q0PBM2|Q0PBM2_CAMJE	Chemotaxis histidine kinase OS=Campylobacter jejuni subsp. jejuni serotype O:2 (strain NCTC 11168) GN=cheA PE=1 SV=1	1.25007	0.27942	1400.62	797.251	1298.59	899.311	366.391	751.437	603.364	1.75681
tr|A0A059HZU1|A0A059HZU1_CAMJU	Pyridine nucleotide-disulfide oxidoreductase OS=Campylobacter jejuni K5 GN=N218_06440 PE=4 SV=1	-1.60707	0.18332	10940.7	11720.7	10966.4	11342.9	424.917	725.366	-779.999	0.933451
tr|A5KGF9|A5KGF9_CAMJU	Superoxide dismutase OS=Campylobacter jejuni subsp. jejuni CG8486 GN=Cj8486_0164 PE=3 SV=1	4.60582	0.00999	16303.4	10412.9	16711.5	9559.75	774.686	2075.26	5890.45	1.56569	0.638698
tr|A0A0H3PEH9|A0A0H3PEH9_CAMJJ	Inorganic pyrophosphatase OS=Campylobacter jejuni subsp. jejuni serotype O:23/36 (strain 81-176) GN=ppa PE=3 SV=1	1.41069	0.23116	10480.2	8738.65	10832.3	8553.71	1629.21	1384.82	1741.52	1.19929
tr|A0A059I0S6|A0A059I0S6_CAMJU	50S ribosomal protein L7/L12 OS=Campylobacter jejuni K5 GN=rplL PE=3 SV=1	-4.71932	0.00918	30522.3	37027.4	30387	37340.2	2093.71	1147.32	-6505.1	0.824317	1.21313
tr|Q0PBF4|Q0PBF4_CAMJE	Two-component regulator OS=Campylobacter jejuni subsp. jejuni serotype O:2 (strain NCTC 11168) GN=Cj0355c PE=4 SV=1	-5.81712	0.00435	43859.2	60830.6	44879.3	62580	2733.97	4249.77	-16971.4	0.721006	1.38695
tr|A0A059I1N7|A0A059I1N7_CAMJU	Biotin attachment protein OS=Campylobacter jejuni K5 GN=N218_01920 PE=4 SV=1	13.5198	0.00017	20656.9	8548.63	21352	8379.31	1254.06	913.024	12108.3	2.4164	0.413838
tr|A0A090MJ59|A0A090MJ59_CAMJU	Argininosuccinate synthase OS=Campylobacter jejuni GN=argG PE=3 SV=1	7.60334	0.00161	6022.31	2029.81	5601.45	1867.08	803.583	425.953	3992.49	2.96693	0.337049
tr|H7XC56|H7XC56_CAMJU	Acetyl-coenzyme A synthetase OS=Campylobacter jejuni subsp. jejuni LMG 23216 GN=acsA PE=3 SV=1	52.8365	7.6803e-07	9157.22	1849.56	9221.12	1805.64	123.327	205.371	7307.66	4.95103	0.201978
tr|H7XCZ6|H7XCZ6_CAMJU	Ketol-acid reductoisomerase OS=Campylobacter jejuni subsp. jejuni LMG 23216 GN=ilvC PE=3 SV=1	1.67943	0.16837	23928.3	20928.8	23299.7	20605.1	2312.59	2054.64	2999.5	1.14332
tr|Q0P7X0|Q0P7X0_CAMJE	Periplasmic protein p19 OS=Campylobacter jejuni subsp. jejuni serotype O:2 (strain NCTC 11168) GN=p19 PE=4 SV=1	-0.752828	0.49343	1632.87	2884.28	2196.45	3310.92	1009.47	2696.39	-1251.41	0.566126
tr|A0A059HX41|A0A059HX41_CAMJU	Ligand-gated channel OS=Campylobacter jejuni K5 GN=N218_12530 PE=3 SV=1	-7.70614	0.00153	6797.97	9304.42	6694.21	9562.74	317.158	465.598	-2506.45	0.730617	1.36871
tr|A0A059I4H9|A0A059I4H9_CAMJU	60 kDa chaperonin (Fragment) OS=Campylobacter jejuni K5 GN=groEL PE=3 SV=1	7.74151	0.0015	38119.5	26713.6	37905.4	27354.4	2126.81	1410.25	11405.8	1.42697	0.700788
tr|A0A059I1H6|A0A059I1H6_CAMJU	Pyruvate kinase OS=Campylobacter jejuni K5 GN=N218_01005 PE=3 SV=1	1.76135	0.15298	18405.8	16582.4	18349.3	17290.1	545.612	1708.05	1823.4	1.10996
RRRRRtr|Q5M6U9|Q5M6U9_CAMJU	REVERSED Pyruvate kinase OS=Campylobacter jejuni GN=HS41.02 PE=3 SV=1	1.86347	0.13585	57723.2	50032.2	56825.8	51047.6	1630.79	6960.07	7690.96	1.15372
tr|A0A059HZC7|A0A059HZC7_CAMJU	Chemotaxis protein CheA (Fragment) OS=Campylobacter jejuni K5 GN=N218_09670 PE=4 SV=1	1.98247	0.11847	1746.39	1560.39	1729.88	1627.42	107.885	121.528	186.001	1.1192
tr|A0A059I1P1|A0A059I1P1_CAMJU	Lysine--tRNA ligase OS=Campylobacter jejuni K5 GN=lysS PE=3 SV=1	1.31194	0.25977	944.525	405.414	969.795	435.691	675.426	224.451	539.111	2.32978
tr|A0A0E1RXR7|A0A0E1RXR7_CAMJU	Uncharacterized protein OS=Campylobacter jejuni subsp. jejuni 260.94 GN=CJJ26094_0451 PE=4 SV=1	0.560479	0.60506	8088.96	7320.71	7698.43	7075.61	1925.5	1388.85	768.248	1.10494
tr|A0A059I4Z5|A0A059I4Z5_CAMJU	Phosphate acetyltransferase OS=Campylobacter jejuni K5 GN=N218_01390 PE=4 SV=1	2.73198	0.05234	2979.53	1857.77	2930.84	2122.45	239.7	669.577	1121.77	1.60383
tr|A0A059I318|A0A059I318_CAMJU	L-lactate permease OS=Campylobacter jejuni K5 GN=N218_00510 PE=4 SV=1	3.07252	0.0372	2315.64	1564.76	2188.9	1553.73	419.53	56.2829	750.88	1.47987	0.675735
