# Supplementary material for: Comparative Proteomics Reveals Differences in Host-Pathogen Interaction between Infectious and Commensal Relationship with Campylobacter jejuni
Source: Front Cell Infect Microbiol. 2017 Apr 26;7:145. doi: 10.3389/fcimb.2017.00145 (PMC5405767; doi:10.3389/fcimb.2017.00145)
Supplement: Table S5 — C. jejuni proteins identified in IPEC-1 cell line. [file Table5.XLSX]

## Sheet: Summary detected proteins IPEC
Protein	Gene	Type of function	Expression T3h	Expression T24h	p value
Virulence factors
Iron deficiency-induced protein A	cfbpA	Adaptative response. Iron captation	110902	203374	7.5481e-05
Ferric receptor CfrA	Ferric receptor CfrA	Adaptative response. Iron captation	13928.5	34407.3	9.6799e-05
Thioredoxin	trxB	Adaptative response. Oxidative stress	13234.2	10024.6	0.00137
Superoxide dismutase	sodB	Adaptative response. Oxidative stress	6417.56	4349.98	0.03533
Peroxidase	ahpC	Adaptative response. Oxidative stress	91143.7	98852.8	0.01501
Putative membrane protein CjaE	cjaE	Adaptative response. Oxidative stress	12405.5	14622.6	0.07966
Hydrogenase 2 large subunit	M635_02020	Adaptative response. Oxidoreduction process	1065.36	425.969	0.12528
Chaperonin groEL	groL	Adherence	95544.5	107514	0.00106
Lytic transglycosylase	N218_19345/mltE	Cell wal murein synthesis.	65278	70867.7	0.15072
Flagellin	flaA	Motility,Chemotaxis,Invasion,Phase variation	20796.1	31894.6	0.00709
PAL protein cjaD	cjaD	Virulence factor	14779.5	6252.64	0.0019
Chaperone protein htpG	htpG	Virulence factor	908062	774168	0.00288
Major outer membrane protein	cstIII	Virulence factor	287004	296044	0.33733
Other proteins
Flavodoxin OS	N218_11940	Adaptative response. Oxidoreduction process	10446.5	10469.1	0.96756
DNA-binding protein	N218_02020	DNA replication proteins	30455.8	18534.7	0.39637
50S ribosomal protein L7/L12	rplL	Genetic Information Processing	12682.7	17159.2	0.04388
Imidazoleglycerol phosphate synthase, cyclase subunit	C414_000280005/hisF	Metabolism	123319	79847.3	0.00155
Aconitate hydratase B	acnB	Metabolism	11524.8	6092.5	0.01161
Peptidylprolyl isomerase	N218_15285	Metabolism	5859.8	7673.79	0.07279
Fumarate reductase	N218_01090	Metabolism	12088.8	10373.3	0.11283
2-oxoglutarate ferredoxin oxidoreductase subunit alpha	N218_06530/oorA	Metabolism	8014.98	6435.82	0.24104
Cysteine synthase	N218_02025	Metabolism	19944.5	21908.4	0.28751
Succinyl-CoA ligase [ADP-forming] subunit alpha	N218_06550	Metabolism	12499	14181.2	0.82492
ATP synthase subunit alpha	atpA	Metaboilsm	84257.6	98799	0.00072
Elongation factor tuf	tuf	Metabolism	29876.3	43491.7	0.00323
Elongation factor G	fusA	Metabolism	12955.6	14973.1	0.00781
Succinyl-CoA ligase [ADP-forming] subunit beta	sucC	Metabolism	44592.8	44050.6	0.19618
4-methyl-5(B-hydroxyethyl)-thiazole monophosphate biosynthesis protein	N218_02085	Metabolism	4310.43	4588.83	0.55417
ABC transporter substrate-binding protein	M635_08000	Ion transport	13388.1	15826.1	0.07494
Uncharacterized protein	MTVDSCj20_1578	Without a defined fuction	6206.94	4106.91	0.03961
Uncharacterized protein	N218_01795	Without a defined fuction	34145.1	43405.4	0.00651

## Sheet: Proteins Raw_data
Row	Peak Name	Ret. Time	Group		Mean 3h	Mean 24h	Median 3h	Median 24h	Sigma 3h	Sigma 24h	Delta	Fold Change 3h/24h	Log Fold Change
1	tr|J9PEU2|J9PEU2_CAMJU	N/A	Major outer membrane protein (Fragment) OS=Campylobacter jejuni GN=cmp PE=4 SV=1		287004	296044	281920	291239	9397.97	10880.3	-9040.19	0.969463
2	tr|M4MJ43|M4MJ43_CAMJU	N/A	60 kDa chaperonin OS=Campylobacter jejuni subsp. jejuni GN=groEL PE=3 SV=1		95544.5	107514	95398.4	108648	424.806	2407.26	-11969.9	0.888667	1.12528
3	tr|A0A059I0U0|A0A059I0U0_CAMJU	N/A	Iron deficiency-induced protein A OS=Campylobacter jejuni K5 GN=N218_04285 PE=4 SV=1		110902	203374	112106	201115	2664.82	9218.17	-92472.1	0.545311	1.83382
4	tr|H7XCC6|H7XCC6_CAMJU	N/A	Elongation factor Tu OS=Campylobacter jejuni subsp. jejuni LMG 23216 GN=tuf PE=3 SV=1		29876.3	43491.7	30794.2	44719.2	3041.83	2174.96	-13615.5	0.686941	1.45573
5	tr|X2D0R9|X2D0R9_CAMJU	N/A	Flagellin (Fragment) OS=Campylobacter jejuni GN=flaA PE=3 SV=1		20796.1	31894.6	21690	31971.9	3723.89	681.462	-11098.5	0.652025	1.53368
6	tr|A0A059I3P2|A0A059I3P2_CAMJU	N/A	Peroxidase OS=Campylobacter jejuni K5 GN=N218_02535 PE=4 SV=1		91143.7	98852.8	90715.9	98681.9	883.123	3145.58	-7709.19	0.922013	1.08458
7	tr|A0A059HZP9|A0A059HZP9_CAMJU	N/A	Succinyl-CoA ligase [ADP-forming] subunit beta OS=Campylobacter jejuni K5 GN=sucC PE=3 SV=1		44592.8	44050.6	43583.4	44958.8	3413.82	2039.87	542.199	1.01231
8	tr|Q7B2T2|Q7B2T2_CAMJU	N/A	PAL protein, putative OS=Campylobacter jejuni GN=cjaD PE=3 SV=1		14779.5	6252.64	15617.4	6189.17	2006.92	303.172	8526.84	2.36372	0.423062
9	tr|A0A059I1Q4|A0A059I1Q4_CAMJU	N/A	Cysteine synthase OS=Campylobacter jejuni K5 GN=N218_02025 PE=3 SV=1		19944.5	21908.4	19815.2	20608.1	1566.55	2290.43	-1963.85	0.910361
10	tr|H7XCD8|H7XCD8_CAMJU	N/A	Elongation factor G OS=Campylobacter jejuni subsp. jejuni LMG 23216 GN=fusA PE=3 SV=1		12955.6	14973.1	13020.8	15122	573.56	413.643	-2017.44	0.865262	1.15572
11	tr|Q9RM70|Q9RM70_CAMJU	N/A	Putative membrane protein CjaE OS=Campylobacter jejuni GN=cjaE PE=4 SV=1		12405.5	14622.6	12252	13908	763.713	1455.14	-2217.09	0.848379
12	tr|A0A059I0M8|A0A059I0M8_CAMJU	N/A	ATP synthase subunit alpha OS=Campylobacter jejuni K5 GN=atpA PE=3 SV=1		84257.6	98799	85092.1	98352.2	1894.59	1901.14	-14541.4	0.852818	1.17258
13	tr|A0A059I148|A0A059I148_CAMJU	N/A	Uncharacterized protein OS=Campylobacter jejuni K5 GN=N218_01795 PE=4 SV=1		34145.1	43405.4	33835	43923.5	2939.66	929.61	-9260.29	0.786656	1.2712
14	tr|B3VBK6|B3VBK6_CAMJU	N/A	Flagellin OS=Campylobacter jejuni GN=flaA PE=3 SV=1		10688.3	9327.23	10117.6	8577.02	2072.71	1734.38	1361.03	1.14592
15	tr|A0A0E1ET78|A0A0E1ET78_CAMJU	N/A	Aconitate hydratase B OS=Campylobacter jejuni subsp. jejuni GN=acnB PE=3 SV=1		11524.8	6092.5	10718.8	5871.89	2020.86	685.219	5432.29	1.89164	0.528643
16	tr|A0A059HUE9|A0A059HUE9_CAMJU	N/A	Peptidylprolyl isomerase OS=Campylobacter jejuni K5 GN=N218_15285 PE=4 SV=1		5859.8	7673.79	5998.29	7369.46	1161.58	580.418	-1813.99	0.763613
17	tr|A0A0E1ZIM0|A0A0E1ZIM0_CAMJU	N/A	Ferric receptor CfrA OS=Campylobacter jejuni subsp. jejuni 2008-988 GN=cje154_09281 PE=3 SV=1		13928.5	34407.3	13874.7	33949.2	794.577	2119.12	-20478.9	0.404811	2.47029
18	tr|A0A059HZX6|A0A059HZX6_CAMJU	N/A	2-oxoglutarate ferredoxin oxidoreductase subunit alpha OS=Campylobacter jejuni K5 GN=N218_06530 PE=4 SV=1		8014.98	6435.82	7522.77	7216.16	1166.56	1610.77	1579.16	1.24537
19	tr|A0A059I2A8|A0A059I2A8_CAMJU	N/A	DNA-binding protein OS=Campylobacter jejuni K5 GN=N218_02020 PE=3 SV=1		30455.8	18534.7	38625.1	20761.3	21014.8	5638.74	11921.1	1.64318
20	tr|A0A059I3C8|A0A059I3C8_CAMJU	N/A	Flavodoxin OS=Campylobacter jejuni K5 GN=N218_11940 PE=3 SV=1		10446.5	10469.1	10206.9	10323.7	799.988	428.679	-22.6748	0.997834
21	tr|A0A059I247|A0A059I247_CAMJU	N/A	Fumarate reductase OS=Campylobacter jejuni K5 GN=N218_01090 PE=4 SV=1		12088.8	10373.3	12045.5	10933.9	592.731	1342.22	1715.57	1.16538
22	tr|A0A0F6CFS8|A0A0F6CFS8_CAMJU	N/A	Hydrogenase 2 large subunit OS=Campylobacter jejuni 32488 GN=M635_02020 PE=3 SV=1		1065.36	425.969	1065.47	237.38	349.611	453.612	639.387	2.50102
23	tr|Q19A22|Q19A22_CAMJU	N/A	50S ribosomal protein L7/L12 OS=Campylobacter jejuni subsp. doylei GN=rplL PE=3 SV=1		12682.7	17159.2	11967.7	17948.8	2121.07	1619.65	-4476.52	0.739118	1.35296
24	tr|A0A059I4H9|A0A059I4H9_CAMJU	N/A	60 kDa chaperonin (Fragment) OS=Campylobacter jejuni K5 GN=groEL PE=3 SV=1		23672.8	26115.7	23607.4	25778.2	358.039	671.082	-2442.89	0.906459	1.10319
25	tr|H7XBJ7|H7XBJ7_CAMJU	N/A	Chaperone protein HtpG OS=Campylobacter jejuni subsp. jejuni LMG 23216 GN=htpG PE=3 SV=1		908062	774168	920978	774499	27189.5	23054.4	133894	1.17295	0.852549
26	tr|Q19A27|Q19A27_CAMJU	N/A	Thioredoxin OS=Campylobacter jejuni subsp. doylei GN=trx PE=3 SV=1		13234.2	10024.6	13390.4	9831.36	350.356	608.133	3209.64	1.32018	0.757474
27	tr|H7XDH7|H7XDH7_CAMJU	N/A	Superoxide dismutase OS=Campylobacter jejuni subsp. jejuni LMG 23216 GN=cje100_07404 PE=3 SV=1		6417.56	4349.98	6824.69	4590.03	1032.95	495.507	2067.58	1.47531	0.677825
28	tr|D2MZD8|D2MZD8_CAMJU	N/A	Imidazoleglycerol phosphate synthase, cyclase subunit OS=Campylobacter jejuni subsp. jejuni 414 GN=C414_000280005 PE=3 SV=1		123319	79847.3	123991	81315	7524.04	6309.16	43471.4	1.54443	0.647488
29	tr|A0A059I4K5|A0A059I4K5_CAMJU	N/A	Lytic transglycosylase OS=Campylobacter jejuni K5 GN=N218_19345 PE=4 SV=1		65278	70867.7	66603.9	70733.7	2319.74	4939.62	-5589.68	0.921125
30	tr|A0A059I1L1|A0A059I1L1_CAMJU	N/A	4-methyl-5(B-hydroxyethyl)-thiazole monophosphate biosynthesis protein OS=Campylobacter jejuni K5 GN=N218_02085 PE=4 SV=1		4310.43	4588.83	4277.46	4375.96	304.055	683.217	-278.396	0.939332
31	tr|A0A059HZV1|A0A059HZV1_CAMJU	N/A	Succinyl-CoA ligase [ADP-forming] subunit alpha OS=Campylobacter jejuni K5 GN=N218_06550 PE=3 SV=1		12499	14181.2	12964.8	14172.7	1044.18	1563.68	-1682.15	0.881381
32	tr|A0A0F6CIF4|A0A0F6CIF4_CAMJU	N/A	ABC transporter substrate-binding protein OS=Campylobacter jejuni 32488 GN=M635_08000 PE=3 SV=1		13388.1	15826.1	13554.7	16100.9	1593.07	759.265	-2438	0.845951
33	tr|A0A0E1EZ50|A0A0E1EZ50_CAMJU	N/A	Uncharacterized protein OS=Campylobacter jejuni subsp. jejuni GN=MTVDSCj20_1578 PE=4 SV=1		6206.94	4106.91	6551.66	4162.87	1186.28	233.472	2100.02	1.51134	0.661665
