# Supplementary material for: Comparative Proteomics Reveals Differences in Host-Pathogen Interaction between Infectious and Commensal Relationship with Campylobacter jejuni
Source: Front Cell Infect Microbiol. 2017 Apr 26;7:145. doi: 10.3389/fcimb.2017.00145 (PMC5405767; doi:10.3389/fcimb.2017.00145)
Supplement: Table S6 — String proteins information. [file Table6.XLSX]

## Sheet: Protein_annotations
#node	identifier	domain_summary_url	annotation	other_names_and_aliases
cjaE	192222.Cj0017c	http://smart.embl.de/smart/DD2.cgi?smart=508:Pfam_DsbB(1|171)+	disulfide bond formation protein	904354	AJ249744	AL111168	Cj0017c	Cj0017c	D81417	DQ202384	Disulphide bond formation protein	Putative ATP/GTP binding protein	Putative membrane protein CjaE	Q0PCA8	Q0PCA8_CAMJE	Q3HR22	Q3HR22_CAMJU	Q9RM70	Q9RM70_CAMJU	YP_002343489.1	YP_002343489.1	YP_002343489.1	cjaE	cje:Cj0017c	dsbI	dsbI	dsbI	dsbI
dba	192222.Cj0018c	http://smart.embl.de/smart/DD2.cgi?smart=55:TRANS(25|44)+	disulfide bond formation protein	904356	AL111168	Cj0018c	Cj0018c	Disulphide bond formation protein	E81417	Q0PCA7	Q0PCA7_CAMJE	YP_002343490.1	YP_002343490.1	YP_002343490.1	cje:Cj0018c	dba	dba	dba	dba
Cj0019c	192222.Cj0019c	http://smart.embl.de/smart/DD2.cgi?smart=592:TRANS(10|32)+TRANS(239|261)+HAMP(262|316)+MA(331|592)+	MCP-domain signal transduction protein	904357	AL111168	Cj0019c	Cj0019c	Cj0019c	F81417	Putative MCP-domain signal transduction protein	Q0PCA6	Q0PCA6_CAMJE	YP_002343491.1	YP_002343491.1	YP_002343491.1	cje:Cj0019c
Cj0037c	192222.Cj0037c	http://smart.embl.de/smart/DD2.cgi?smart=347:SIGNAL(1|20)+Pfam_Cytochrome_CBB3(199|285)+Pfam_Cytochrom_C(201|288)+	cytochrome C	904547	AL111168	Cj0037c	Cj0037c	Cj0037c	H81419	Putative cytochrome C	Q0PC89	Q0PC89_CAMJE	YP_002343508.1	YP_002343508.1	YP_002343508.1	cje:Cj0037c
flgD	192222.Cj0042	http://smart.embl.de/smart/DD2.cgi?smart=294:Pfam_FlgD(9|96)+Pfam_FLgD_tudor(109|251)+Pfam_FlgD_ig(127|210)+	flagellar basal body rod modification protein	904379	AL111168	Cj0042	Cj0042	E81420	FlgD	I6TH71	I6TH71_CAMJU	JQ924805	Putative flagellar hook assembly protein	Q0PC84	Q0PC84_CAMJE	YP_002343513.1	YP_002343513.1	YP_002343513.1	cje:Cj0042	flgD	flgD	flgD	flgD
Cj0043	192222.Cj0043	http://smart.embl.de/smart/DD2.cgi?smart=545:Pfam_Flg_bb_rod(5|35)+Pfam_Flg_bbr_C(463|543)+	flagellar hook protein	906016	AL111168	Cj0043	Cj0043	F81420	Flagellar hook protein	Q0PC83	Q0PC83_CAMJE	YP_002343514.1	YP_002343514.1	YP_002343514.1	cje:Cj0043	flgE	flgE	flgE	flgE
fliY	192222.Cj0059c	http://smart.embl.de/smart/DD2.cgi?smart=280:Pfam_SpoA(198|273)+	flagellar motor switch protein FliY	904391	AL111168	Cj0059c	Cj0059c	FliY	G81421	I6TSQ1	I6TSQ1_CAMJU	JQ924813	Putative flagellar motor switch protein	Q0PC74	Q0PC74_CAMJE	YP_002343523.1	YP_002343523.1	YP_002343523.1	cje:Cj0059c	fliY	fliY	fliY	fliY
fliM	192222.Cj0060c	http://smart.embl.de/smart/DD2.cgi?smart=359:Pfam_FliM(41|231)+Pfam_SpoA(251|327)+	flagellar motor switch protein FliM	904392	AL111168	Cj0060c	Cj0060c	Flagellar motor switch protein	H81421	Q0PC73	Q0PC73_CAMJE	YP_002343524.1	YP_002343524.1	YP_002343524.1	cje:Cj0060c	fliM	fliM	fliM	fliM
fliA	192222.Cj0061c	http://smart.embl.de/smart/DD2.cgi?smart=238:Pfam_Sigma70_r2(28|100)+Pfam_Sigma70_r4_2(180|233)+Pfam_Sigma70_r4(186|235)+	flagellar biosynthesis sigma factor; Sigma factors are initiation factors that promote the attachment of RNA polymerase to specific initiation sites and are then released (By similarity)	904393	A81422	AL111168	Cj0061c	Cj0061c	Q0PC72	Q0PC72_CAMJE	RNA polymerase sigma factor	YP_002343525.1	YP_002343525.1	YP_002343525.1	cje:Cj0061c	fliA	fliA	fliA	fliA
flbE	192222.Cj0063c	http://smart.embl.de/smart/DD2.cgi?smart=288:Pfam_ArsA_ATPase(23|83)+Pfam_MipZ(24|197)+Pfam_Fer4_NifH(24|98)+Pfam_AAA_31(24|171)+Pfam_CbiA(26|234)+Pfam_ParA(133|211)+	ATP-binding protein	904395	AJ000857	AL111168	C81422	Cj0063c	Cj0063c	Cj0063c	FlbE protein	O52909	O52909_CAMJU	Q0PC70	Q0PC70_CAMJE	Site-determining protein	YP_002343527.1	YP_002343527.1	YP_002343527.1	cje:Cj0063c	flbE
Cj0144	192222.Cj0144	http://smart.embl.de/smart/DD2.cgi?smart=659:TRANS(10|32)+Pfam_Cache_1(157|231)+TRANS(287|309)+MA(467|658)+	methyl-accepting chemotaxis signal transduction protein	904478	AL111168	Cj0144	Cj0144	Cj0144	H81431	Q0PBZ3	Q0PBZ3_CAMJE	YP_002343604.1	YP_002343604.1	YP_002343604.1	cje:Cj0144
trxB	192222.Cj0146c	http://smart.embl.de/smart/DD2.cgi?smart=312:Pfam_DAO(3|76)+Pfam_FAD_binding_2(3|58)+Pfam_Pyr_redox_2(3|286)+Pfam_Pyr_redox_3(44|179)+Pfam_Pyr_redox(146|224)+	thioredoxin reductase	3R9U	904481	AL111168	B81432	Cj0146c	Cj0146c	EC:1.8.1.9	Q0PBZ1	Q0PBZ1_CAMJE	Thioredoxin reductase	YP_002343606.1	YP_002343606.1	YP_002343606.1	cje:Cj0146c	trxB	trxB	trxB	trxB
sodB	192222.Cj0169	http://smart.embl.de/smart/DD2.cgi?smart=220:Pfam_Sod_Fe_N(1|81)+Pfam_Sod_Fe_C(93|198)+	superoxide dismutase; Destroys superoxide anion radicals which are normally produced within the cells and which are toxic to biological systems	904414	AL111168	Cj0169	Cj0169	EC:1.15.1.1	H81434	P53640	Q0PBW9	SODF_CAMJE	Superoxide dismutase [Fe]	X76692	YP_002343628.1	YP_002343628.1	YP_002343628.1	cje:Cj0169	sodB	sodB	sodB	sodB
Cj0170	192222.Cj0170	http://smart.embl.de/smart/DD2.cgi?smart=247:Pfam_Methyltransf_23(35|212)+Pfam_Methyltransf_31(57|217)+Pfam_Methyltransf_11(64|164)+	hypothetical protein	904508	AL111168	Cj0170	Cj0170	Cj0170	Putative uncharacterized protein	Q0PBW8	Q0PBW8_CAMJE	YP_002343629.1	YP_002343629.1	YP_002343629.1	cje:Cj0170
cfbpA	192222.Cj0175c	http://smart.embl.de/smart/DD2.cgi?smart=334:SIGNAL(1|17)+Pfam_SBP_bac_11(20|288)+Pfam_SBP_bac_1(28|280)+Pfam_SBP_bac_8(33|309)+Pfam_SBP_bac_6(66|311)+	iron-uptake ABC transporter,periplasmic iron-binding protein	1Y4T	30000000000000	904513	AL111168	Cj0175c	Cj0175c	F81435	Q0PBW4	Q0PBW4_CAMJE	YP_002343633.1	YP_002343633.1	YP_002343633.1	cfbpA	cfbpA	cfbpA	cfbpA	cje:Cj0175c
Cj0239c	192222.Cj0239c	http://smart.embl.de/smart/DD2.cgi?smart=323:Pfam_NifU_N(14|153)+Pfam_Fer2_BFD(158|220)+Pfam_NifU(250|323)+	NifU protein; May be involved in the formation or repair of [Fe-S] clusters present in iron-sulfur proteins (By similarity)	904566	AL111168	Cj0239c	Cj0239c	Cj0239c	G81441	Nitrogen fixation protein NifU	Q0PBR5	Q0PBR5_CAMJE	YP_002343682.1	YP_002343682.1	YP_002343682.1	cje:Cj0239c
iscS	192222.Cj0240c	http://smart.embl.de/smart/DD2.cgi?smart=393:Pfam_Aminotran_5(3|367)+Pfam_Cys_Met_Meta_PP(31|235)+Pfam_DegT_DnrJ_EryC1(60|212)+Pfam_Beta_elim_lyase(81|388)+	cysteine desulfurase	904567	AL111168	Cj0240c	Cj0240c	Cysteine desulfurase (NifS protein homolog)	EC:2.8.1.7	H81441	Q0PBR4	Q0PBR4_CAMJE	YP_002343683.1	YP_002343683.1	YP_002343683.1	cje:Cj0240c	iscS	iscS	iscS	iscS
Cj0246c	192222.Cj0246c	http://smart.embl.de/smart/DD2.cgi?smart=375:FIST_C(1|106)+MA(169|373)+	MCP-domain signal transduction protein	904572	AL111168	Cj0246c	Cj0246c	Cj0246c	E81442	Putative MCP-domain signal transduction protein	Q0PBQ9	Q0PBQ9_CAMJE	YP_002343688.1	YP_002343688.1	YP_002343688.1	cje:Cj0246c
Cj0262c	192222.Cj0262c	http://smart.embl.de/smart/DD2.cgi?smart=665:TRANS(15|37)+Pfam_Cache_1(150|229)+Pfam_HAMP(297|369)+MA(473|664)+	methyl-accepting chemotaxis signal transduction protein	904377	AL111168	Cj0262c	Cj0262c	Cj0262c	E81444	Putative uncharacterized protein	Q0PBP3	Q0PBP3_CAMJE	Q46093	Q46093_CAMJU	S61451	U09019	YP_002343704.1	YP_002343704.1	YP_002343704.1	cje:Cj0262c
tal	192222.Cj0281c	http://smart.embl.de/smart/DD2.cgi?smart=325:Pfam_Transaldolase(6|325)+	transaldolase; Transaldolase is important for the balance of metabolites in the pentose-phosphate pathway (By similarity)	904605	AL111168	B9TU11	B9TU11_CAMJU	Cj0281c	Cj0281c	EC:2.2.1.2	EU376221	G81446	Q0PBM5	Q9PIL5	TAL_CAMJE	Transaldolase	YP_002343722.1	YP_002343722.1	YP_002343722.1	cje:Cj0281c	tal	tal	tal	tal
serB	192222.Cj0282c	http://smart.embl.de/smart/DD2.cgi?smart=207:Pfam_Put_Phosphatase(3|124)+Pfam_HAD(5|173)+Pfam_HAD_2(5|182)+Pfam_Hydrolase(19|176)+Pfam_Hydrolase_3(135|207)+	phosphoserine phosphatase	904606	AL111168	B9TU10	B9TU10_CAMJU	Cj0282c	Cj0282c	EC:3.1.3.3	EU376221	H81446	Putative phosphoserine phosphatase	Q0PBM4	Q0PBM4_CAMJE	SerB	YP_002343723.1	YP_002343723.1	YP_002343723.1	cje:Cj0282c	serB	serB	serB	serB
cheW	192222.Cj0283c	http://smart.embl.de/smart/DD2.cgi?smart=173:CheW(27|169)+	chemotaxis protein	904607	A81447	A9Q9L2	A9Q9L2_CAMJU	AL111168	B6REX2	B6REX2_CAMJU	CheW	Chemotaxis protein	Cj0283c	Cj0283c	EF685953	EU189136	EU189137	EU376221	Q0PBM3	Q0PBM3_CAMJE	YP_002343724.1	YP_002343724.1	YP_002343724.1	cheW	cheW	cheW	cheW	cje:Cj0283c
cheA	192222.Cj0284c	http://smart.embl.de/smart/DD2.cgi?smart=769:HPT(4|101)+H-kinase_dim(232|300)+HATPase_c(345|488)+CheW(480|619)+REC(647|762)+	chemotaxis histidine kinase	904608	AL111168	B6REX1	B6REX1_CAMJU	B81447	CheA	Chemotaxis histidine kinase	Cj0284c	Cj0284c	EC:2.7.13.3	EU189136	EU376221	Q0PBM2	Q0PBM2_CAMJE	YP_002343725.1	YP_002343725.1	YP_002343725.1	cheA	cheA	cheA	cheA	cje:Cj0284c
cheV	192222.Cj0285c	http://smart.embl.de/smart/DD2.cgi?smart=318:CheW(11|160)+REC(182|309)+	chemotaxis protein	904609	AL111168	B6REX3	B6REX3_CAMJU	C81447	CheV	Chemotaxis protein	Cj0285c	Cj0285c	EU189136	EU189137	EU376221	Q0PBM1	Q0PBM1_CAMJE	YP_002343726.1	YP_002343726.1	YP_002343726.1	cheV	cheV	cheV	cheV	cje:Cj0285c
Cj0286	192222.Cj0286c	http://smart.embl.de/smart/DDt.cgi?smart=205:	hypothetical protein	904610	AL111168	B9TU06	B9TU06_CAMJU	Cj0286	Cj0286c	Cj0286c	Cj0286c	D81447	EC:3.6.1.54	EU376221	Putative uncharacterized protein	Q0PBM0	Q0PBM0_CAMJE	YP_002343727.1	YP_002343727.1	YP_002343727.1	cje:Cj0286c
fliG	192222.Cj0319	http://smart.embl.de/smart/DD2.cgi?smart=342:Pfam_FliG_N(11|118)+Pfam_FliG_M(125|204)+Pfam_FliG_C(226|335)+	flagellar motor switch protein G	904643	AL111168	C81451	Cj0319	Cj0319	Flagellar motor switch protein	FliG	I6TSP7	I6TSP7_CAMJU	JQ924808	Q0PBJ0	Q0PBJ0_CAMJE	YP_002343757.1	YP_002343757.1	YP_002343757.1	cje:Cj0319	fliG	fliG	fliG	fliG
xseA	192222.Cj0325	http://smart.embl.de/smart/DD2.cgi?smart=387:Pfam_tRNA_anti_2(1|95)+Pfam_tRNA_anti-codon(21|96)+Pfam_Exonuc_VII_L(117|385)+	exodeoxyribonuclease VII large subunit; Bidirectionally degrades single-stranded DNA into large acid-insoluble oligonucleotides, which are then degraded further into small acid-soluble oligonucleotides (By similarity)	904649	A81452	AL111168	Cj0325	Cj0325	EC:3.1.11.6	EX7L_CAMJE	Exodeoxyribonuclease 7 large subunit	Exodeoxyribonuclease VII large subunit	KC408804	KC408805	KC408806	KC408807	KC408808	M4MAP8	M4MAP8_CAMJU	Phosphoserine aminotransferase	Q0PBI4	Q9PIH4	YP_002343763.1	YP_002343763.1	YP_002343763.1	cje:Cj0325	xseA	xseA	xseA	xseA
ahpC	192222.Cj0334	http://smart.embl.de/smart/DD2.cgi?smart=198:Pfam_Redoxin(3|155)+Pfam_AhpC-TSA(3|138)+Pfam_1-cysPrx_C(159|193)+	alkyl hydroperoxide reductase	904658	AF044271	AL111168	Alkyl hydroperoxide reductase	Alkyl hydroperoxide reductase subunit C	B81453	Cj0334	Cj0334	EC:1.11.1.15	Q0PBH5	Q0PBH5_CAMJE	Q9ZI13	Q9ZI13_CAMJU	YP_002343772.1	YP_002343772.1	YP_002343772.1	ahpC	ahpC	ahpC	ahpC	cje:Cj0334
flhB	192222.Cj0335	http://smart.embl.de/smart/DD2.cgi?smart=362:Pfam_Bac_export_2(4|346)+	flagellar biosynthesis protein FlhB	904659	AF044271	AL111168	C81453	Cj0335	Cj0335	Flagellar biosynthetic protein	Flagellar biosynthetic protein FlhB	FlhB	I6UAT8	I6UAT8_CAMJU	JQ924817	Q0PBH4	Q0PBH4_CAMJE	Q9ZI12	Q9ZI12_CAMJU	YP_002343773.1	YP_002343773.1	YP_002343773.1	cje:Cj0335	flhB	flhB	flhB	flhB
motB	192222.Cj0336c	http://smart.embl.de/smart/DD2.cgi?smart=247:Pfam_MotB_plug(1|57)+COIL(69|114)+Pfam_OmpA(122|218)+	flagellar motor protein MotB	904660	AF044271	AL111168	Cj0336c	Cj0336c	D81453	Flagellar motor rotation protein MotB	I6ULR1	I6ULR1_CAMJU	JQ924819	MotB	Putative flagellar motor protein	Q0PBH3	Q0PBH3_CAMJE	Q9ZI11	Q9ZI11_CAMJU	YP_002343774.1	YP_002343774.1	YP_002343774.1	cje:Cj0336c	motB	motB	motB	motB
motA	192222.Cj0337c	http://smart.embl.de/smart/DD2.cgi?smart=258:TRANS(28|50)+Pfam_MotA_ExbB(90|222)+	flagellar motor protein MotA	904661	AL111168	Cj0337c	Cj0337c	E81453	Putative flagellar motor proton channel	Q0PBH2	Q0PBH2_CAMJE	YP_002343775.1	YP_002343775.1	YP_002343775.1	cje:Cj0337c	motA	motA	motA	motA
fliN	192222.Cj0351	http://smart.embl.de/smart/DD2.cgi?smart=102:Pfam_SpoA(17|92)+	flagellar motor switch protein	904675	AJ000400	AL111168	Cj0351	Cj0351	F81377	Flagellar motor switch protein	Flagellar switch protein	FliN	JQ924810	O32370	O32370_CAMJU	Q0PBF8	Q0PBF8_CAMJE	YP_002343789.1	YP_002343789.1	YP_002343789.1	cje:Cj0351	fliN	fliN	fliN	fliN
Cj0355c	192222.Cj0355c	http://smart.embl.de/smart/DD2.cgi?smart=223:REC(1|112)+Trans_reg_C(142|217)+	two-component regulator	904679	AL111168	B81378	Cj0355c	Cj0355c	Cj0355c	Q0PBF4	Q0PBF4_CAMJE	Two-component regulator	YP_002343793.1	YP_002343793.1	YP_002343793.1	cje:Cj0355c
Cj0448c	192222.Cj0448c	http://smart.embl.de/smart/DD2.cgi?smart=365:MA(41|304)+	MCP-type signal transduction protein	904771	AL111168	C81389	Cj0448c	Cj0448c	Cj0448c	Putative MCP-type signal transduction protein	Q0PB65	Q0PB65_CAMJE	YP_002343882.1	YP_002343882.1	YP_002343882.1	cje:Cj0448c
clpB	192222.Cj0509c	http://smart.embl.de/smart/DD2.cgi?smart=857:Pfam_Clp_N(19|71)+Pfam_Clp_N(97|146)+AAA(199|343)+COIL(410|468)+COIL(508|526)+AAA(600|766)+ClpB_D2-small(765|854)+	ATP-dependent Clp protease ATP-binding subunit; Part of a stress-induced multi-chaperone system, it is involved in the recovery of the cell from heat-induced damage, in cooperation with DnaK, DnaJ and GrpE. Acts before DnaK, in the processing of protein aggregates. Protein binding stimulates the ATPase activity; ATP hydrolysis unfolds the denatured protein aggregates, which probably helps expose …	904838	AL111168	CLPB_CAMJE	Chaperone protein ClpB	Cj0509c	Cj0509c	F81396	Heat shock protein	O69287	O69287_CAMJU	Q0PB06	Q9PI02	Y13333	YP_002343941.1	YP_002343941.1	YP_002343941.1	cje:Cj0509c	clpB	clpB	clpB	clpB
htpG	192222.Cj0518	http://smart.embl.de/smart/DD2.cgi?smart=608:HATPase_c(21|175)+Pfam_HSP90(199|608)+	heat shock protein 90; Molecular chaperone. Has ATPase activity (By similarity)	904847	AJ000863	AL111168	Chaperone protein HtpG	Cj0518	Cj0518	G81397	HTPG_CAMJE	Heat shock protein 90	Heat shock protein HtpG	High temperature protein G	O52913	O52913_CAMJU	Q0PAZ7	Q9PHZ3	YP_002343950.1	YP_002343950.1	YP_002343950.1	cje:Cj0518	htpG	htpG	htpG	htpG
Cj0519	192222.Cj0519	http://smart.embl.de/smart/DD2.cgi?smart=105:RHOD(4|105)+	rhodanese-like domain protein	904848	AL111168	Cj0519	Cj0519	Cj0519	H81397	Putative rhodanese-like domain protein	Q0PAZ6	Q0PAZ6_CAMJE	YP_002343951.1	YP_002343951.1	YP_002343951.1	cje:Cj0519
Cj0520	192222.Cj0520	http://smart.embl.de/smart/DD2.cgi?smart=144:TRANS(2|20)+COIL(45|79)+COIL(110|137)+	hypothetical protein	904849	A81398	AL111168	Cj0520	Cj0520	Cj0520	Putative membrane protein	Q0PAZ5	Q0PAZ5_CAMJE	YP_002343952.1	YP_002343952.1	YP_002343952.1	cje:Cj0520
flgC	192222.Cj0527c	http://smart.embl.de/smart/DD2.cgi?smart=164:Pfam_Flg_bb_rod(7|35)+Pfam_Flg_bbr_C(96|161)+	flagellar basal body rod protein FlgC	904855	AL111168	Cj0527c	Cj0527c	Flagellar basal-body rod protein	FlgC	G81398	I6ULP6	I6ULP6_CAMJU	JQ924804	Q0PAY9	Q0PAY9_CAMJE	YP_002343958.1	YP_002343958.1	YP_002343958.1	cje:Cj0527c	flgC	flgC	flgC	flgC
fliD	192222.Cj0548	http://smart.embl.de/smart/DD2.cgi?smart=642:Pfam_FliD_N(12|113)+Pfam_Flagellin_IN(135|192)+Pfam_FliD_C(256|497)+COIL(614|642)+	flagellar capping protein; Required for the morphogenesis and for the elongation of the flagellar filament by facilitating polymerization of the flagellin monomers at the tip of growing filament. Forms a capping structure, which prevents flagellin subunits (transported through the central channel of the flagellum) from leaking out without polymerization at the distal end (By similarity)	904875	AL111168	Cj0548	Cj0548	D81401	FLID_CAMJE	Filament cap protein	Flagellar cap protein	Flagellar hook-associated protein 2	Q0PAW8	Q9PHW6	YP_002343979.1	YP_002343979.1	YP_002343979.1	cje:Cj0548	fliD	fliD	fliD	fliD
fliS	192222.Cj0549	http://smart.embl.de/smart/DD2.cgi?smart=128:Pfam_FliS(1|124)+	flagellar protein FliS	904876	AL111168	Cj0549	Cj0549	E81401	Flagellar protein	FliS	I6UAT4	I6UAT4_CAMJU	JQ924812	Q0PAW7	Q0PAW7_CAMJE	YP_002343980.1	YP_002343980.1	YP_002343980.1	cje:Cj0549	fliS	fliS	fliS	fliS
cbf2	192222.Cj0596	http://smart.embl.de/smart/DD2.cgi?smart=273:SIGNAL(1|21)+Pfam_Rotamase_3(105|230)+Pfam_Rotamase_2(112|242)+Pfam_Rotamase(138|228)+	major antigenic peptide PEB-cell binding factor	3RFW	904921	AL111168	CBF2_CAMJE	Cell-binding factor 2	Cj0596	Cj0596	Major antigen peb4A	PEB4=MAJOR antigenic peptide	Q0PAS1	Q46105	Q9R5U1	Q9R5U1_CAMJU	Rotamase Cbf2	S52412	YP_002344026.1	YP_002344026.1	YP_002344026.1	cbf2	cje:Cj0596	peb4cbf2	peb4cbf2	peb4cbf2
fba	192222.Cj0597	http://smart.embl.de/smart/DD2.cgi?smart=354:Pfam_F_bP_aldolase(13|354)+	fructose-bisphosphate aldolase; Catalyzes the aldol condensation of dihydroxyacetone phosphate (DHAP or glycerone-phosphate) with glyceraldehyde 3- phosphate (G3P) to form fructose 1,6-bisphosphate (FBP) in gluconeogenesis and the reverse reaction in glycolysis (By similarity)	3QM3	904922	AL111168	ALF_CAMJE	Cj0597	Cj0597	EC:4.1.2.13	Fructose-1,6-bisphosphate aldolase	Fructose-bisphosphate aldolase	P53818	Q0PAS0	S52413	YP_002344027.1	YP_002344027.1	YP_002344027.1	cje:Cj0597	fba	fba	fba	fba
flgF	192222.Cj0697	http://smart.embl.de/smart/DD2.cgi?smart=270:Pfam_Flg_bb_rod(6|35)+Pfam_Flg_bbr_C(191|265)+	flagellar basal-body rod protein	905016	AL111168	Cj0697	Cj0697	D81340	Flagellar basal-body rod protein	L42557	Q0PAI2	Q0PAI2_CAMJE	Q6LE75	Q6LE75_CAMJU	YP_002344115.1	YP_002344115.1	YP_002344115.1	cje:Cj0697	flgF	flgG2	flgG2	flgG2	flgG2
flgG	192222.Cj0698	http://smart.embl.de/smart/DD2.cgi?smart=263:Pfam_Flg_bb_rod(5|35)+Pfam_Flg_bbr_C(183|261)+	flagellar basal body rod protein FlgG	905017	AL111168	Cj0698	Cj0698	E81340	Flagellar basal-body rod protein	FlgG	I6UJK0	I6UJK0_CAMJU	JQ924806	L42557	Q0PAI1	Q0PAI1_CAMJE	Q6LE74	Q6LE74_CAMJU	YP_002344116.1	YP_002344116.1	YP_002344116.1	cje:Cj0698	flgG	flgG	flgG	flgG
tonB3	192222.Cj0753c	http://smart.embl.de/smart/DD2.cgi?smart=227:TRANS(12|29)+Pfam_TonB_C(151|226)+	TonB transport protein	905065	AL111168	C81346	Cj0753c	Cj0753c	Q0PAD5	Q0PAD5_CAMJE	TonB transport protein	YP_002344162.1	YP_002344162.1	YP_002344162.1	cje:Cj0753c	tonB3	tonB3	tonB3	tonB3
cfrA	192222.Cj0755	http://smart.embl.de/smart/DD2.cgi?smart=696:SIGNAL(1|20)+Pfam_Plug(38|151)+Pfam_TonB_dep_Rec(424|695)+	ferric enterobactin uptake receptor	905066	AL111168	C0LV95	C0LV95_CAMJU	C0LV96	C0LV96_CAMJU	C0LV97	C0LV97_CAMJU	C0LV98	C0LV98_CAMJU	C0LV99	C0LV99_CAMJU	C0LVA0	C0LVA0_CAMJU	C0LVA1	C0LVA1_CAMJU	Cj0755	Cj0755	D81346	FJ771033	FJ771034	FJ771035	FJ771036	FJ771037	FJ771038	FJ771039	Ferric enterobactin receptor	Ferric enterobactin uptake receptor	JN625548	JN625549	K4LKN5	K4LKN5_CAMJU	K4LN61	K4LN61_CAMJU	Q0PAD4	Q0PAD4_CAMJE	YP_002344163.1	YP_002344163.1	YP_002344163.1	cfrA	cfrA	cfrA	cfrA	cje:Cj0755
hrcA	192222.Cj0757	http://smart.embl.de/smart/DDt.cgi?smart=264:	heat-inducible transcription repressor; Negative regulator of class I heat shock genes (grpE- dnaK-dnaJ and groELS operons). Prevents heat-shock induction of these operons (By similarity)	905067	AL111168	Cj0757	Cj0757	E81346	HRCA_CAMJE	Heat shock regulator	Heat-inducible transcription repressor HrcA	O69296	O69296_CAMJU	Q0PAD3	Q9PPG2	Y17165	YP_002344164.1	YP_002344164.1	YP_002344164.1	cje:Cj0757	hrcA	hrcA	hrcA	hrcA
grpE	192222.Cj0758	http://smart.embl.de/smart/DD2.cgi?smart=176:Pfam_GrpE(2|176)+	heat shock protein GrpE; Participates actively in the response to hyperosmotic and heat shock by preventing the aggregation of stress-denatured proteins, in association with DnaK and GrpE. It is the nucleotide exchange factor for DnaK and may function as a thermosensor. Unfolded proteins bind initially to DnaJ; upon interaction with the DnaJ-bound protein, DnaK hydrolyzes its bound ATP, resulting…	905068	AL111168	Cj0758	Cj0758	F81346	GRPE_CAMJE	HSP-70 cofactor	O69297	Protein GrpE	Q0PAD2	Q9PPG1	Y17165	YP_002344165.1	YP_002344165.1	YP_002344165.1	cje:Cj0758	grpE	grpE	grpE	grpE
dnaK	192222.Cj0759	http://smart.embl.de/smart/DD2.cgi?smart=623:Pfam_HSP70(4|600)+	molecular chaperone DnaK; Acts as a chaperone (By similarity)	905069	AL111168	Chaperone protein DnaK	Cj0759	Cj0759	DNAK_CAMJE	G81346	HSP70	Heat shock 70 kDa protein	Heat shock protein 70	JN625550	JN625551	K4M089	K4M089_CAMJU	Molecular chaperone	O69298	Q0PAD1	Y17165	YP_002344166.1	YP_002344166.1	YP_002344166.1	cje:Cj0759	dnaK	dnaK	dnaK	dnaK
Cj0760	192222.Cj0760	http://smart.embl.de/smart/DD2.cgi?smart=340:Lactamase_B(83|290)+	hypothetical protein	905070	AL111168	Cj0760	Cj0760	Cj0760	H81346	Putative uncharacterized protein	Q0PAD0	Q0PAD0_CAMJE	YP_002344167.1	YP_002344167.1	YP_002344167.1	cje:Cj0760
tpx	192222.Cj0779	http://smart.embl.de/smart/DD2.cgi?smart=175:Pfam_Redoxin(19|162)+Pfam_AhpC-TSA(20|144)+	thiol peroxidase; Has antioxidant activity. Could remove peroxides or H(2)O(2) (By similarity)	905088	AL111168	C81349	Cj0779	Cj0779	EC:1.11.1.15	Probable thiol peroxidase	Q0PAB1	Q9PPE0	TPX_CAMJE	YP_002344186.1	YP_002344186.1	YP_002344186.1	cje:Cj0779	tpx	tpx	tpx	tpx
fliP	192222.Cj0820c	http://smart.embl.de/smart/DD2.cgi?smart=244:SIGNAL(1|19)+Pfam_FliP(46|239)+	flagellar biosynthesis protein FliP	4682809	905124	AL111168	AY277719	AY920335	Cj0820c	Cj0820c	D81354	Flagella export apparatus	Flagellar biosynthesis protein	FliP	I6UJK3	I6UJK3_CAMJU	JQ924811	Q0PA70	Q0PA70_CAMJE	Q29XV3	Q29XV3_CAMJU	Q83WM7	Q83WM7_CAMJU	YP_001000505.1	YP_002344227.1	YP_002344227.1	YP_002344227.1	cje:Cj0820c	fliP	fliP	fliP	fliP
Cj0889c	192222.Cj0889c	http://smart.embl.de/smart/DD2.cgi?smart=429:TRANS(7|26)+TRANS(134|156)+HisKA(224|291)+HATPase_c(327|429)+	sensory trasnduction histidine kinase	905181	A81362	AL111168	Cj0889c	Cj0889c	Cj0889c	Putative sensory trasnduction histidine kinase	Q0PA09	Q0PA09_CAMJE	YP_002344288.1	YP_002344288.1	YP_002344288.1	cje:Cj0889c
cysM	192222.Cj0912c	http://smart.embl.de/smart/DD2.cgi?smart=299:Pfam_PALP(7|287)+	cysteine synthase	906009	AL111168	CYSM_CAMJE	Cj0912c	Cj0912c	Cysteine synthase B	EC:2.5.1.47	G81364	JC6185	O-acetylserine (thiol)-lyase B	O-acetylserine sulfhydrylase B	P71128	Q0P9Y7	Q9PP20	U63157	YP_002344310.1	YP_002344310.1	YP_002344310.1	cje:Cj0912c	cysM	cysM	cysM	cysM
cheR	192222.Cj0923c	http://smart.embl.de/smart/DD2.cgi?smart=262:MeTrc(9|259)+	MCP protein methyltransferase; Methylation of the membrane-bound methyl-accepting chemotaxis proteins (MCP) to form gamma-glutamyl methyl ester residues in MCP (By similarity)	905222	AL111168	B48518	B81366	CHER_CAMJE	Chemotaxis protein methyltransferase	Cj0923c	Cj0923c	EC:2.1.1.80	P45676	Q0P9X6	Q9PP10	YP_002344321.1	YP_002344321.1	YP_002344321.1	cheR	cheR	cheR	cheR	cje:Cj0923c
cheB	192222.Cj0924c	http://smart.embl.de/smart/DD2.cgi?smart=184:Pfam_CheB_methylest(3|180)+	MCP protein-glutamate methylesterase	904926	AL111168	C81366	Cj0924c	Cj0924c	D48518	EC:3.1.1.61	Putative MCP protein-glutamate methylesterase	Q0P9X5	Q0P9X5_CAMJE	YP_002344322.1	YP_002344322.1	YP_002344322.1	cheB	cheB	cheB	cheB	cje:Cj0924c
Cj951c	192222.Cj0951c	http://smart.embl.de/smart/DD2.cgi?smart=224:MA(2|223)+	MCP-domain signal transduction protein	905244	AL111168	Cj0951c	Cj0951c	Cj0951c	Cj951c	D4PB86	D4PB86_CAMJU	GU799572	Putative MCP-domain signal transduction protein	Q0P9U8	Q0P9U8_CAMJE	YP_002344349.1	YP_002344349.1	YP_002344349.1	cje:Cj0951c
fliW	192222.Cj1075	http://smart.embl.de/smart/DD2.cgi?smart=129:Pfam_FliW(3|121)+	flagellar assembly protein FliW; Binds to the C-terminal region of flagellin, which is implicated in polymerization, and participates in the assembly of the flagellum	905366	AL111168	Cj1075	Cj1075	F81310	FLIW_CAMJE	Flagellar assembly factor FliW	Q0P9H9	YP_002344468.1	YP_002344468.1	YP_002344468.1	cje:Cj1075	fliW
Cj1110c	192222.Cj1110c	http://smart.embl.de/smart/DD2.cgi?smart=429:PAS(24|90)+PAC(95|137)+PAS(142|209)+PAC(217|259)+MA(248|429)+	MCP-type signal transduction protein	905401	A81315	AL111168	Cj1110c	Cj1110c	Cj1110c	Putative MCP-type signal transduction protein	Q0P9E4	Q0P9E4_CAMJE	YP_002344503.1	YP_002344503.1	YP_002344503.1	cje:Cj1110c
prmA	192222.Cj1117c	http://smart.embl.de/smart/DD2.cgi?smart=281:Pfam_PrmA(10|278)+Pfam_Methyltransf_16(103|236)+Pfam_Methyltransf_23(129|275)+Pfam_MTS(129|266)+Pfam_Methyltransf_31(144|280)+	ribosomal protein L11 methyltransferase; Methylates ribosomal protein L11 (By similarity)	905408	AL111168	Cj1117c	Cj1117c	EC:2.1.1.-	H81315	O86161	O86161_CAMJU	PRMA_CAMJE	Q0P9D7	Q9PNH7	Ribosomal protein L11 methyltransferase	Uncharacterized protein	Y11648	YP_002344510.1	YP_002344510.1	YP_002344510.1	cje:Cj1117c	prmA	prmA	prmA	prmA
cheY	192222.Cj1118c	http://smart.embl.de/smart/DD2.cgi?smart=130:REC(1|116)+	chemotaxis regulatory protein; Involved in the transmission of sensory signals from the chemoreceptors to the flagellar motors. CheY seems to regulate the clockwise (CW) rotation (By similarity)	905409	A81316	AL111168	CHEY_CAMJE	Chemotaxis protein CheY homolog	Cj1118c	Cj1118c	P0C635	P71129	Q0P9D6	YP_002344511.1	YP_002344511.1	YP_002344511.1	cheY	cheY	cheY	cheY	cje:Cj1118c
Cj1136	192222.Cj1136	http://smart.embl.de/smart/DD2.cgi?smart=390:Pfam_Glycos_transf_2(6|90)+	glycosyltransferase	905427	AF400047	AL111168	AY044156	C81318	Cj1136	Cj1136	Cj1136	Putative glycosyltransferase	Q0P9B8	Q0P9B8_CAMJE	Q7BC55	Q7BC55_CAMJU	YP_002344529.1	YP_002344529.1	YP_002344529.1	cje:Cj1136
Cj1137c	192222.Cj1137c	http://smart.embl.de/smart/DD2.cgi?smart=331:Pfam_Caps_synth(4|327)+	glycosyltransferase	905428	AF400047	AL111168	AY044156	Cj1137c	Cj1137c	Cj1137c	D81318	Putative glycosyltransferase	Putative uncharacterized protein	Q0P9B7	Q0P9B7_CAMJE	Q7BC54	Q7BC54_CAMJU	YP_002344530.1	YP_002344530.1	YP_002344530.1	cje:Cj1137c
Cj1138	192222.Cj1138	http://smart.embl.de/smart/DD2.cgi?smart=389:Pfam_Glycos_transf_2(6|87)+	glycosyltransferase	905429	AF400047	AL111168	AY044156	Cj1138	Cj1138	Cj1138	E81318	G3C753	G3C753_CAMJU	GU386443	Putative galactosyltransferase	Putative glycosyltransferase	Q0P9B6	Q0P9B6_CAMJE	Q7BC53	Q7BC53_CAMJU	Truncated galactosyltransferase	YP_002344531.1	YP_002344531.1	YP_002344531.1	cje:Cj1138
cgtB	192222.Cj1139c	http://smart.embl.de/smart/DD2.cgi?smart=303:Pfam_Glyco_tranf_2_3(2|161)+Pfam_Glyco_tranf_2_2(5|175)+Pfam_Glycos_transf_2(5|174)+COIL(216|248)+	beta-1,3 galactosyltransferase	905430	A1E2Q0	A1E2Q0_CAMJU	A1E2Q3	A1E2Q3_CAMJU	A2I3T3	A2I3T3_CAMJU	AF400047	AL111168	AY044156	Beta-1,3 galactosyltransferase	Beta-1,3-galactosyltransferase	CgtB	Cj1139c	Cj1139c	EF066651	EF101695	EF101696	F81318	Q0P9B5	Q0P9B5_CAMJE	Q933S0	Q933S0_CAMJU	YP_002344532.1	YP_002344532.1	YP_002344532.1	cgtB	cje:Cj1139c	wlaN	wlaN	wlaN	wlaN
cstIII	192222.Cj1140	http://smart.embl.de/smart/DD2.cgi?smart=294:Pfam_CST-I(4|288)+	alpha-2,3 sialyltransferase	2,3-sialyl transferase	905431	A2I3T4	A2I3T4_CAMJU	AF195055	AF257460	AF400047	AL111168	AY044156	Alpha-2,3 sialyltransferase	Alpha-2,3-sialyltransferase	Cj1140	Cj1140	Cst-III	CstIII	EC:2.4.99.-	EF066651	EF101695	EF101696	G81318	Q0P9B4	Q0P9B4_CAMJE	Q7BP25	Q7BP25_CAMJU	YP_002344533.1	YP_002344533.1	YP_002344533.1	cje:Cj1140	cst-III	cstIII	cstIII	cstIII	cstIII
neuB1	192222.Cj1141	http://smart.embl.de/smart/DD2.cgi?smart=343:Pfam_NeuB(35|270)+SAF(284|343)+	sialic acid synthase	905432	A1E2Q2	A1E2Q2_CAMJU	AF195055	AF257460	AF400047	AL111168	AY044156	Cj1141	Cj1141	EC:2.5.1.56	EF066651	EF101695	EF101696	H81318	NeuB1	Putative sialic acid synthase	Q0P9B3	Q0P9B3_CAMJE	Q7BC51	Q7BC51_CAMJU	Q9EU02	Q9EU02_CAMJU	SiaC	Sialic acid synthase	YP_002344534.1	YP_002344534.1	YP_002344534.1	cje:Cj1141	neuB1	neuB1	neuB1	neuB1
siaA	192222.Cj1142	http://smart.embl.de/smart/DD2.cgi?smart=371:Pfam_Epimerase_2(22|354)+	UDP-N-acetylglucosamine 2-epimerase	905433	A81319	AF195055	AF257460	AF400047	AL111168	AY044156	Cj1142	Cj1142	EC:5.1.3.-	N-acetyl mannosamine synthesis protein	Putative UDP-N-acetylglucosamine 2-epimerase	Q0P9B2	Q0P9B2_CAMJE	Q7BP23	Q7BP23_CAMJU	SiaA	YP_002344535.1	YP_002344535.1	YP_002344535.1	cje:Cj1142	neuC1	neuC1	neuC1	neuC1	siaA
neuA1	192222.Cj1143	http://smart.embl.de/smart/DD2.cgi?smart=536:Pfam_CgtA(5|311)+Pfam_CTP_transf_3(319|532)+	bifunctional beta-1,4-N-acetylgalactosaminyltransferase/CMP-Neu5Ac synthase	905434	AL111168	B81319	Cj1143	Cj1143	EC:2.7.7.43	Q0P9B1	Q0P9B1_CAMJE	YP_002344536.1	YP_002344536.1	YP_002344536.1	cje:Cj1143	neuA1	neuA1	neuA1	neuA1
Cj1144c	192222.Cj1145c	http://smart.embl.de/smart/DD2.cgi?smart=281:Pfam_Gly_transf_sug(26|126)+	hypothetical protein	905436	AF400047	AL111168	AY044156	Cj1144c	Cj1145c	Cj1145c	Putative uncharacterized protein	Q0P9B0	Q0P9B0_CAMJE	Q932V3	Q932V3_CAMJU	YP_002344537.1	YP_002344537.1	YP_002344537.1	cje:Cj1145c
omp50	192222.Cj1170c	http://smart.embl.de/smart/DD2.cgi?smart=473:Pfam_DUF3373(1|473)+	50 kda outer membrane protein	50 kDa outer membrane protein	905460	AJ582064	AJ582065	AL111168	Cj1170c	Cj1170c	D81322	Q0P986	Q0P986_CAMJE	Q70GF2	Q70GF2_CAMJU	Q70GF3	Q70GF3_CAMJU	YP_002344561.1	YP_002344561.1	YP_002344561.1	cje:Cj1170c	omp50	omp50	omp50	omp50
fliR	192222.Cj1179c	http://smart.embl.de/smart/DD2.cgi?smart=255:Pfam_Bac_export_1(9|250)+	flagellar biosynthesis protein FliR; Role in flagellar biosynthesis (By similarity)	905469	AL111168	Cj1179c	Cj1179c	E81323	Flagellar biosynthetic protein fliR	I6TSQ6	I6TSQ6_CAMJU	JQ924818	Q0P977	Q0P977_CAMJE	YP_002344570.1	YP_002344570.1	YP_002344570.1	cje:Cj1179c	fliR	fliR	fliR	fliR
cetA	192222.Cj1190c	http://smart.embl.de/smart/DD2.cgi?smart=459:TRANS(7|41)+COIL(76|107)+MA(141|358)+	bipartate energy taxis response protein CetA	905480	AL111168	Bipartate energy taxis response protein cetA	Cj1190c	Cj1190c	H81324	Q0P966	Q0P966_CAMJE	YP_002344581.1	YP_002344581.1	YP_002344581.1	cetA	cetA	cetA	cetA	cje:Cj1190c
groS	192222.Cj1220	http://smart.embl.de/smart/DD2.cgi?smart=86:Cpn10(2|85)+	co-chaperonin GroES; Binds to Cpn60 in the presence of Mg-ATP and suppresses the ATPase activity of the latter (By similarity)	10 kDa chaperonin	905510	AL111168	CH10_CAMJE	Cj1220	Cj1220	F81328	GroES protein	O69288	P56970	Protein Cpn10	Q0P936	Y13334	YP_002344611.1	YP_002344611.1	YP_002344611.1	cje:Cj1220	groES	groES	groES	groS
groL	192222.Cj1221	http://smart.embl.de/smart/DD2.cgi?smart=545:Pfam_Cpn60_TCP1(22|523)+	molecular chaperone GroEL; Prevents misfolding and promotes the refolding and proper assembly of unfolded polypeptides generated under stress conditions (By similarity)	60 kD chaperonin	60 kDa chaperonin	905511	AF461064	AF461533	AF461534	AF461535	AF461536	AF461537	AL111168	AY044099	AY628399	AY628400	AY628401	AY789009	CH60_CAMJE	Cj1221	Cj1221	DQ059446	DQ059447	DQ059448	DQ059453	G81328	GroEL	GroEL protein	HQ213856	Heat shock protein 60 kDa	KC405095	KC405120	KC405145	KC405170	KC405195	M4MJ43	M4MJ43_CAMJU	O69289	Protein Cpn60	Q0P935	Q2QJP8	Q2QJP8_CAMJU	Q2QJQ3	Q2QJQ3_CAMJU	Q32WF2	Q32WF2_CAMJU	Q5QEZ0	Q5QEZ0_CAMJU	Q5QEZ1
dccS	192222.Cj1222c	http://smart.embl.de/smart/DD2.cgi?smart=396:TRANS(5|27)+TRANS(159|178)+HisKA(191|254)+HATPase_c(296|395)+	two-component sensor histidine kinase	905512	AL111168	Cj1222c	Cj1222c	EC:2.7.13.3	H81328	Q0P934	Q0P934_CAMJE	Two-component sensor (Histidine kinase)	YP_002344613.1	YP_002344613.1	YP_002344613.1	cje:Cj1222c	dccS	dccS	dccS	dccS
Cj1226c	192222.Cj1226c	http://smart.embl.de/smart/DD2.cgi?smart=415:TRANS(6|28)+HAMP(157|210)+HisKA(211|269)+HATPase_c(310|411)+	two-component sensor	905517	AL111168	Cj1226c	Cj1226c	Cj1226c	D81329	EC:2.7.13.3	Putative two-component sensor (Histidine kinase)	Q0P930	Q0P930_CAMJE	YP_002344617.1	YP_002344617.1	YP_002344617.1	cje:Cj1226c
cbpA	192222.Cj1229	http://smart.embl.de/smart/DD2.cgi?smart=297:DnaJ(2|59)+Pfam_CTDII(134|205)+Pfam_CTDII(208|290)+	curved-DNA binding protein	905520	AL111168	Cj1229	Cj1229	G81329	Putative curved-DNA binding protein	Q0P927	Q0P927_CAMJE	YP_002344620.1	YP_002344620.1	YP_002344620.1	cbpA	cbpA	cbpA	cbpA	cje:Cj1229
pdxA	192222.Cj1239	http://smart.embl.de/smart/DD2.cgi?smart=364:Pfam_PdxA(22|358)+	4-hydroxythreonine-4-phosphate dehydrogenase; Catalyzes the NAD(P)-dependent oxidation of 4- (phosphohydroxy)-L-threonine (HTP) into 2-amino-3-oxo-4- (phosphohydroxy)butyric acid which spontaneously decarboxylates to form 3-amino-2-oxopropyl phosphate (AHAP) (By similarity)	3TSN	4-(phosphohydroxy)-L-threonine dehydrogenase	4-hydroxythreonine-4-phosphate dehydrogenase	905530	A81331	AL111168	Cj1239	Cj1239	EC:1.1.1.262	PDXA_CAMJE	Q0P917	Q9PN58	YP_002344630.1	YP_002344630.1	YP_002344630.1	cje:Cj1239	pdxA	pdxA	pdxA	pdxA
Cj1252	192222.Cj1252	http://smart.embl.de/smart/DD2.cgi?smart=682:SIGNAL(1|18)+Pfam_OstA_C(266|489)+Pfam_OstA_C(478|601)+	periplasmic protein	905543	AL111168	Cj1252	Cj1252	Cj1252	F81332	Putative periplasmic protein	Q0P904	Q0P904_CAMJE	YP_002344643.1	YP_002344643.1	YP_002344643.1	cje:Cj1252
dnaJ	192222.Cj1260c	http://smart.embl.de/smart/DD2.cgi?smart=373:DnaJ(3|61)+Pfam_DnaJ_CXXCXGXG(148|207)+Pfam_CTDII(264|342)+	molecular chaperone DnaJ; Participates actively in the response to hyperosmotic and heat shock by preventing the aggregation of stress-denatured proteins and by disaggregating proteins, also in an autonomous, DnaK-independent fashion. Unfolded proteins bind initially to DnaJ; upon interaction with the DnaJ-bound protein, DnaK hydrolyzes its bound ATP, resulting in the formation of a stable comple…	905551	AB542732	AB543241	AF052661	AF053962	AL111168	Chaperone protein DnaJ	Chaperone protein dnaJ	Cj1260c	Cj1260c	DNAJ_CAMJE	F1SWF8	F1SWF8_CAMJU	F1SWG9	F1SWG9_CAMJU	F81333	O68797	O85213	Q0P8Z6	Q9PN37	T48660	YP_002344651.1	YP_002344651.1	YP_002344651.1	cje:Cj1260c	dnaJ	dnaJ	dnaJ	dnaJ
racS	192222.Cj1262	http://smart.embl.de/smart/DD2.cgi?smart=411:TRANS(11|30)+Pfam_HAMP(135|202)+HisKA(207|262)+HATPase_c(308|410)+	two-component sensor histidine kinase	905553	AF053961	AL111168	Cj1262	Cj1262	EC:2.7.13.3	H81333	O68796	O68796_CAMJU	Putative histidine protein kinase	Q0P8Z4	Q0P8Z4_CAMJE	Two-component sensor (Histidine kinase)	YP_002344653.1	YP_002344653.1	YP_002344653.1	cje:Cj1262	racS	racS	racS	racS
hydB	192222.Cj1266c	http://smart.embl.de/smart/DD2.cgi?smart=571:Pfam_NiFeSe_Hases(40|553)+	Ni/Fe-hydrogenase large subunit	905557	AL111168	Cj1266c	Cj1266c	D81334	EC:1.12.5.1	Ni/Fe-hydrogenase large subunit	Q0P8Z0	Q0P8Z0_CAMJE	YP_002344657.1	YP_002344657.1	YP_002344657.1	cje:Cj1266c	hydB	hydB	hydB	hydB
Cj1318	192222.Cj1318	http://smart.embl.de/smart/DD2.cgi?smart=649:Pfam_MAF_flag10(217|391)+COIL(534|569)+	motility accessory factor	Cj1318	Cj1318	YP_002344708.1	YP_002344708.1	maf1	maf1
pseD	192222.Cj1333	http://smart.embl.de/smart/DD2.cgi?smart=653:Pfam_MAF_flag10(212|388)+	PseD protein	905625	AL111168	B81277	Cj1333	Cj1333	PseD protein	Q0P8S5	Q0P8S5_CAMJE	YP_002344722.1	YP_002344722.1	YP_002344722.1	cje:Cj1333	pseD	pseD	pseD	pseD
maf3	192222.Cj1334	http://smart.embl.de/smart/DD2.cgi?smart=619:Pfam_MAF_flag10(202|378)+	motility accessory factor	905626	AL111168	C81277	Cj1334	Cj1334	Putative uncharacterized protein maf3	Q0P8S4	Q0P8S4_CAMJE	YP_002344723.1	YP_002344723.1	YP_002344723.1	cje:Cj1334	maf3	maf3	maf3	maf3
maf4	192222.Cj1335	http://smart.embl.de/smart/DD2.cgi?smart=649:Pfam_MAF_flag10(217|391)+COIL(534|569)+	motility accessory factor	905610	905627	AL111168	C81275	Cj1335	Cj1335	Putative uncharacterized protein maf1	Putative uncharacterized protein maf4	Q0P8S3	Q0P8S3_CAMJE	YP_002344708.1	YP_002344724.1	YP_002344724.1	YP_002344724.1	cje:Cj1318	cje:Cj1335	maf1	maf4	maf4	maf4	maf4
pseE	192222.Cj1337	http://smart.embl.de/smart/DD2.cgi?smart=628:Pfam_MAF_flag10(206|382)+	PseE protein	905629	AL111168	Cj1337	Cj1337	F81277	PseE protein	Q0P8S2	Q0P8S2_CAMJE	YP_002344725.1	YP_002344725.1	YP_002344725.1	cje:Cj1337	pseE	pseE	pseE	pseE
flaB	192222.Cj1338c	http://smart.embl.de/smart/DD2.cgi?smart=572:Pfam_Flagellin_N(5|143)+Pfam_Flagellin_IN(187|249)+Pfam_Flagellin_IN(252|303)+Pfam_Flagellin_C(486|571)+	flagellin; Flagellin is the subunit protein which polymerizes to form the filaments of bacterial flagella	905630	A8U4T4	A8U4T4_CAMJU	AB098070	AF015090	AF015095	AF050187	AF050189	AF050193	AF354548	AF354549	AF354553	AF354554	AF354555	AL111168	AY226587	AY226588	AY845442	AY845443	AY845444	AY845453	AY845456	AY845464	AY845471	AY845472	AY845473	AY845474	AY845492	AY845494	AY845495	AY845509	AY845519	AY845536	AY845537	AY845544	AY845545	AY845553	AY845554	AY845555	AY845557	AY845561	AY845565	AY845582	AY845583	AY845585	AY845589
Cj1339c	192222.Cj1339c	http://smart.embl.de/smart/DD2.cgi?smart=572:Pfam_Flagellin_N(5|143)+Pfam_Flagellin_IN(187|247)+Pfam_Flagellin_IN(252|303)+Pfam_Flagellin_C(486|571)+	flagellin; Flagellin is the subunit protein which polymerizes to form the filaments of bacterial flagella	905631	A8U4S7	A8U4S7_CAMJU	A8U4U3	A8U4U3_CAMJU	A8U4V0	A8U4V0_CAMJU	AB098068	AB103061	AF015092	AF015093	AF015094	AF015096	AF015098	AF015099	AF015100	AF015102	AF015107	AF015110	AF015111	AF015112	AF015113	AF015114	AF015115	AF050185	AF050186	AF050188	AF050192	AF050196	AF050197	AF354546	AF354547	AF354550	AF354551	AF354552	AF354556	AF354557	AF369577	AF369578	AF369579	AF369580	AF369582	AF369583	AF369584	AF369585	AF369586
Cj1340c	192222.Cj1340c	http://smart.embl.de/smart/DD2.cgi?smart=605:Pfam_MAF_flag10(203|375)+	hypothetical protein	905632	A81278	AL111168	Cj1340c	Cj1340c	Cj1340c	Putative uncharacterized protein	Q0P8R9	Q0P8R9_CAMJE	YP_002344728.1	YP_002344728.1	YP_002344728.1	cje:Cj1340c
maf6	192222.Cj1341c	http://smart.embl.de/smart/DD2.cgi?smart=607:Pfam_MAF_flag10(203|372)+	motility accessory factor	905633	AL111168	B81278	Cj1341c	Cj1341c	Putative uncharacterized protein maf6	Q0P8R8	Q0P8R8_CAMJE	YP_002344729.1	YP_002344729.1	YP_002344729.1	cje:Cj1341c	maf6	maf6	maf6	maf6
fldA	192222.Cj1382c	http://smart.embl.de/smart/DD2.cgi?smart=163:Pfam_Flavodoxin_1(5|154)+	flavodoxin FldA; Low-potential electron donor to a number of redox enzymes (By similarity)	905675	AL111168	C81283	Cj1382c	Cj1382c	Flavodoxin	Q0P8M7	Q0P8M7_CAMJE	YP_002344770.1	YP_002344770.1	YP_002344770.1	cje:Cj1382c	fldA	fldA	fldA	fldA
katA	192222.Cj1385	http://smart.embl.de/smart/DD2.cgi?smart=474:Catalase(5|388)+Pfam_Catalase-rel(407|473)+	catalase; Decomposes hydrogen peroxide into water and oxygen; serves to protect cells from the toxic effects of hydrogen peroxide	905678	AL111168	CATA_CAMJE	Catalase	Cj1385	Cj1385	EC:1.11.1.6	F81283	I40767	Q0P8M4	Q59296	X85130	YP_002344773.1	YP_002344773.1	YP_002344773.1	cje:Cj1385	katA	katA	katA	katA
flgI	192222.Cj1462	http://smart.embl.de/smart/DD2.cgi?smart=348:SIGNAL(1|16)+Pfam_FlgI(18|348)+	flagellar basal body P-ring protein; Assembles around the rod to form the L-ring and probably protects the motor/basal body from shearing forces during rotation (By similarity)	905750	AL111168	Basal body P-ring protein	Cj1462	Cj1462	E81292	FLGI_CAMJE	Flagellar P-ring protein	Q0P8F3	Q9PMJ8	YP_002344844.1	YP_002344844.1	YP_002344844.1	cje:Cj1462	flgI	flgI	flgI	flgI
flgK	192222.Cj1466	http://smart.embl.de/smart/DD2.cgi?smart=608:Pfam_Flg_bb_rod(7|35)+COIL(194|220)+Pfam_Flg_bbr_C(528|606)+	flagellar hook-associated protein FlgK	905754	A81293	AL111168	Cj1466	Cj1466	Putative flagellar hook-associated protein	Q0P8E9	Q0P8E9_CAMJE	YP_002344848.1	YP_002344848.1	YP_002344848.1	cje:Cj1466	flgK	flgK	flgK	flgK
Cj1476c	192222.Cj1476c	http://smart.embl.de/smart/DD2.cgi?smart=1186:Pfam_POR_N(16|248)+Pfam_POR(425|609)+EKR(624|682)+Pfam_Fer4(685|708)+Pfam_Fer4_10(685|761)+Pfam_Fer4_8(689|764)+Pfam_Fer4_7(691|763)+Pfam_Fer4_17(691|765)+Pfam_TPP_enzyme_C(954|1075)+	pyruvate-flavodoxin oxidoreductase; Oxidoreductase required for the transfer of electrons from pyruvate to flavodoxin (By similarity)	905763	A81294	AL111168	Cj1476c	Cj1476c	Cj1476c	EC:1.2.7.-	Pyruvate-flavodoxin oxidoreductase	Q0P8E1	Q0P8E1_CAMJE	YP_002344856.1	YP_002344856.1	YP_002344856.1	cje:Cj1476c
Cj1492c	192222.Cj1492c	http://smart.embl.de/smart/DD2.cgi?smart=403:PAS(7|72)+PAC(78|120)+HATPase_c(290|400)+	two-component sensor	905779	A81296	AL111168	Cj1492c	Cj1492c	Cj1492c	Putative two-component sensor	Q0P8C5	Q0P8C5_CAMJE	YP_002344872.1	YP_002344872.1	YP_002344872.1	cje:Cj1492c
Cj1506c	192222.Cj1506c	http://smart.embl.de/smart/DD2.cgi?smart=700:TRANS(7|29)+TRANS(328|350)+MA(508|699)+	MCP-type signal transduction protein	905796	AL111168	Cj1506c	Cj1506c	Cj1506c	F81297	Putative MCP-type signal transduction protein	Q0P8B2	Q0P8B2_CAMJE	YP_002344885.1	YP_002344885.1	YP_002344885.1	cje:Cj1506c
Cj1564	192222.Cj1564	http://smart.embl.de/smart/DD2.cgi?smart=662:TRANS(20|42)+Pfam_Cache_1(163|237)+TRANS(291|313)+MA(470|661)+	methyl-accepting chemotaxis signal transduction protein	904333	AL111168	B81251	Cj1564	Cj1564	Cj1564	Q0P864	Q0P864_CAMJE	YP_002344933.1	YP_002344933.1	YP_002344933.1	cje:Cj1564
pflA	192222.Cj1565c	http://smart.embl.de/smart/DD2.cgi?smart=788:SIGNAL(1|16)+Pfam_TPR_16(332|404)+	paralysed flagellum protein	4683382	905864	AL111168	Cj1565c	Cj1565c	I40776	Paralysed flagellum protein	PflA protein	Q0P863	Q0P863_CAMJE	Q46092	Q46092_CAMJU	U09019	YP_001001205.1	YP_002344934.1	YP_002344934.1	YP_002344934.1	cje:Cj1565c	pflA	pflA	pflA	pflA
Cj1608	192222.Cj1608	http://smart.embl.de/smart/DD2.cgi?smart=295:REC(1|103)+	two-component regulator	905875	AL111168	Cj1608	Cj1608	Cj1608	F81256	Putative two-component regulator	Q0P820	Q0P820_CAMJE	YP_002344977.1	YP_002344977.1	YP_002344977.1	cje:Cj1608
Cj1613c	192222.Cj1613c	http://smart.embl.de/smart/DD2.cgi?smart=251:Pfam_DUF2470(2|75)+Pfam_Pyridox_oxidase(87|180)+	pyridoxamine 5'-phosphate oxidase	905880	AL111168	C81257	Cj1613c	Cj1613c	Cj1613c	Putative pyridoxamine 5'-phosphate oxidase	Q0P815	Q0P815_CAMJE	YP_002344982.1	YP_002344982.1	YP_002344982.1	cje:Cj1613c
Cj1658	192222.Cj1658	http://smart.embl.de/smart/DD2.cgi?smart=696:SIGNAL(1|21)+COIL(126|154)+Pfam_FTR1(310|554)+Pfam_FTR1(536|643)+TRANS(668|685)+	iron permease	905930	AL111168	Cj1658	Cj1658	Cj1658	G81262	Putative iron permease	Q0P7X1	Q0P7X1_CAMJE	YP_002345026.1	YP_002345026.1	YP_002345026.1	cje:Cj1658
p19	192222.Cj1659	http://smart.embl.de/smart/DD2.cgi?smart=179:Pfam_Iron_transport(19|176)+	periplasmic protein p19	19 kDa periplasmic protein	905931	AL111168	Cj1659	Cj1659	H81262	O07089	O07089_CAMJU	Periplasmic protein p19	Q0P7X0	Q0P7X0_CAMJE	Y13641	YP_002345027.1	YP_002345027.1	YP_002345027.1	cje:Cj1659	p19	p19	p19	p19
Cj1660	192222.Cj1660	http://smart.embl.de/smart/DD2.cgi?smart=467:TRANS(4|21)+TRANS(28|50)+TRANS(60|79)+TRANS(86|105)+TRANS(120|142)+TRANS(154|176)+TRANS(196|218)+TRANS(244|266)+Pfam_DUF2318(296|399)+Pfam_YHS(407|454)+	integral membrane protein	905932	A81263	AL111168	Cj1660	Cj1660	Cj1660	O07090	O07090_CAMJU	Putative integral membrane protein	Putative uncharacterized protein	Q0P7W9	Q0P7W9_CAMJE	Y13641	YP_002345028.1	YP_002345028.1	YP_002345028.1	cje:Cj1660
Cj1661	192222.Cj1661	http://smart.embl.de/smart/DD2.cgi?smart=430:Pfam_MacB_PCD(8|249)+Pfam_FtsX(308|423)+	ABC transporter permease	905933	AL111168	B81263	Cj1661	Cj1661	Cj1661	Possible ABC transport system permease	Q0P7W8	Q0P7W8_CAMJE	YP_002345029.1	YP_002345029.1	YP_002345029.1	cje:Cj1661
Cj1662	192222.Cj1662	http://smart.embl.de/smart/DD2.cgi?smart=372:Pfam_MacB_PCD(11|224)+Pfam_FtsX(246|365)+	integral membrane protein	905934	AL111168	C81263	Cj1662	Cj1662	Cj1662	Putative integral membrane protein	Q0P7W7	Q0P7W7_CAMJE	YP_002345030.1	YP_002345030.1	YP_002345030.1	cje:Cj1662
Cj1663	192222.Cj1663	http://smart.embl.de/smart/DD2.cgi?smart=217:AAA(31|217)+	ABC transporter ATP-binding protein	905935	AL111168	Cj1663	Cj1663	Cj1663	D81263	Q0P7W6	Q0P7W6_CAMJE	YP_002345031.1	YP_002345031.1	YP_002345031.1	cje:Cj1663
Cj1664	192222.Cj1664	http://smart.embl.de/smart/DD2.cgi?smart=162:SIGNAL(1|19)+Pfam_Redoxin(27|162)+Pfam_AhpC-TSA(28|144)+Pfam_Thioredoxin_2(48|158)+Pfam_Thioredoxin_8(52|141)+	periplasmic thiredoxin	905936	AL111168	Cj1664	Cj1664	Cj1664	E81263	Putative periplasmic thiredoxin	Q0P7W5	Q0P7W5_CAMJE	YP_002345032.1	YP_002345032.1	YP_002345032.1	cje:Cj1664
fliQ	192222.Cj1675	http://smart.embl.de/smart/DD2.cgi?smart=89:Pfam_Bac_export_3(4|79)+	flagellar biosynthesis protein FliQ	905950	AL111168	Cj1675	Cj1675	Flagellar biosynthetic protein	H81264	Q0P7V4	Q0P7V4_CAMJE	YP_002345043.1	YP_002345043.1	YP_002345043.1	cje:Cj1675	fliQ	fliQ	fliQ	fliQ
rsmA	192222.Cj1711c	http://smart.embl.de/smart/DD2.cgi?smart=266:rADc(18|188)+	dimethyladenosine transferase; Specifically dimethylates two adjacent adenosines (A1518 and A1519) in the loop of a conserved hairpin near the 3'-end of 16S rRNA in the 30S particle. May play a critical role in biogenesis of 30S subunits (By similarity)	16S rRNA dimethyladenosine transferase	16S rRNA dimethylase	905985	AL111168	C81269	Cj1711c	Cj1711c	EC:2.1.1.182	Q0P7S0	Q9PLW7	RSMA_CAMJE	Ribosomal RNA small subunit methyltransferase A	YP_002345077.1	YP_002345077.1	YP_002345077.1	cje:Cj1711c	ksgA	ksgA	ksgA	rsmA
flgE2	192222.Cj1729c	http://smart.embl.de/smart/DD2.cgi?smart=865:Pfam_Flg_bb_rod(5|35)+Pfam_Flagellin_IN(295|352)+Pfam_FlaE(615|743)+Pfam_Flg_bbr_C(785|863)+	flagellar hook protein FlgE	906004	AJ224792	AL111168	Cj1729c	Cj1729c	E81271	Flagellar hook subunit protein	FlgE protein	O86147	O86147_CAMJU	Q0P7Q2	Q0P7Q2_CAMJE	YP_002345095.1	YP_002345095.1	YP_002345095.1	cje:Cj1729c	flgE	flgE	flgE	flgE	flgE2
[truncated: 410 more columns]

## Sheet: Protein_interactions
#node1	node2	node1_string_internal_id	node2_string_internal_id	node1_external_id	node2_external_id	neighborhood_on_chromosome	gene_fusion	phylogenetic_cooccurrence	homology	coexpression	experimentally_determined_interaction	database_annotated	automated_textmining	combined_score
flgF	flgD	3470130	3469528	192222.Cj0697	192222.Cj0042	0.709	0	0.566	0	0.999	0	0	0	0.999
siaA	neuB1	3470550	3470549	192222.Cj1142	192222.Cj1141	0.957	0.427	0.752	0	0.894	0	0	0	0.999
iscS	Cj0239c	3469698	3469697	192222.Cj0240c	192222.Cj0239c	0.952	0	0.777	0	0.987	0	0	0	0.999
cheA	cheW	3469740	3469739	192222.Cj0284c	192222.Cj0283c	0.957	0	0.778	0	0.999	0	0	0	0.999
cheV	cheA	3469741	3469740	192222.Cj0285c	192222.Cj0284c	0.957	0.671	0.770	0.617	0.999	0	0	0	0.999
flgG	flgD	3470131	3469528	192222.Cj0698	192222.Cj0042	0.709	0	0.537	0	0.999	0	0	0	0.999
fliS	fliD	3469995	3469994	192222.Cj0549	192222.Cj0548	0.939	0	0.173	0	0.989	0	0	0	0.999
flgG	flgF	3470131	3470130	192222.Cj0698	192222.Cj0697	0.919	0	0.778	0.673	0.990	0	0	0	0.999
Cj0043	flgD	3469529	3469528	192222.Cj0043	192222.Cj0042	0.957	0	0.370	0	0.968	0	0	0	0.999
groL	groS	3470627	3470626	192222.Cj1221	192222.Cj1220	0.928	0	0.661	0	0.999	0	0	0	0.999
motB	cheA	3469789	3469740	192222.Cj0336c	192222.Cj0284c	0.709	0	0	0	0.995	0	0	0	0.998
fliM	fliY	3469539	3469538	192222.Cj0060c	192222.Cj0059c	0.957	0	0.776	0	0.858	0	0	0	0.998
flgI	flgG	3470859	3470131	192222.Cj1462	192222.Cj0698	0.709	0	0.778	0	0.984	0	0	0	0.998
grpE	hrcA	3470180	3470179	192222.Cj0758	192222.Cj0757	0.946	0	0	0	0.978	0	0	0	0.998
flgF	flgC	3470130	3469973	192222.Cj0697	192222.Cj0527c	0.709	0	0.778	0	0.979	0	0	0	0.998
dnaK	grpE	3470181	3470180	192222.Cj0759	192222.Cj0758	0.926	0	0.753	0	0.920	0	0	0	0.998
flgC	flgD	3469973	3469528	192222.Cj0527c	192222.Cj0042	0.709	0	0.423	0	0.992	0	0	0	0.998
p19	Cj1658	3471041	3471040	192222.Cj1659	192222.Cj1658	0.946	0	0.773	0	0.837	0	0	0	0.997
flgI	flgD	3470859	3469528	192222.Cj1462	192222.Cj0042	0.709	0	0.646	0	0.978	0	0	0	0.997
Cj1663	Cj1662	3471045	3471044	192222.Cj1663	192222.Cj1662	0.957	0	0.776	0	0.737	0	0	0	0.997
flgI	flgF	3470859	3470130	192222.Cj1462	192222.Cj0697	0.709	0	0.707	0	0.973	0	0	0	0.997
dnaK	hrcA	3470181	3470179	192222.Cj0759	192222.Cj0757	0.926	0	0	0	0.955	0	0	0	0.996
motA	motB	3469790	3469789	192222.Cj0337c	192222.Cj0336c	0.946	0	0.758	0	0.768	0	0	0	0.996
fliA	fliY	3469540	3469538	192222.Cj0061c	192222.Cj0059c	0.957	0	0.768	0	0.641	0	0	0	0.996
flgG	flgC	3470131	3469973	192222.Cj0698	192222.Cj0527c	0.709	0	0.776	0	0.952	0	0	0	0.996
Cj1663	Cj1661	3471045	3471043	192222.Cj1663	192222.Cj1661	0.957	0	0.778	0	0.624	0	0	0	0.996
Cj1661	Cj1660	3471043	3471042	192222.Cj1661	192222.Cj1660	0.946	0	0.778	0	0.685	0	0	0	0.995
flgE2	flgD	3471109	3469528	192222.Cj1729c	192222.Cj0042	0.708	0	0.489	0	0.967	0	0	0	0.994
flgK	Cj0043	3470863	3469529	192222.Cj1466	192222.Cj0043	0.709	0	0.573	0	0.961	0	0	0	0.994
cheB	cheR	3470337	3470336	192222.Cj0924c	192222.Cj0923c	0.934	0	0.778	0	0.663	0	0	0	0.994
neuA1	neuB1	3470551	3470549	192222.Cj1143	192222.Cj1141	0.859	0	0.674	0	0.894	0	0	0	0.994
fliA	fliM	3469540	3469539	192222.Cj0061c	192222.Cj0060c	0.946	0	0.616	0	0.730	0	0	0	0.993
flgE2	flgC	3471109	3469973	192222.Cj1729c	192222.Cj0527c	0.709	0	0.774	0	0.891	0	0	0	0.992
neuA1	siaA	3470551	3470550	192222.Cj1143	192222.Cj1142	0.859	0	0.490	0	0.894	0	0	0	0.991
flgK	flgF	3470863	3470130	192222.Cj1466	192222.Cj0697	0.709	0	0.673	0	0.915	0	0	0	0.991
fliG	fliY	3469772	3469538	192222.Cj0319	192222.Cj0059c	0.709	0	0.777	0	0.873	0	0	0	0.991
flgC	Cj0043	3469973	3469529	192222.Cj0527c	192222.Cj0043	0.709	0	0.772	0	0.874	0	0	0	0.990
fliN	fliM	3469804	3469539	192222.Cj0351	192222.Cj0060c	0.708	0	0.775	0	0.847	0	0	0	0.989
fliG	fliM	3469772	3469539	192222.Cj0319	192222.Cj0060c	0.709	0	0.778	0	0.853	0	0	0	0.989
flgI	Cj0043	3470859	3469529	192222.Cj1462	192222.Cj0043	0.709	0	0.364	0	0.943	0	0	0	0.988
fliN	fliG	3469804	3469772	192222.Cj0351	192222.Cj0319	0.709	0	0.757	0	0.849	0	0	0	0.988
Cj1660	p19	3471042	3471041	192222.Cj1660	192222.Cj1659	0.884	0	0.777	0	0.603	0	0	0	0.988
flgK	flgD	3470863	3469528	192222.Cj1466	192222.Cj0042	0.709	0	0.240	0	0.953	0	0	0	0.988
flgF	fliM	3470130	3469539	192222.Cj0697	192222.Cj0060c	0.709	0	0.760	0	0.838	0	0	0	0.987
Cj1660	Cj1658	3471042	3471040	192222.Cj1660	192222.Cj1658	0.864	0	0.778	0	0.615	0	0	0	0.987
Cj1662	Cj1660	3471044	3471042	192222.Cj1662	192222.Cj1660	0.903	0	0.778	0	0.482	0	0	0	0.987
Cj1661	p19	3471043	3471041	192222.Cj1661	192222.Cj1659	0.834	0	0.778	0	0.695	0	0	0	0.987
siaA	cstIII	3470550	3470548	192222.Cj1142	192222.Cj1140	0.864	0	0	0	0.894	0	0	0	0.985
flgE2	flgG	3471109	3470131	192222.Cj1729c	192222.Cj0698	0.709	0	0.757	0.677	0.939	0	0	0	0.985
Cj1662	Cj1661	3471044	3471043	192222.Cj1662	192222.Cj1661	0.908	0	0.778	0.682	0.792	0	0	0	0.985
flgG	Cj0043	3470131	3469529	192222.Cj0698	192222.Cj0043	0.709	0	0.769	0.662	0.936	0	0	0	0.985
dnaJ	dnaK	3470666	3470181	192222.Cj1260c	192222.Cj0759	0.709	0.001	0.778	0	0.786	0	0	0	0.984
pseE	maf3	3470740	3470738	192222.Cj1337	192222.Cj1334	0.829	0	0.778	0.857	0.894	0	0	0	0.983
Cj1663	Cj1660	3471045	3471042	192222.Cj1663	192222.Cj1660	0.900	0	0.771	0	0.263	0	0	0	0.981
flgC	fliM	3469973	3469539	192222.Cj0527c	192222.Cj0060c	0.709	0	0.771	0	0.750	0	0	0	0.981
maf6	Cj1340c	3470744	3470743	192222.Cj1341c	192222.Cj1340c	0.859	0	0.778	0.984	0.874	0	0	0	0.981
flgF	Cj0043	3470130	3469529	192222.Cj0697	192222.Cj0043	0.709	0	0.775	0.622	0.914	0	0	0	0.981
flgE2	fliM	3471109	3469539	192222.Cj1729c	192222.Cj0060c	0.709	0	0.719	0	0.783	0	0	0	0.980
flgE2	flgK	3471109	3470863	192222.Cj1729c	192222.Cj1466	0.709	0	0.763	0	0.736	0	0	0	0.980
cheV	cheW	3469741	3469739	192222.Cj0285c	192222.Cj0283c	0.957	0	0.686	0.657	0.421	0	0	0	0.980
Cj1138	Cj1137c	3470546	3470545	192222.Cj1138	192222.Cj1137c	0.666	0	0.504	0	0.886	0	0	0	0.979
flgE2	flgF	3471109	3470130	192222.Cj1729c	192222.Cj0697	0.709	0	0.777	0.615	0.902	0	0	0	0.979
fliG	Cj0043	3469772	3469529	192222.Cj0319	192222.Cj0043	0.709	0	0.763	0	0.720	0	0	0	0.979
fliR	fliP	3470585	3470242	192222.Cj1179c	192222.Cj0820c	0.709	0	0.752	0	0.727	0	0	0	0.978
flgE2	fliG	3471109	3469772	192222.Cj1729c	192222.Cj0319	0.709	0	0.775	0	0.682	0	0	0	0.977
flgC	fliG	3469973	3469772	192222.Cj0527c	192222.Cj0319	0.709	0	0.778	0	0.683	0	0	0	0.977
flgK	flgG	3470863	3470131	192222.Cj1466	192222.Cj0698	0.709	0	0.163	0	0.915	0	0	0	0.977
Cj1661	Cj1658	3471043	3471040	192222.Cj1661	192222.Cj1658	0.736	0	0.778	0	0.643	0	0	0	0.977
cheB	cheA	3470337	3469740	192222.Cj0924c	192222.Cj0284c	0.709	0	0.773	0	0.680	0	0	0	0.977
dba	cjaE	3469505	3469504	192222.Cj0018c	192222.Cj0017c	0.834	0	0	0	0.862	0	0	0	0.976
fliR	flhB	3470585	3469788	192222.Cj1179c	192222.Cj0335	0.709	0.731	0.716	0	0.071	0	0	0	0.976
cheR	cheA	3470336	3469740	192222.Cj0923c	192222.Cj0284c	0.709	0	0.774	0	0.667	0	0	0	0.976
flgK	flgI	3470863	3470859	192222.Cj1466	192222.Cj1462	0.860	0	0	0	0.836	0	0	0	0.976
flgC	fliY	3469973	3469538	192222.Cj0527c	192222.Cj0059c	0.709	0	0.760	0	0.680	0	0	0	0.975
flgF	fliY	3470130	3469538	192222.Cj0697	192222.Cj0059c	0.514	0	0.755	0	0.800	0	0	0	0.974
neuB1	cstIII	3470549	3470548	192222.Cj1141	192222.Cj1140	0.859	0	0	0	0.827	0	0	0	0.974
cheB	cheW	3470337	3469739	192222.Cj0924c	192222.Cj0283c	0.709	0	0.777	0	0.627	0	0	0	0.973
ahpC	trxB	3469787	3469621	192222.Cj0334	192222.Cj0146c	0.709	0	0	0	0.912	0	0	0	0.973
Cj1664	Cj1660	3471046	3471042	192222.Cj1664	192222.Cj1660	0.871	0	0.777	0	0.150	0	0	0	0.973
Cj1662	Cj1658	3471044	3471040	192222.Cj1662	192222.Cj1658	0.643	0	0.778	0	0.686	0	0	0	0.973
flgE2	fliY	3471109	3469538	192222.Cj1729c	192222.Cj0059c	0.709	0	0.750	0	0.656	0	0	0	0.972
flbE	fliM	3469542	3469539	192222.Cj0063c	192222.Cj0060c	0.930	0	0.605	0	0	0	0	0	0.971
flbE	fliY	3469542	3469538	192222.Cj0063c	192222.Cj0059c	0.939	0	0.506	0	0.115	0	0	0	0.971
Cj1664	Cj1662	3471046	3471044	192222.Cj1664	192222.Cj1662	0.871	0	0.747	0	0.165	0	0	0	0.970
Cj1663	p19	3471045	3471041	192222.Cj1663	192222.Cj1659	0.647	0	0.741	0	0.707	0	0	0	0.970
flgF	fliG	3470130	3469772	192222.Cj0697	192222.Cj0319	0.391	0	0.778	0	0.800	0	0	0	0.970
fliP	fliG	3470242	3469772	192222.Cj0820c	192222.Cj0319	0.709	0	0.771	0	0.597	0	0	0	0.970
Cj1664	Cj1661	3471046	3471043	192222.Cj1664	192222.Cj1661	0.871	0	0.749	0	0.156	0	0	0	0.970
flgC	fliN	3469973	3469804	192222.Cj0527c	192222.Cj0351	0.709	0	0.689	0	0.704	0	0	0	0.970
siaA	cgtB	3470550	3470547	192222.Cj1142	192222.Cj1139c	0.723	0	0	0	0.894	0	0	0	0.969
dnaJ	grpE	3470666	3470180	192222.Cj1260c	192222.Cj0758	0.709	0	0.737	0	0.636	0	0	0	0.969
Cj1662	p19	3471044	3471041	192222.Cj1662	192222.Cj1659	0.666	0	0.773	0	0.613	0	0	0	0.968
Cj1663	Cj1658	3471045	3471040	192222.Cj1663	192222.Cj1658	0.631	0	0.765	0	0.651	0	0	0	0.967
neuA1	cstIII	3470551	3470548	192222.Cj1143	192222.Cj1140	0.859	0	0	0	0.782	0	0	0	0.967
flgG	fliG	3470131	3469772	192222.Cj0698	192222.Cj0319	0.357	0	0.751	0	0.800	0	0	0	0.965
fliM	Cj0043	3469539	3469529	192222.Cj0060c	192222.Cj0043	0.709	0	0.491	0	0.783	0	0	0	0.965
Cj1339c	pseE	3470742	3470740	192222.Cj1339c	192222.Cj1337	0.394	0	0.542	0	0.881	0	0	0	0.964
fliY	Cj0043	3469538	3469529	192222.Cj0059c	192222.Cj0043	0.709	0	0.670	0	0.656	0	0	0	0.964
groL	dnaK	3470627	3470181	192222.Cj1221	192222.Cj0759	0.221	0	0.410	0	0.926	0	0	0	0.963
cstIII	cgtB	3470548	3470547	192222.Cj1140	192222.Cj1139c	0.652	0	0	0	0.894	0	0	0	0.961
neuB1	cgtB	3470549	3470547	192222.Cj1141	192222.Cj1139c	0.755	0	0	0	0.842	0	0	0	0.959
fba	cbf2	3470042	3470041	192222.Cj0597	192222.Cj0596	0.902	0	0	0	0.577	0	0	0	0.957
maf3	pseD	3470738	3470737	192222.Cj1334	192222.Cj1333	0.859	0	0.778	0.869	0.677	0	0	0	0.957
flhB	fliG	3469788	3469772	192222.Cj0335	192222.Cj0319	0.709	0	0.744	0	0.450	0	0	0	0.955
flgK	fliD	3470863	3469994	192222.Cj1466	192222.Cj0548	0.709	0	0.508	0	0.714	0	0	0	0.955
flgK	flaB	3470863	3470741	192222.Cj1466	192222.Cj1338c	0.709	0	0.583	0	0.662	0	0	0	0.955
fliP	fliY	3470242	3469538	192222.Cj0820c	192222.Cj0059c	0.709	0	0.642	0	0.595	0	0	0	0.954
Cj1564	cheW	3470947	3469739	192222.Cj1564	192222.Cj0283c	0.709	0	0.768	0	0.363	0	0	0	0.953
fliP	flhB	3470242	3469788	192222.Cj0820c	192222.Cj0335	0.709	0	0.778	0	0.343	0	0	0	0.953
flgE2	flgI	3471109	3470859	192222.Cj1729c	192222.Cj1462	0.709	0	0.305	0	0.779	0	0	0	0.951
neuA1	cgtB	3470551	3470547	192222.Cj1143	192222.Cj1139c	0.652	0	0	0	0.867	0	0	0	0.951
fliG	flgD	3469772	3469528	192222.Cj0319	192222.Cj0042	0.709	0	0.416	0	0.733	0	0	0	0.950
cheW	Cj0262c	3469739	3469719	192222.Cj0283c	192222.Cj0262c	0.709	0	0.764	0	0.336	0	0	0	0.950
motA	cheA	3469790	3469740	192222.Cj0337c	192222.Cj0284c	0.709	0	0	0	0.833	0	0	0	0.949
Cj1339c	flaB	3470742	3470741	192222.Cj1339c	192222.Cj1338c	0.537	0	0.778	0.987	0.894	0	0	0	0.949
cheA	Cj0144	3469740	3469619	192222.Cj0284c	192222.Cj0144	0.709	0	0.776	0	0.286	0	0	0	0.949
cbpA	dnaK	3470635	3470181	192222.Cj1229	192222.Cj0759	0.709	0	0.776	0	0.285	0	0	0	0.949
flgF	fliA	3470130	3469540	192222.Cj0697	192222.Cj0061c	0.709	0	0.492	0	0.683	0	0	0	0.949
Cj0448c	cheA	3469897	3469740	192222.Cj0448c	192222.Cj0284c	0.709	0	0.778	0	0.271	0	0	0	0.948
pseE	pseD	3470740	3470737	192222.Cj1337	192222.Cj1333	0.829	0	0.778	0.912	0.691	0	0	0	0.948
Cj1564	cheA	3470947	3469740	192222.Cj1564	192222.Cj0284c	0.709	0	0.778	0	0.264	0	0	0	0.948
cheB	Cj0019c	3470337	3469506	192222.Cj0924c	192222.Cj0019c	0.709	0	0.766	0	0.297	0	0	0	0.947
fliP	flgG	3470242	3470131	192222.Cj0820c	192222.Cj0698	0.709	0	0.749	0	0.320	0	0	0	0.945
flgG	fliY	3470131	3469538	192222.Cj0698	192222.Cj0059c	0.416	0	0.568	0	0.800	0	0	0	0.945
Cj1137c	Cj1136	3470545	3470544	192222.Cj1137c	192222.Cj1136	0.085	0	0.441	0	0.902	0	0	0	0.945
Cj1506c	cheB	3470900	3470337	192222.Cj1506c	192222.Cj0924c	0.709	0	0.772	0	0.243	0	0	0	0.945
Cj0448c	cheW	3469897	3469739	192222.Cj0448c	192222.Cj0283c	0.709	0	0.773	0	0.242	0	0	0	0.945
Cj1339c	fliS	3470742	3469995	192222.Cj1339c	192222.Cj0549	0.709	0	0.345	0	0.731	0	0	0	0.944
cheA	Cj0246c	3469740	3469703	192222.Cj0284c	192222.Cj0246c	0.709	0	0.778	0	0.215	0	0	0	0.944
cheA	Cj0019c	3469740	3469506	192222.Cj0284c	192222.Cj0019c	0.709	0	0.776	0	0.215	0	0	0	0.944
flgI	flgC	3470859	3469973	192222.Cj1462	192222.Cj0527c	0.709	0	0.327	0	0.741	0	0	0	0.944
Cj1506c	cheA	3470900	3469740	192222.Cj1506c	192222.Cj0284c	0.709	0	0.777	0	0.215	0	0	0	0.944
cheA	Cj0262c	3469740	3469719	192222.Cj0284c	192222.Cj0262c	0.709	0	0.777	0	0.215	0	0	0	0.944
Cj951c	cheA	3470364	3469740	192222.Cj0951c	192222.Cj0284c	0.709	0	0.778	0	0.215	0	0	0	0.944
flgC	flhB	3469973	3469788	192222.Cj0527c	192222.Cj0335	0.709	0	0.763	0	0.247	0	0	0	0.943
cheW	Cj0019c	3469739	3469506	192222.Cj0283c	192222.Cj0019c	0.709	0	0.765	0	0.215	0	0	0	0.941
flgF	flhB	3470130	3469788	192222.Cj0697	192222.Cj0335	0.709	0	0.708	0	0.367	0	0	0	0.941
cheB	Cj0144	3470337	3469619	192222.Cj0924c	192222.Cj0144	0.709	0	0.773	0	0.180	0	0	0	0.941
cheB	Cj0262c	3470337	3469719	192222.Cj0924c	192222.Cj0262c	0.709	0	0.774	0	0.180	0	0	0	0.941
fliP	flgF	3470242	3470130	192222.Cj0820c	192222.Cj0697	0.678	0	0.755	0	0.320	0	0	0	0.941
Cj1564	cheB	3470947	3470337	192222.Cj1564	192222.Cj0924c	0.709	0	0.774	0	0.180	0	0	0	0.941
flgK	Cj1339c	3470863	3470742	192222.Cj1466	192222.Cj1339c	0.709	0	0.544	0	0.598	0	0	0	0.941
Cj1340c	Cj1339c	3470743	3470742	192222.Cj1340c	192222.Cj1339c	0.744	0	0.640	0	0.405	0	0	0	0.940
fliM	flgD	3469539	3469528	192222.Cj0060c	192222.Cj0042	0.709	0	0.188	0	0.767	0	0	0	0.940
Cj1664	Cj1663	3471046	3471045	192222.Cj1664	192222.Cj1663	0.875	0	0.431	0	0.231	0	0	0	0.940
Cj951c	cheB	3470364	3470337	192222.Cj0951c	192222.Cj0924c	0.709	0	0.777	0	0.153	0	0	0	0.940
fliP	flgC	3470242	3469973	192222.Cj0820c	192222.Cj0527c	0.709	0	0.774	0	0.171	0	0	0	0.940
cheB	Cj0448c	3470337	3469897	192222.Cj0924c	192222.Cj0448c	0.709	0	0.776	0	0.153	0	0	0	0.939
fliP	fliN	3470242	3469804	192222.Cj0820c	192222.Cj0351	0.709	0	0.526	0	0.595	0	0	0	0.939
Cj0448c	cheV	3469897	3469741	192222.Cj0448c	192222.Cj0285c	0.709	0	0.725	0	0.299	0	0	0	0.939
cheB	Cj0246c	3470337	3469703	192222.Cj0924c	192222.Cj0246c	0.709	0	0.774	0	0.153	0	0	0	0.939
Cj951c	cheW	3470364	3469739	192222.Cj0951c	192222.Cj0283c	0.709	0	0.775	0	0.157	0	0	0	0.939
flbE	fliA	3469542	3469540	192222.Cj0063c	192222.Cj0061c	0.930	0	0.154	0	0	0	0	0	0.938
cheW	Cj0246c	3469739	3469703	192222.Cj0283c	192222.Cj0246c	0.709	0	0.769	0	0.157	0	0	0	0.938
flgG	flhB	3470131	3469788	192222.Cj0698	192222.Cj0335	0.709	0	0.687	0	0.367	0	0	0	0.937
fliP	Cj0043	3470242	3469529	192222.Cj0820c	192222.Cj0043	0.709	0	0.761	0	0.172	0	0	0	0.937
Cj1506c	cheW	3470900	3469739	192222.Cj1506c	192222.Cj0283c	0.709	0	0.764	0	0.157	0	0	0	0.937
maf6	Cj1339c	3470744	3470742	192222.Cj1341c	192222.Cj1339c	0.744	0	0.619	0	0.396	0	0	0	0.936
Cj1110c	cheA	3470518	3469740	192222.Cj1110c	192222.Cj0284c	0.709	0	0.739	0	0.236	0	0	0	0.936
cheW	Cj0144	3469739	3469619	192222.Cj0283c	192222.Cj0144	0.709	0	0.762	0	0.157	0	0	0	0.936
cheY	cheA	3470526	3469740	192222.Cj1118c	192222.Cj0284c	0.709	0	0.731	0.796	0.753	0	0	0	0.936
flgE2	fliN	3471109	3469804	192222.Cj1729c	192222.Cj0351	0.709	0	0.407	0	0.656	0	0	0	0.935
fliR	fliG	3470585	3469772	192222.Cj1179c	192222.Cj0319	0.709	0	0.775	0	0.090	0	0	0	0.935
fliP	fliM	3470242	3469539	192222.Cj0820c	192222.Cj0060c	0.709	0	0.584	0	0.506	0	0	0	0.934
fliR	fliY	3470585	3469538	192222.Cj1179c	192222.Cj0059c	0.709	0	0.764	0	0.128	0	0	0	0.934
flhB	Cj0043	3469788	3469529	192222.Cj0335	192222.Cj0043	0.709	0	0.734	0	0.193	0	0	0	0.932
fliR	fliM	3470585	3469539	192222.Cj1179c	192222.Cj0060c	0.709	0	0.755	0	0.124	0	0	0	0.932
Cj1564	cheV	3470947	3469741	192222.Cj1564	192222.Cj0285c	0.709	0	0.663	0	0.364	0	0	0	0.932
flgC	fliA	3469973	3469540	192222.Cj0527c	192222.Cj0061c	0.386	0	0.358	0	0.842	0	0	0	0.932
dnaJ	prmA	3470666	3470525	192222.Cj1260c	192222.Cj1117c	0.709	0	0	0	0.775	0	0	0	0.931
flgE2	flhB	3471109	3469788	192222.Cj1729c	192222.Cj0335	0.709	0	0.731	0	0.193	0	0	0	0.931
cheA	fliM	3469740	3469539	192222.Cj0284c	192222.Cj0060c	0.709	0	0.519	0	0.543	0	0	0	0.930
flgG	fliM	3470131	3469539	192222.Cj0698	192222.Cj0060c	0.447	0	0.274	0	0.838	0	0	0	0.929
flgG	fliA	3470131	3469540	192222.Cj0698	192222.Cj0061c	0.709	0	0.292	0	0.683	0	0	0	0.928
flgK	flgC	3470863	3469973	192222.Cj1466	192222.Cj0527c	0.447	0	0.596	0	0.705	0	0	0	0.928
flgE2	fliP	3471109	3470242	192222.Cj1729c	192222.Cj0820c	0.709	0	0.723	0	0.172	0	0	0	0.927
Cj1339c	fliD	3470742	3469994	192222.Cj1339c	192222.Cj0548	0.709	0	0.527	0	0.513	0	0	0	0.927
fliN	flgD	3469804	3469528	192222.Cj0351	192222.Cj0042	0.709	0	0.190	0	0.714	0	0	0	0.926
cheY	cheB	3470526	3470337	192222.Cj1118c	192222.Cj0924c	0.709	0	0.275	0	0.681	0	0	0	0.926
p19	trxB	3471041	3469621	192222.Cj1659	192222.Cj0146c	0	0	0	0	0.925	0	0	0	0.925
neuB1	Cj1136	3470549	3470544	192222.Cj1141	192222.Cj1136	0.327	0	0	0	0.894	0	0	0	0.925
fliG	fliA	3469772	3469540	192222.Cj0319	192222.Cj0061c	0.394	0	0.649	0	0.680	0	0	0	0.925
cfrA	tonB3	3470178	3470177	192222.Cj0755	192222.Cj0753c	0.324	0	0.574	0	0.761	0	0	0	0.925
Cj0239c	sodB	3469697	3469643	192222.Cj0239c	192222.Cj0169	0.109	0	0	0	0.918	0	0	0	0.923
fliQ	fliR	3471057	3470585	192222.Cj1675	192222.Cj1179c	0.709	0	0.677	0	0.254	0	0	0	0.923
flgE2	flaB	3471109	3470741	192222.Cj1729c	192222.Cj1338c	0.340	0	0.396	0	0.820	0	0	0	0.922
fliN	Cj0043	3469804	3469529	192222.Cj0351	192222.Cj0043	0.709	0	0.288	0	0.656	0	0	0	0.922
motA	fliG	3469790	3469772	192222.Cj0337c	192222.Cj0319	0.709	0	0.696	0	0.195	0	0	0	0.922
Cj1110c	cheB	3470518	3470337	192222.Cj1110c	192222.Cj0924c	0.709	0	0.689	0	0.209	0	0	0	0.922
cheV	Cj0246c	3469741	3469703	192222.Cj0285c	192222.Cj0246c	0.709	0	0.685	0	0.214	0	0	0	0.921
flgE2	fliR	3471109	3470585	192222.Cj1729c	192222.Cj1179c	0.709	0	0.740	0	0	0	0	0	0.921
hrcA	clpB	3470179	3469956	192222.Cj0757	192222.Cj0509c	0.157	0	0	0	0.909	0	0	0	0.920
motA	fliM	3469790	3469539	192222.Cj0337c	192222.Cj0060c	0.709	0	0.625	0	0.319	0	0	0	0.919
fliR	flgC	3470585	3469973	192222.Cj1179c	192222.Cj0527c	0.709	0	0.734	0	0	0	0	0	0.919
flaB	fliS	3470741	3469995	192222.Cj1338c	192222.Cj0549	0.709	0	0.391	0	0.580	0	0	0	0.919
flgF	fliN	3470130	3469804	192222.Cj0697	192222.Cj0351	0.343	0	0.439	0	0.800	0	0	0	0.919
fliQ	fliY	3471057	3469538	192222.Cj1675	192222.Cj0059c	0.709	0	0.488	0	0.506	0	0	0	0.919
fliQ	fliP	3471057	3470242	192222.Cj1675	192222.Cj0820c	0.709	0	0.328	0	0.610	0	0	0	0.917
Cj1664	Cj1658	3471046	3471040	192222.Cj1664	192222.Cj1658	0.619	0	0.762	0	0.154	0	0	0	0.916
Cj1339c	pseD	3470742	3470737	192222.Cj1339c	192222.Cj1333	0.394	0	0.673	0	0.614	0	0	0	0.916
flaB	pseE	3470741	3470740	192222.Cj1338c	192222.Cj1337	0.394	0	0.588	0	0.688	0	0	0	0.915
siaA	Cj1136	3470550	3470544	192222.Cj1142	192222.Cj1136	0.239	0	0	0	0.894	0	0	0	0.915
fliY	flgD	3469538	3469528	192222.Cj0059c	192222.Cj0042	0.709	0	0	0	0.714	0	0	0	0.913
Cj1339c	fliA	3470742	3469540	192222.Cj1339c	192222.Cj0061c	0.107	0	0.736	0	0.662	0	0	0	0.913
cheB	cheV	3470337	3469741	192222.Cj0924c	192222.Cj0285c	0.709	0	0.154	0	0.675	0	0	0	0.912
flaB	fliA	3470741	3469540	192222.Cj1338c	192222.Cj0061c	0.107	0	0.732	0	0.662	0	0	0	0.912
cheY	cheR	3470526	3470336	192222.Cj1118c	192222.Cj0923c	0.709	0	0.184	0	0.660	0	0	0	0.912
fliR	fliA	3470585	3469540	192222.Cj1179c	192222.Cj0061c	0.709	0	0.710	0	0	0	0	0	0.911
fliR	Cj0043	3470585	3469529	192222.Cj1179c	192222.Cj0043	0.709	0	0.707	0	0	0	0	0	0.911
fliN	fliA	3469804	3469540	192222.Cj0351	192222.Cj0061c	0.708	0	0.225	0	0.641	0	0	0	0.911
fliA	Cj0043	3469540	3469529	192222.Cj0061c	192222.Cj0043	0.399	0	0.299	0	0.805	0	0	0	0.910
cheV	Cj0262c	3469741	3469719	192222.Cj0285c	192222.Cj0262c	0.709	0	0.642	0	0.214	0	0	0	0.910
fliD	Cj0043	3469994	3469529	192222.Cj0548	192222.Cj0043	0.179	0	0.700	0	0.665	0	0	0	0.910
Cj951c	cheV	3470364	3469741	192222.Cj0951c	192222.Cj0285c	0.709	0	0.642	0	0.214	0	0	0	0.910
flaB	fliD	3470741	3469994	192222.Cj1338c	192222.Cj0548	0.709	0	0.563	0	0.352	0	0	0	0.910
flhB	fliM	3469788	3469539	192222.Cj0335	192222.Cj0060c	0.709	0	0.442	0	0.488	0	0	0	0.909
Cj1506c	cheV	3470900	3469741	192222.Cj1506c	192222.Cj0285c	0.709	0	0.631	0	0.214	0	0	0	0.908
pseD	Cj1318	3470737	3470723	192222.Cj1333	192222.Cj1318	0.272	0	0.778	0.977	0.877	0	0	0	0.908
cheV	Cj0144	3469741	3469619	192222.Cj0285c	192222.Cj0144	0.709	0	0.628	0	0.214	0	0	0	0.907
flgE2	fliA	3471109	3469540	192222.Cj1729c	192222.Cj0061c	0.399	0	0.367	0	0.775	0	0	0	0.906
pseE	maf4	3470740	3470739	192222.Cj1337	192222.Cj1335	0.859	0	0.778	0.899	0.302	0	0	0	0.905
grpE	clpB	3470180	3469956	192222.Cj0758	192222.Cj0509c	0.336	0	0	0	0.863	0	0	0	0.905
motB	cheV	3469789	3469741	192222.Cj0336c	192222.Cj0285c	0.400	0	0	0	0.847	0	0	0	0.904
Cj1664	p19	3471046	3471041	192222.Cj1664	192222.Cj1659	0.628	0	0.709	0	0.174	0	0	0	0.903
Cj1110c	cheW	3470518	3469739	192222.Cj1110c	192222.Cj0283c	0.709	0	0.627	0	0.174	0	0	0	0.902
Cj0286	cheV	3469742	3469741	192222.Cj0286c	192222.Cj0285c	0.900	0	0	0	0	0	0	0	0.900
fliR	fliN	3470585	3469804	192222.Cj1179c	192222.Cj0351	0.709	0	0.637	0	0.128	0	0	0	0.899
cgtB	Cj1137c	3470547	3470545	192222.Cj1139c	192222.Cj1137c	0.085	0	0	0	0.894	0	0	0	0.898
cheV	fliM	3469741	3469539	192222.Cj0285c	192222.Cj0060c	0.709	0	0.402	0	0.460	0	0	0	0.897
cheY	prmA	3470526	3470525	192222.Cj1118c	192222.Cj1117c	0.847	0	0.160	0	0.260	0	0	0	0.897
motA	Cj0043	3469790	3469529	192222.Cj0337c	192222.Cj0043	0.709	0	0.613	0	0.153	0	0	0	0.896
fliP	motA	3470242	3469790	192222.Cj0820c	192222.Cj0337c	0.709	0	0.631	0	0.106	0	0	0	0.895
fliQ	fliM	3471057	3469539	192222.Cj1675	192222.Cj0060c	0.709	0	0.179	0	0.599	0	0	0	0.895
siaA	Cj1137c	3470550	3470545	192222.Cj1142	192222.Cj1137c	0	0	0	0	0.894	0	0	0	0.894
neuB1	Cj1137c	3470549	3470545	192222.Cj1141	192222.Cj1137c	0	0	0	0	0.894	0	0	0	0.894
Cj1144c	neuA1	3470552	3470551	192222.Cj1145c	192222.Cj1143	0	0	0	0	0.894	0	0	0	0.894
Cj1144c	neuB1	3470552	3470549	192222.Cj1145c	192222.Cj1141	0	0	0	0	0.894	0	0	0	0.893
neuA1	Cj1136	3470551	3470544	192222.Cj1143	192222.Cj1136	0	0	0	0	0.894	0	0	0	0.893
neuA1	Cj1137c	3470551	3470545	192222.Cj1143	192222.Cj1137c	0	0	0	0	0.894	0	0	0	0.893
cstIII	Cj1137c	3470548	3470545	192222.Cj1140	192222.Cj1137c	0	0	0	0	0.894	0	0	0	0.893
cstIII	Cj1136	3470548	3470544	192222.Cj1140	192222.Cj1136	0	0	0	0	0.894	0	0	0	0.893
Cj0286	cheA	3469742	3469740	192222.Cj0286c	192222.Cj0284c	0.893	0	0	0	0	0	0	0	0.893
Cj1339c	maf4	3470742	3470739	192222.Cj1339c	192222.Cj1335	0.394	0	0.704	0	0.453	0	0	0	0.893
cheV	Cj0019c	3469741	3469506	192222.Cj0285c	192222.Cj0019c	0.709	0	0.566	0	0.214	0	0	0	0.892
fliR	motA	3470585	3469790	192222.Cj1179c	192222.Cj0337c	0.709	0	0.645	0	0	0	0	0	0.892
dnaK	clpB	3470181	3469956	192222.Cj0759	192222.Cj0509c	0.365	0	0	0	0.838	0	0	0	0.892
flaB	pseD	3470741	3470737	192222.Cj1338c	192222.Cj1333	0.394	0	0.702	0	0.453	0	0	0	0.892
maf4	pseD	3470739	3470737	192222.Cj1335	192222.Cj1333	0.829	0	0.778	0.977	0.382	0	0	0	0.891
flgG	fliN	3470131	3469804	192222.Cj0698	192222.Cj0351	0.343	0	0.239	0	0.800	0	0	0	0.891
serB	tal	3469738	3469737	192222.Cj0282c	192222.Cj0281c	0.890	0	0	0	0	0	0	0	0.890
flgK	fliS	3470863	3469995	192222.Cj1466	192222.Cj0549	0.396	0	0.369	0	0.736	0	0	0	0.890
motB	cheW	3469789	3469739	192222.Cj0336c	192222.Cj0283c	0.337	0	0	0	0.840	0	0	0	0.889
Cj0286	cheW	3469742	3469739	192222.Cj0286c	192222.Cj0283c	0.888	0	0	0	0	0	0	0	0.889
Cj0286	tal	3469742	3469737	192222.Cj0286c	192222.Cj0281c	0.859	0	0.150	0	0.137	0	0	0	0.887
Cj1340c	flaB	3470743	3470741	192222.Cj1340c	192222.Cj1338c	0.615	0	0.660	0	0.208	0	0	0	0.887
flhB	fliY	3469788	3469538	192222.Cj0335	192222.Cj0059c	0.709	0	0.376	0	0.420	0	0	0	0.885
cstIII	Cj1138	3470548	3470546	192222.Cj1140	192222.Cj1138	0	0	0	0	0.884	0	0	0	0.883
cheA	serB	3469740	3469738	192222.Cj0284c	192222.Cj0282c	0.873	0	0	0	0.114	0	0	0	0.883
flgK	fliG	3470863	3469772	192222.Cj1466	192222.Cj0319	0.101	0	0.756	0	0.501	0	0	0	0.880
motA	fliY	3469790	3469538	192222.Cj0337c	192222.Cj0059c	0.709	0	0.508	0	0.229	0	0	0	0.879
dccS	Cj0355c	3470628	3469808	192222.Cj1222c	192222.Cj0355c	0.709	0	0.602	0	0	0	0	0	0.879
p19	ahpC	3471041	3469787	192222.Cj1659	192222.Cj0334	0	0	0	0	0.879	0	0	0	0.879
fliQ	fliN	3471057	3469804	192222.Cj1675	192222.Cj0351	0.709	0	0.215	0	0.506	0	0	0	0.877
fliA	flgD	3469540	3469528	192222.Cj0061c	192222.Cj0042	0.286	0	0	0	0.835	0	0	0	0.877
fliD	fliA	3469994	3469540	192222.Cj0548	192222.Cj0061c	0.141	0	0.548	0	0.708	0	0	0	0.876
cbpA	grpE	3470635	3470180	192222.Cj1229	192222.Cj0758	0.709	0	0.499	0	0.222	0	0	0	0.876
Cj1339c	Cj1318	3470742	3470723	192222.Cj1339c	192222.Cj1318	0.394	0	0.704	0	0.361	0	0	0	0.875
flgC	motA	3469973	3469790	192222.Cj0527c	192222.Cj0337c	0.610	0	0.604	0	0.258	0	0	0	0.875
fliQ	fliG	3471057	3469772	192222.Cj1675	192222.Cj0319	0.709	0	0.303	0	0.437	0	0	0	0.875
cheA	fliA	3469740	3469540	192222.Cj0284c	192222.Cj0061c	0.709	0	0	0	0.585	0	0	0	0.874
maf4	maf3	3470739	3470738	192222.Cj1335	192222.Cj1334	0.829	0	0.778	0.864	0.217	0	0	0	0.874
flgK	fliM	3470863	3469539	192222.Cj1466	192222.Cj0060c	0.224	0	0.755	0	0.386	0	0	0	0.873
flgE2	fliD	3471109	3469994	192222.Cj1729c	192222.Cj0548	0.179	0	0.576	0	0.665	0	0	0	0.873
maf6	flaB	3470744	3470741	192222.Cj1341c	192222.Cj1338c	0.615	0	0.643	0	0.145	0	0	0	0.872
Cj1144c	cgtB	3470552	3470547	192222.Cj1145c	192222.Cj1139c	0	0	0	0	0.871	0	0	0	0.871
groL	clpB	3470627	3469956	192222.Cj1221	192222.Cj0509c	0	0	0	0	0.870	0	0	0	0.870
fliN	motA	3469804	3469790	192222.Cj0351	192222.Cj0337c	0.709	0	0.469	0	0.229	0	0	0	0.870
cheW	serB	3469739	3469738	192222.Cj0283c	192222.Cj0282c	0.859	0	0	0	0.116	0	0	0	0.870
Cj0520	Cj0519	3469967	3469966	192222.Cj0520	192222.Cj0519	0.859	0	0	0	0.110	0	0	0	0.869
fliN	flhB	3469804	3469788	192222.Cj0351	192222.Cj0335	0.709	0	0.286	0	0.420	0	0	0	0.868
Cj1564	cheR	3470947	3470336	192222.Cj1564	192222.Cj0923c	0.342	0	0.772	0	0.187	0	0	0	0.867
Cj1506c	cheR	3470900	3470336	192222.Cj1506c	192222.Cj0923c	0.342	0	0.771	0	0.187	0	0	0	0.866
racS	Cj0355c	3470668	3469808	192222.Cj1262	192222.Cj0355c	0.709	0	0.561	0	0	0	0	0	0.866
katA	ahpC	3470788	3469787	192222.Cj1385	192222.Cj0334	0	0	0	0	0.866	0	0	0	0.866
Cj0286	serB	3469742	3469738	192222.Cj0286c	192222.Cj0282c	0.864	0	0	0	0	0	0	0	0.865
cheR	Cj0144	3470336	3469619	192222.Cj0923c	192222.Cj0144	0.342	0	0.769	0	0.187	0	0	0	0.865
cheR	Cj0262c	3470336	3469719	192222.Cj0923c	192222.Cj0262c	0.342	0	0.767	0	0.187	0	0	0	0.864
flgK	fliA	3470863	3469540	192222.Cj1466	192222.Cj0061c	0.178	0	0.525	0	0.682	0	0	0	0.864
neuB1	Cj1138	3470549	3470546	192222.Cj1141	192222.Cj1138	0.327	0	0	0	0.806	0	0	0	0.863
cheA	tal	3469740	3469737	192222.Cj0284c	192222.Cj0281c	0.862	0	0	0	0	0	0	0	0.862
groL	grpE	3470627	3470180	192222.Cj1221	192222.Cj0758	0.160	0	0.281	0	0.788	0	0	0	0.861
cheV	serB	3469741	3469738	192222.Cj0285c	192222.Cj0282c	0.859	0	0	0	0	0	0	0	0.859
cheA	fliY	3469740	3469538	192222.Cj0284c	192222.Cj0059c	0.709	0	0.156	0	0.473	0	0	0	0.859
cheW	tal	3469739	3469737	192222.Cj0283c	192222.Cj0281c	0.859	0	0	0	0	0	0	0	0.859
flgK	fliY	3470863	3469538	192222.Cj1466	192222.Cj0059c	0.310	0	0.712	0	0.351	0	0	0	0.859
Cj0519	htpG	3469966	3469965	192222.Cj0519	192222.Cj0518	0.859	0	0	0	0	0	0	0	0.859
cheV	tal	3469741	3469737	192222.Cj0285c	192222.Cj0281c	0.859	0	0	0	0	0	0	0	0.859
Cj0520	htpG	3469967	3469965	192222.Cj0520	192222.Cj0518	0.859	0	0	0	0	0	0	0	0.859
flaB	Cj1318	3470741	3470723	192222.Cj1338c	192222.Cj1318	0.394	0	0.724	0	0.222	0	0	0	0.858
Cj1110c	cheV	3470518	3469741	192222.Cj1110c	192222.Cj0285c	0.709	0	0.234	0	0.405	0	0	0	0.855
flaB	maf4	3470741	3470739	192222.Cj1338c	192222.Cj1335	0.394	0	0.724	0	0.203	0	0	0	0.855
fliD	flgD	3469994	3469528	192222.Cj0548	192222.Cj0042	0.172	0	0.453	0	0.698	0	0	0	0.851
p19	cfbpA	3471041	3469648	192222.Cj1659	192222.Cj0175c	0	0	0	0	0.850	0	0	0	0.849
fliS	fliY	3469995	3469538	192222.Cj0549	192222.Cj0059c	0.155	0	0.573	0	0.608	0	0	0	0.846
motB	fliM	3469789	3469539	192222.Cj0336c	192222.Cj0060c	0.709	0	0.215	0	0.379	0	0	0	0.845
flaB	flgF	3470741	3470130	192222.Cj1338c	192222.Cj0697	0.352	0	0.625	0	0.409	0	0	0	0.844
motA	fliA	3469790	3469540	192222.Cj0337c	192222.Cj0061c	0.709	0	0.271	0	0.321	0	0	0	0.843
Cj1144c	Cj1138	3470552	3470546	192222.Cj1145c	192222.Cj1138	0	0	0	0	0.843	0	0	0	0.843
motA	flhB	3469790	3469788	192222.Cj0337c	192222.Cj0335	0.709	0	0.402	0	0.166	0	0	0	0.842
groS	htpG	3470626	3469965	192222.Cj1220	192222.Cj0518	0	0	0	0	0.842	0	0	0	0.841
fliS	flgC	3469995	3469973	192222.Cj0549	192222.Cj0527c	0.336	0	0.435	0	0.610	0	0	0	0.840
cheV	fliY	3469741	3469538	192222.Cj0285c	192222.Cj0059c	0.709	0	0.196	0	0.373	0	0	0	0.840
siaA	Cj1138	3470550	3470546	192222.Cj1142	192222.Cj1138	0.239	0	0	0	0.796	0	0	0	0.838
cheV	flbE	3469741	3469542	192222.Cj0285c	192222.Cj0063c	0.709	0	0.424	0	0.106	0	0	0	0.837
fliS	fliM	3469995	3469539	192222.Cj0549	192222.Cj0060c	0.173	0	0.385	0	0.706	0	0	0	0.837
cheY	cheW	3470526	3469739	192222.Cj1118c	192222.Cj0283c	0.709	0	0.412	0	0.127	0	0	0	0.837
flgE2	motA	3471109	3469790	192222.Cj1729c	192222.Cj0337c	0.709	0	0.391	0	0.153	0	0	0	0.836
motA	cheV	3469790	3469741	192222.Cj0337c	192222.Cj0285c	0.400	0	0.212	0	0.683	0	0	0	0.836
cgtB	Cj1136	3470547	3470544	192222.Cj1139c	192222.Cj1136	0	0	0.778	0.648	0.775	0	0	0	0.835
cheW	fliY	3469739	3469538	192222.Cj0283c	192222.Cj0059c	0.709	0	0.269	0	0.286	0	0	0	0.834
fliS	fliG	3469995	3469772	192222.Cj0549	192222.Cj0319	0.203	0	0.270	0	0.736	0	0	0	0.833
flaB	Cj0043	3470741	3469529	192222.Cj1338c	192222.Cj0043	0.340	0	0.471	0	0.558	0	0	0	0.832
Cj0889c	Cj0355c	3470303	3469808	192222.Cj0889c	192222.Cj0355c	0.709	0	0.447	0	0	0	0	0	0.832
fliS	fliA	3469995	3469540	192222.Cj0549	192222.Cj0061c	0.097	0	0.457	0	0.683	0	0	0	0.830
Cj1658	cfbpA	3471040	3469648	192222.Cj1658	192222.Cj0175c	0	0	0	0	0.830	0	0	0	0.829
fliN	fliY	3469804	3469538	192222.Cj0351	192222.Cj0059c	0.338	0	0.752	0	0	0	0	0	0.828
pseE	Cj1318	3470740	3470723	192222.Cj1337	192222.Cj1318	0.267	0	0.778	0.899	0.752	0	0	0	0.825
Cj1339c	maf3	3470742	3470738	192222.Cj1339c	192222.Cj1334	0.394	0	0.305	0	0.615	0	0	0	0.823
Cj1144c	siaA	3470552	3470550	192222.Cj1145c	192222.Cj1142	0	0	0	0	0.822	0	0	0	0.822
fliR	flgF	3470585	3470130	192222.Cj1179c	192222.Cj0697	0.414	0	0.707	0	0	0	0	0	0.820
fliN	cheA	3469804	3469740	192222.Cj0351	192222.Cj0284c	0.709	0	0.160	0	0.320	0	0	0	0.819
Cj1144c	cstIII	3470552	3470548	192222.Cj1145c	192222.Cj1140	0	0	0	0	0.819	0	0	0	0.819
flaB	flgD	3470741	3469528	192222.Cj1338c	192222.Cj0042	0.337	0	0	0	0.739	0	0	0	0.819
Cj0170	sodB	3469644	3469643	192222.Cj0170	192222.Cj0169	0.819	0	0	0	0	0	0	0	0.819
cheR	cheW	3470336	3469739	192222.Cj0923c	192222.Cj0283c	0.198	0	0.777	0	0.067	0	0	0	0.818
cgtB	Cj1138	3470547	3470546	192222.Cj1139c	192222.Cj1138	0	0	0.778	0.642	0.749	0	0	0	0.818
cheB	fliN	3470337	3469804	192222.Cj0924c	192222.Cj0351	0.709	0	0.249	0	0.228	0	0	0	0.816
cheY	fliA	3470526	3469540	192222.Cj1118c	192222.Cj0061c	0.709	0	0	0	0.395	0	0	0	0.816
flaB	fliG	3470741	3469772	192222.Cj1338c	192222.Cj0319	0.137	0	0.739	0	0.250	0	0	0	0.816
Cj1339c	flgF	3470742	3470130	192222.Cj1339c	192222.Cj0697	0.352	0	0.631	0	0.290	0	0	0	0.815
Cj1339c	fliG	3470742	3469772	192222.Cj1339c	192222.Cj0319	0.137	0	0.735	0	0.250	0	0	0	0.813
fliP	fliA	3470242	3469540	192222.Cj0820c	192222.Cj0061c	0.709	0	0.250	0	0.215	0	0	0	0.813
xseA	sodB	3469778	3469643	192222.Cj0325	192222.Cj0169	0.282	0.749	0	0	0	0	0	0	0.812
maf3	Cj1318	3470738	3470723	192222.Cj1334	192222.Cj1318	0.272	0	0.778	0.864	0.724	0	0	0	0.812
flaB	fliY	3470741	3469538	192222.Cj1338c	192222.Cj0059c	0.088	0	0.756	0	0.225	0	0	0	0.812
fliD	flgC	3469994	3469973	192222.Cj0548	192222.Cj0527c	0.436	0	0	0	0.680	0	0	0	0.811
flgK	cheA	3470863	3469740	192222.Cj1466	192222.Cj0284c	0.267	0	0.256	0	0.680	0	0	0	0.810
Cj1144c	Cj1136	3470552	3470544	192222.Cj1145c	192222.Cj1136	0	0	0	0	0.810	0	0	0	0.810
flgE2	Cj1339c	3471109	3470742	192222.Cj1729c	192222.Cj1339c	0.340	0	0.431	0	0.535	0	0	0	0.810
Cj1339c	fliY	3470742	3469538	192222.Cj1339c	192222.Cj0059c	0.088	0	0.752	0	0.225	0	0	0	0.809
Cj1226c	Cj0355c	3470632	3469808	192222.Cj1226c	192222.Cj0355c	0.709	0	0.368	0	0	0	0	0	0.808
Cj1339c	flgC	3470742	3469973	192222.Cj1339c	192222.Cj0527c	0.250	0	0.592	0	0.425	0	0	0	0.808
flaB	flgC	3470741	3469973	192222.Cj1338c	192222.Cj0527c	0.250	0	0.591	0	0.425	0	0	0	0.808
fliD	fliM	3469994	3469539	192222.Cj0548	192222.Cj0060c	0.239	0	0	0	0.757	0	0	0	0.807
Cj1613c	cfbpA	3470996	3469648	192222.Cj1613c	192222.Cj0175c	0	0	0	0	0.806	0	0	0	0.806
motB	fliY	3469789	3469538	192222.Cj0336c	192222.Cj0059c	0.709	0	0.224	0	0.211	0	0	0	0.806
fliD	fliG	3469994	3469772	192222.Cj0548	192222.Cj0319	0.335	0	0.164	0	0.677	0	0	0	0.804
fliQ	flhB	3471057	3469788	192222.Cj1675	192222.Cj0335	0.709	0	0.219	0	0.208	0	0	0	0.804
fliR	motB	3470585	3469789	192222.Cj1179c	192222.Cj0336c	0.709	0	0.348	0	0	0	0	0	0.802
Cj1476c	hydB	3470871	3470672	192222.Cj1476c	192222.Cj1266c	0	0	0	0	0.803	0	0	0	0.802
cheB	fliY	3470337	3469538	192222.Cj0924c	192222.Cj0059c	0.709	0	0.175	0	0.228	0	0	0	0.798
motB	Cj0043	3469789	3469529	192222.Cj0336c	192222.Cj0043	0.709	0	0.175	0	0.226	0	0	0	0.797
neuA1	Cj1138	3470551	3470546	192222.Cj1143	192222.Cj1138	0	0	0	0	0.797	0	0	0	0.796
fliQ	fliA	3471057	3469540	192222.Cj1675	192222.Cj0061c	0.709	0	0.204	0	0.184	0	0	0	0.794
cheY	fliY	3470526	3469538	192222.Cj1118c	192222.Cj0059c	0.709	0	0	0	0.322	0	0	0	0.794
fliN	cheV	3469804	3469741	192222.Cj0351	192222.Cj0285c	0.709	0	0	0	0.323	0	0	0	0.794
flaB	flgG	3470741	3470131	192222.Cj1338c	192222.Cj0698	0.352	0	0.262	0	0.603	0	0	0	0.793
flgI	flaB	3470859	3470741	192222.Cj1462	192222.Cj1338c	0.709	0	0	0	0.319	0	0	0	0.793
motB	flgD	3469789	3469528	192222.Cj0336c	192222.Cj0042	0.709	0	0.159	0	0.226	0	0	0	0.793
groS	grpE	3470626	3470180	192222.Cj1220	192222.Cj0758	0	0	0	0	0.793	0	0	0	0.793
flgE2	motB	3471109	3469789	192222.Cj1729c	192222.Cj0336c	0.709	0	0.153	0	0.226	0	0	0	0.792
flgE2	fliQ	3471109	3471057	192222.Cj1729c	192222.Cj1675	0.709	0	0.224	0	0.153	0	0	0	0.791
flgK	cheV	3470863	3469741	192222.Cj1466	192222.Cj0285c	0.159	0	0.371	0	0.628	0	0	0	0.785
cheB	fliA	3470337	3469540	192222.Cj0924c	192222.Cj0061c	0.709	0	0	0	0.290	0	0	0	0.784
Cj0760	dnaK	3470182	3470181	192222.Cj0760	192222.Cj0759	0.464	0	0	0	0.615	0	0	0	0.784
groS	dnaK	3470626	3470181	192222.Cj1220	192222.Cj0759	0.173	0	0	0	0.749	0	0	0	0.784
motA	cheW	3469790	3469739	192222.Cj0337c	192222.Cj0283c	0.348	0	0	0	0.681	0	0	0	0.783
flhB	flgD	3469788	3469528	192222.Cj0335	192222.Cj0042	0.709	0	0	0	0.284	0	0	0	0.782
flgK	fliW	3470863	3470483	192222.Cj1466	192222.Cj1075	0.709	0	0.283	0	0	0	0	0	0.782
fliP	flgD	3470242	3469528	192222.Cj0820c	192222.Cj0042	0.709	0	0	0	0.279	0	0	0	0.781
fliG	cheA	3469772	3469740	192222.Cj0319	192222.Cj0284c	0.395	0	0.436	0	0.409	0	0	0	0.780
cheY	cheV	3470526	3469741	192222.Cj1118c	192222.Cj0285c	0.709	0	0.589	0.701	0.127	0	0	0	0.780
fliR	flgD	3470585	3469528	192222.Cj1179c	192222.Cj0042	0.709	0	0.277	0	0	0	0	0	0.780
flgG	fliD	3470131	3469994	192222.Cj0698	192222.Cj0548	0.082	0	0.324	0	0.673	0	0	0	0.779
Cj1492c	Cj0355c	3470887	3469808	192222.Cj1492c	192222.Cj0355c	0.709	0	0.274	0	0	0	0	0	0.779
Cj951c	cheR	3470364	3470336	192222.Cj0951c	192222.Cj0923c	0	0	0.778	0	0	0	0	0	0.778
cetA	cheA	3470596	3469740	192222.Cj1190c	192222.Cj0284c	0	0	0.778	0	0	0	0	0	0.778
pflA	Cj0286	3470948	3469742	192222.Cj1565c	192222.Cj0286c	0	0	0.777	0	0	0	0	0	0.777
cetA	cheR	3470596	3470336	192222.Cj1190c	192222.Cj0923c	0	0	0.777	0	0	0	0	0	0.777
cheR	Cj0246c	3470336	3469703	192222.Cj0923c	192222.Cj0246c	0	0	0.776	0	0	0	0	0	0.776
cheR	Cj0448c	3470336	3469897	192222.Cj0923c	192222.Cj0448c	0	0	0.777	0	0	0	0	0	0.776
dnaK	iscS	3470181	3469698	192222.Cj0759	192222.Cj0240c	0.312	0	0.593	0	0.263	0	0	0	0.775
flgI	fliM	3470859	3469539	192222.Cj1462	192222.Cj0060c	0.327	0	0	0	0.680	0	0	0	0.775
Cj1339c	Cj0043	3470742	3469529	192222.Cj1339c	192222.Cj0043	0.340	0	0.438	0	0.442	0	0	0	0.774
cetA	cheB	3470596	3470337	192222.Cj1190c	192222.Cj0924c	0	0	0.774	0	0	0	0	0	0.774
htpG	clpB	3469965	3469956	192222.Cj0518	192222.Cj0509c	0.376	0	0	0	0.652	0	0	0	0.773
cetA	cheW	3470596	3469739	192222.Cj1190c	192222.Cj0283c	0	0	0.772	0	0	0	0	0	0.772
flgF	fliS	3470130	3469995	192222.Cj0697	192222.Cj0549	0	0	0.367	0	0.654	0	0	0	0.771
cheR	Cj0019c	3470336	3469506	192222.Cj0923c	192222.Cj0019c	0	0	0.771	0	0	0	0	0	0.770
flaB	motA	3470741	3469790	192222.Cj1338c	192222.Cj0337c	0.105	0	0.673	0	0.276	0	0	0	0.769
motA	flbE	3469790	3469542	192222.Cj0337c	192222.Cj0063c	0.709	0	0.240	0	0	0	0	0	0.769
Cj1339c	motA	3470742	3469790	192222.Cj1339c	192222.Cj0337c	0.105	0	0.672	0	0.276	0	0	0	0.768
fliQ	flgD	3471057	3469528	192222.Cj1675	192222.Cj0042	0.709	0	0	0	0.235	0	0	0	0.767
dccS	Cj0889c	3470628	3470303	192222.Cj1222c	192222.Cj0889c	0	0	0.747	0	0.120	0	0	0	0.767
cheY	flhB	3470526	3469788	192222.Cj1118c	192222.Cj0335	0.709	0	0	0	0.233	0	0	0	0.767
cfbpA	trxB	3469648	3469621	192222.Cj0175c	192222.Cj0146c	0	0	0	0	0.767	0	0	0	0.766
cheB	motA	3470337	3469790	192222.Cj0924c	192222.Cj0337c	0.399	0	0	0	0.627	0	0	0	0.766
flaB	fliM	3470741	3469539	192222.Cj1338c	192222.Cj0060c	0.069	0	0.700	0	0.228	0	0	0	0.765
Cj1144c	Cj1137c	3470552	3470545	192222.Cj1145c	192222.Cj1137c	0	0	0	0	0.765	0	0	0	0.764
hydB	sodB	3470672	3469643	192222.Cj1266c	192222.Cj0169	0	0	0	0	0.765	0	0	0	0.764
flaB	fliW	3470741	3470483	192222.Cj1338c	192222.Cj1075	0.709	0	0.221	0	0	0	0	0	0.763
cheB	flhB	3470337	3469788	192222.Cj0924c	192222.Cj0335	0.709	0	0	0	0.213	0	0	0	0.761
fliN	motB	3469804	3469789	192222.Cj0351	192222.Cj0336c	0.709	0	0	0	0.211	0	0	0	0.760
prmA	dnaK	3470525	3470181	192222.Cj1117c	192222.Cj0759	0.709	0	0	0	0.208	0	0	0	0.759
flhB	cheA	3469788	3469740	192222.Cj0335	192222.Cj0284c	0.709	0	0	0	0.208	0	0	0	0.759
fliQ	flgC	3471057	3469973	192222.Cj1675	192222.Cj0527c	0.709	0	0	0	0.205	0	0	0	0.758
cheB	fliM	3470337	3469539	192222.Cj0924c	192222.Cj0060c	0.709	0	0	0	0.203	0	0	0	0.758
fliQ	motB	3471057	3469789	192222.Cj1675	192222.Cj0336c	0.709	0	0.160	0	0.086	0	0	0	0.757
fliD	motB	3469994	3469789	192222.Cj0548	192222.Cj0336c	0.172	0	0.257	0	0.638	0	0	0	0.757
Cj1476c	sodB	3470871	3469643	192222.Cj1476c	192222.Cj0169	0	0	0	0	0.756	0	0	0	0.756
fldA	tpx	3470785	3470201	192222.Cj1382c	192222.Cj0779	0	0	0	0	0.756	0	0	0	0.756
flhB	fliA	3469788	3469540	192222.Cj0335	192222.Cj0061c	0.709	0	0	0	0.195	0	0	0	0.755
Cj1339c	fliW	3470742	3470483	192222.Cj1339c	192222.Cj1075	0.709	0	0.193	0	0	0	0	0	0.755
Cj1339c	fliM	3470742	3469539	192222.Cj1339c	192222.Cj0060c	0.069	0	0.687	0	0.228	0	0	0	0.755
motA	flgD	3469790	3469528	192222.Cj0337c	192222.Cj0042	0.709	0	0	0	0.191	0	0	0	0.754
fliP	motB	3470242	3469789	192222.Cj0820c	192222.Cj0336c	0.709	0	0.161	0	0.076	0	0	0	0.754
cheA	flbE	3469740	3469542	192222.Cj0284c	192222.Cj0063c	0.709	0	0.188	0	0	0	0	0	0.753
pflA	flaB	3470948	3470741	192222.Cj1565c	192222.Cj1338c	0	0	0.753	0	0	0	0	0	0.752
katA	trxB	3470788	3469621	192222.Cj1385	192222.Cj0146c	0	0	0	0	0.752	0	0	0	0.752
Cj1340c	tonB3	3470743	3470177	192222.Cj1340c	192222.Cj0753c	0	0	0.695	0	0.219	0	0	0	0.751
pflA	Cj1339c	3470948	3470742	192222.Cj1565c	192222.Cj1339c	0	0	0.751	0	0	0	0	0	0.750
flhB	cheV	3469788	3469741	192222.Cj0335	192222.Cj0285c	0.709	0	0	0	0.176	0	0	0	0.749
motB	flhB	3469789	3469788	192222.Cj0336c	192222.Cj0335	0.709	0	0	0	0.170	0	0	0	0.748
flgG	fliS	3470131	3469995	192222.Cj0698	192222.Cj0549	0	0	0.299	0	0.654	0	0	0	0.747
fliR	cheA	3470585	3469740	192222.Cj1179c	192222.Cj0284c	0.709	0	0.164	0	0	0	0	0	0.746
flgF	fliD	3470130	3469994	192222.Cj0697	192222.Cj0548	0.082	0	0.225	0	0.673	0	0	0	0.746
cheV	fliA	3469741	3469540	192222.Cj0285c	192222.Cj0061c	0.399	0	0.240	0	0.490	0	0	0	0.746
cheY	Cj0355c	3470526	3469808	192222.Cj1118c	192222.Cj0355c	0	0	0.707	0	0.164	0	0	0	0.744
Cj1340c	Cj1318	3470743	3470723	192222.Cj1340c	192222.Cj1318	0	0	0.778	0.690	0.663	0	0	0	0.743
fliN	flbE	3469804	3469542	192222.Cj0351	192222.Cj0063c	0.709	0	0.152	0	0	0	0	0	0.742
flgI	Cj1339c	3470859	3470742	192222.Cj1462	192222.Cj1339c	0.709	0	0	0	0.152	0	0	0	0.742
prmA	grpE	3470525	3470180	192222.Cj1117c	192222.Cj0758	0.709	0	0	0	0.151	0	0	0	0.742
fliQ	Cj0043	3471057	3469529	192222.Cj1675	192222.Cj0043	0.709	0	0	0	0.153	0	0	0	0.742
rsmA	Cj1252	3471091	3470658	192222.Cj1711c	192222.Cj1252	0.709	0	0	0	0.145	0	0	0	0.740
omp50	cjaE	3470576	3469504	192222.Cj1170c	192222.Cj0017c	0	0	0	0	0.739	0	0	0	0.739
sodB	Cj0037c	3469643	3469523	192222.Cj0169	192222.Cj0037c	0	0	0	0	0.737	0	0	0	0.737
Cj1608	cheA	3470991	3469740	192222.Cj1608	192222.Cj0284c	0.709	0	0	0	0.131	0	0	0	0.736
Cj1608	cheB	3470991	3470337	192222.Cj1608	192222.Cj0924c	0.709	0	0	0	0.130	0	0	0	0.735
cheB	fliP	3470337	3470242	192222.Cj0924c	192222.Cj0820c	0.709	0	0	0	0.127	0	0	0	0.735
Cj1608	cheV	3470991	3469741	192222.Cj1608	192222.Cj0285c	0.709	0	0	0	0.127	0	0	0	0.735
Cj1608	cheW	3470991	3469739	192222.Cj1608	192222.Cj0283c	0.709	0	0	0	0.127	0	0	0	0.735
fliP	cheA	3470242	3469740	192222.Cj0820c	192222.Cj0284c	0.709	0	0	0	0.124	0	0	0	0.734
flgK	fliR	3470863	3470585	192222.Cj1466	192222.Cj1179c	0.208	0	0.678	0	0	0	0	0	0.734
dnaJ	hrcA	3470666	3470179	192222.Cj1260c	192222.Cj0757	0.709	0	0	0	0.125	0	0	0	0.734
fliP	cheV	3470242	3469741	192222.Cj0820c	192222.Cj0285c	0.709	0	0	0	0.118	0	0	0	0.732
maf6	pseE	3470744	3470740	192222.Cj1341c	192222.Cj1337	0	0	0.778	0.702	0.652	0	0	0	0.731
prmA	hrcA	3470525	3470179	192222.Cj1117c	192222.Cj0757	0.709	0	0	0	0.114	0	0	0	0.731
Cj1340c	pseE	3470743	3470740	192222.Cj1340c	192222.Cj1337	0	0	0.778	0.705	0.651	0	0	0	0.730
Cj0262c	Cj0144	3469719	3469619	192222.Cj0262c	192222.Cj0144	0	0	0.778	0.952	0.720	0	0	0	0.730
fliD	cheA	3469994	3469740	192222.Cj0548	192222.Cj0284c	0.081	0	0	0	0.717	0	0	0	0.728
Cj1608	fliY	3470991	3469538	192222.Cj1608	192222.Cj0059c	0.709	0	0	0	0.092	0	0	0	0.724
flaB	maf3	3470741	3470738	192222.Cj1338c	192222.Cj1334	0.394	0	0.357	0	0.351	0	0	0	0.724
fliQ	cheV	3471057	3469741	192222.Cj1675	192222.Cj0285c	0.709	0	0	0	0.093	0	0	0	0.724
p19	Cj1613c	3471041	3470996	192222.Cj1659	192222.Cj1613c	0	0	0	0	0.724	0	0	0	0.724
fliQ	motA	3471057	3469790	192222.Cj1675	192222.Cj0337c	0.709	0	0	0	0.092	0	0	0	0.724
fliQ	cheB	3471057	3470337	192222.Cj1675	192222.Cj0924c	0.709	0	0	0	0.093	0	0	0	0.724
fliS	cheV	3469995	3469741	192222.Cj0549	192222.Cj0285c	0.098	0	0	0	0.705	0	0	0	0.723
flgI	fliY	3470859	3469538	192222.Cj1462	192222.Cj0059c	0.319	0	0	0	0.610	0	0	0	0.723
fliQ	cheA	3471057	3469740	192222.Cj1675	192222.Cj0284c	0.709	0	0	0	0.090	0	0	0	0.723
rsmA	pdxA	3471091	3470645	192222.Cj1711c	192222.Cj1239	0.709	0	0	0	0.087	0	0	0	0.722
flgI	flhB	3470859	3469788	192222.Cj1462	192222.Cj0335	0.338	0	0.176	0	0.533	0	0	0	0.722
cetA	cheV	3470596	3469741	192222.Cj1190c	192222.Cj0285c	0	0	0.723	0	0	0	0	0	0.722
fliD	fliY	3469994	3469538	192222.Cj0548	192222.Cj0059c	0.305	0	0.440	0	0.343	0	0	0	0.721
flgI	fliN	3470859	3469804	192222.Cj1462	192222.Cj0351	0.315	0	0	0	0.610	0	0	0	0.721
Cj1138	Cj1136	3470546	3470544	192222.Cj1138	192222.Cj1136	0	0	0.778	0.941	0.707	0	0	0	0.720
fliS	cheW	3469995	3469739	192222.Cj0549	192222.Cj0283c	0.072	0	0.152	0	0.670	0	0	0	0.717
pflA	Cj1318	3470948	3470723	192222.Cj1565c	192222.Cj1318	0	0	0.716	0	0	0	0	0	0.716
pflA	maf4	3470948	3470739	192222.Cj1565c	192222.Cj1335	0	0	0.716	0	0	0	0	0	0.716
cheW	fliM	3469739	3469539	192222.Cj0283c	192222.Cj0060c	0.378	0	0.318	0	0.379	0	0	0	0.713
cysM	tpx	3470325	3470201	192222.Cj0912c	192222.Cj0779	0	0	0	0	0.712	0	0	0	0.712
Cj1340c	maf3	3470743	3470738	192222.Cj1340c	192222.Cj1334	0	0	0.778	0.716	0.631	0	0	0	0.711
dnaJ	groL	3470666	3470627	192222.Cj1260c	192222.Cj1221	0.100	0	0.354	0	0.540	0	0	0	0.709
Cj1252	pdxA	3470658	3470645	192222.Cj1252	192222.Cj1239	0.709	0	0	0	0	0	0	0	0.709
rsmA	cbf2	3471091	3470041	192222.Cj1711c	192222.Cj0596	0.709	0	0	0	0	0	0	0	0.709
fliS	cheA	3469995	3469740	192222.Cj0549	192222.Cj0284c	0.121	0	0	0	0.683	0	0	0	0.709
pdxA	cbf2	3470645	3470041	192222.Cj1239	192222.Cj0596	0.709	0	0	0	0	0	0	0	0.709
fliP	flbE	3470242	3469542	192222.Cj0820c	192222.Cj0063c	0.709	0	0	0	0	0	0	0	0.709
fliR	cheV	3470585	3469741	192222.Cj1179c	192222.Cj0285c	0.709	0	0	0	0	0	0	0	0.708
fliQ	flbE	3471057	3469542	192222.Cj1675	192222.Cj0063c	0.709	0	0	0	0	0	0	0	0.708
Cj1664	trxB	3471046	3469621	192222.Cj1664	192222.Cj0146c	0.708	0	0	0	0	0	0	0	0.708
cheY	flbE	3470526	3469542	192222.Cj1118c	192222.Cj0063c	0.709	0	0	0	0	0	0	0	0.708
Cj1252	cbf2	3470658	3470041	192222.Cj1252	192222.Cj0596	0.709	0	0	0	0	0	0	0	0.708
flhB	flbE	3469788	3469542	192222.Cj0335	192222.Cj0063c	0.709	0	0	0	0	0	0	0	0.708
cheB	flbE	3470337	3469542	192222.Cj0924c	192222.Cj0063c	0.709	0	0	0	0	0	0	0	0.708
fliR	flbE	3470585	3469542	192222.Cj1179c	192222.Cj0063c	0.709	0	0	0	0	0	0	0	0.708
fliR	cheB	3470585	3470337	192222.Cj1179c	192222.Cj0924c	0.709	0	0	0	0	0	0	0	0.708
cheR	Cj0355c	3470336	3469808	192222.Cj0923c	192222.Cj0355c	0.709	0	0	0	0	0	0	0	0.708
Cj1252	Cj0286	3470658	3469742	192222.Cj1252	192222.Cj0286c	0	0	0.681	0	0.115	0	0	0	0.705
maf6	Cj1318	3470744	3470723	192222.Cj1341c	192222.Cj1318	0	0	0.778	0.694	0.612	0	0	0	0.703
cheA	flgD	3469740	3469528	192222.Cj0284c	192222.Cj0042	0.343	0	0.153	0	0.510	0	0	0	0.703
fliS	fliN	3469995	3469804	192222.Cj0549	192222.Cj0351	0.106	0	0.220	0	0.608	0	0	0	0.702
groL	htpG	3470627	3469965	192222.Cj1221	192222.Cj0518	0	0	0	0	0.702	0	0	0	0.702
Cj1658	Cj1613c	3471040	3470996	192222.Cj1658	192222.Cj1613c	0	0	0	0	0.701	0	0	0	0.700
